# Supplementary material for: Effects of dietary tryptophan supplementation on rectal temperature, humoral immunity, and cecal microflora composition of heat-stressed broilers
Source: Front Vet Sci. 2023 Sep 28;10:1247260. doi: 10.3389/fvets.2023.1247260 (PMC10572358; doi:10.3389/fvets.2023.1247260)
Supplement: Supplementary file 1 [file Table_1.xlsx]

## Sheet: Summary of gene expression data
	TPH1	IDO-L1	IDO-2L	TDO	SERT	SLC3A1	SLC6A14	SLC6A19	ATP1A1	AANAT	MAO	KYAT	KMO
A1	1.94773	4.16946	5.08112	2.6801	1.92897	2.42995	1.83279	1.32394	1.9215	1.29824	1.14567	2.90349	2.74589
A2	1.90104	0.716908	0.510558	1.38251	0.157435	0.2747	17.2562	0.661968	0.569288	0.243426	0.601314	0.0550845	0.155747
A3	0.886868	1.44379	1.64735	1.27217	1.79979	1.05039	1.48354	1.36116	0.77767	1.20711	0.97009	1.72046	1.3034
A4	0.218665	0.646113	0.986333	0.644964	0.449947	0.525196	0.255083	0.726902	0.859893	0.82734	1.05423	0.616764	1.04774
A5	0.531003	0.635014	0.602966	0.656237	0.241958	0.328947	0.694497	0.611249	0.688835	0.720241	1.11821	0.454638	0.67468
A6	0.514696	1.55818	1.25279	1.04412	1.42191	1.39081	0.734096	1.31479	1.18282	0.947076	1.11049	1.20814	0.97419
B1	0.468718	0.43826	0.408993	0.764342	0.506217	0.68346	0.625916	0.487959	0.465621	0.202578	1.02186	0.252226	0.325849
B2	0.618477	2.60243	1.20593	1.06976	1.37824	0.597052	1.65754	1.54739	1.86249	1.22821	0.815745	0.756699	2.37393
B3	0.268276	1.60755	0.619917	0.452908	0.557803	0.763621	0.451889	0.552801	0.647176	0.226338	0.251947	0.237795	0.321363
B4	0.839028	0.711956	1.98639	1.21192	1.47205	0.97666	45.5393	2.27337	1.19105	0.688511	0.443249	0.345747	1.13075
B5	1.22841	4.69088	1.23127	1.49722	1.99008	1.5921	1.50947	0.916898	1.57705	0.81595	0.527115	0.890564	1.08093
B6	0.618477	2.94825	1.50019	1.70798	1.10025	0.534376	0.876023	1.48435	1.07343	0.500538	0.793439	1.29935	0.636078
D1	1.43574	4.67465	7.23577	3.2768	1.85681	0.917594	2.34411	3.6931	1.70791	1.24967	0.543816	0.759326	3.25414
D2	0.532846	0.630627	0.727061	0.61869	0.270336	0.168513	0.579966	1.25252	0.58125	1.00455	2.06507	0.577459	0.380845
D3	1.07683	2.2813	0.666717	1.31247	1.5777	1.04676	2.14956	0.939414	1.20349	1.21972	0.496956	0.708476	1.12683
D4	0.343121	0.471346	1.09441	1.05503	0.509738	0.20603	1.85194	0.773693	1.01201	0.782712	0.611825	0.442206	0.660795
D5	0.51114	1.16866	1.05713	1.69618	0.893678	0.745318	1.42804	1.27884	0.76431	0.963631	0.521663	0.349361	0.672345
D6	0.667477	1.8985	1.06448	1.46641	1.22504	0.635484	1.49385	1.32394	0.677001	1.11076	0.547599	1.13902	1.13075

## Sheet: TPH1
	TPH1
		β-actin	TPH1	Mean Ct	Mean Ct	Mean ΔCt	ΔCT	ΔΔCT	2-ΔΔCT		Result
	A1	21.015	32.43	19.7467	32.515	12.7683	11.415	-1.35333	2.55502	1.31179	1.94773
	A2	19.04	30.49				11.45	-1.31833	2.49378		1.90104
	A3	20.69	33.24				12.55	-0.218333	1.16339		0.886868
	A4	19.46	34.03				14.57	1.80167	0.286843		0.218665
	A5	18.41	31.7				13.29	0.521667	0.696567		0.531003
	A6	19.865	33.2				13.335	0.566667	0.675175		0.514696
	B1	18.355	31.825				13.47	0.701667	0.614861		0.468718
	B2	19.41	32.48				13.07	0.301667	0.811315		0.618477
	B3	18.105	32.38				14.275	1.50667	0.351923		0.268276
	B4	21.33	33.96				12.63	-0.138333	1.10063		0.839028
	B5	19.97	32.05				12.08	-0.688333	1.61142		1.22841
	B6	19.775	32.845				13.07	0.301667	0.811315		0.618477
	D1	22.02	33.875				11.855	-0.913333	1.88339		1.43574
	D2	18.605	31.89				13.285	0.516667	0.698985		0.532846
	D3	20.34	32.61				12.27	-0.498333	1.41258		1.07683
	D4	20.05	33.97				13.92	1.15167	0.450105		0.343121
	D5	20.405	33.75				13.345	0.576667	0.670511		0.51114
	D6	20.88	33.84				12.96	0.191667	0.875594		0.667477

## Sheet: IDO-L1
	IDO-L1
		β-actin	IDO-L1	Mean Ct	Mean Ct	Mean ΔCt	ΔCT	ΔΔCT	2-ΔΔCT		Result
	A1	21.015	30.095	19.493	30.752	11.259	9.08	-2.179	4.5284	1.08609	4.16946
	A2	19.04	30.66				11.62	0.361	0.778625		0.716908
	A3	20.69	31.3				10.61	-0.649	1.56808		1.44379
	A4	19.46	31.23				11.77	0.511	0.701736		0.646113
	A5	18.41	30.205				11.795	0.536	0.68968		0.635014
	A6	19.865	30.365				10.5	-0.759	1.69232		1.55818
	B1	18.355	30.685				12.33	1.071	0.475989		0.43826
	B2	19.41	29.17				9.76	-1.499	2.82647		2.60243
	B3	18.105	28.56				10.455	-0.804	1.74594		1.60755
	B4	21.33	32.96				11.63	0.371	0.773246		0.711956
	B5	19.97	28.88				8.91	-2.349	5.09471		4.69088
	B6	19.775	29.355				9.58	-1.679	3.20206		2.94825
	D1	22.02	30.935				8.915	-2.344	5.07708		4.67465
	D2	18.605	30.41				11.805	0.546	0.684916		0.630627
	D3	20.34	30.29				9.95	-1.309	2.4777		2.2813
	D4	20.05	32.275				12.225	0.966	0.511923		0.471346
	D5	20.405	31.32				10.915	-0.344	1.26927		1.16866
	D6	20.88	31.095				10.215	-1.044	2.06194		1.8985

## Sheet: IDO-2L
	IDO-2L
		β-actin	IDO-2L	Mean Ct	Mean Ct	Mean ΔCt	ΔCT	ΔΔCT	2-ΔΔCT		Result
	A1	21.015	32.01	19.493	32.968	13.475	10.995	-2.48	5.57897	1.09798	5.08112
	A2	19.04	33.35				14.31	0.835	0.560583		0.510558
	A3	20.69	33.31				12.62	-0.855	1.80876		1.64735
	A4	19.46	32.82				13.36	-0.115	1.08298		0.986333
	A5	18.41	32.48				14.07	0.595	0.662044		0.602966
	A6	19.865	32.88				13.015	-0.46	1.37554		1.25279
	B1	18.355	32.985				14.63	1.155	0.449066		0.408993
	B2	19.41	32.48				13.07	-0.405	1.32409		1.20593
	B3	18.105	32.135				14.03	0.555	0.680657		0.619917
	B4	21.33	33.68				12.35	-1.125	2.18102		1.98639
	B5	19.97	33.01				13.04	-0.435	1.35191		1.23127
	B6	19.775	32.53				12.755	-0.72	1.64718		1.50019
	D1	22.02	32.505				10.485	-2.99	7.94474		7.23577
	D2	18.605	32.405				13.8	0.325	0.798298		0.727061
	D3	20.34	34.265				13.925	0.45	0.732043		0.666717
	D4	20.05	33.26				13.21	-0.265	1.20164		1.09441
	D5	20.405	33.665				13.26	-0.215	1.1607		1.05713
	D6	20.88	34.13				13.25	-0.225	1.16878		1.06448

## Sheet: SERT
	SERT
		β-actin	SERT	Mean Ct	Mean Ct	Mean ΔCt	ΔCT	ΔΔCT	2-ΔΔCT		Result
	A1	21.015	27.65	19.7467	27.9233	8.17667	6.635	-1.54167	2.91131	1.50926	1.92897
	A2	19.04	29.29				10.25	2.07333	0.23761		0.157435
	A3	20.69	27.425				6.735	-1.44167	2.71634		1.79979
	A4	19.46	28.195				8.735	0.558333	0.679086		0.449947
	A5	18.41	28.04				9.63	1.45333	0.365177		0.241958
	A6	19.865	26.94				7.075	-1.10167	2.14602		1.42191
	B1	18.355	26.92				8.565	0.388333	0.764012		0.506217
	B2	19.41	26.53				7.12	-1.05667	2.08012		1.37824
	B3	18.105	26.53				8.425	0.248333	0.841868		0.557803
	B4	21.33	28.355				7.025	-1.15167	2.2217		1.47205
	B5	19.97	26.56				6.59	-1.58667	3.00355		1.99008
	B6	19.775	27.22				7.445	-0.731667	1.66056		1.10025
	D1	22.02	28.71				6.69	-1.48667	2.80241		1.85681
	D2	18.605	28.075				9.47	1.29333	0.408007		0.270336
	D3	20.34	27.265				6.925	-1.25167	2.38116		1.5777
	D4	20.05	28.605				8.555	0.378333	0.769326		0.509738
	D5	20.405	28.15				7.745	-0.431667	1.34879		0.893678
	D6	20.88	28.17				7.29	-0.886667	1.8489		1.22504

## Sheet: TDO
	TDO
		β-actin	TDO	Mean Ct	Mean Ct	Mean ΔCt	ΔCT	ΔΔCT	2-ΔΔCT		Result
	A1	21.02	19.46	19.49	19.43	-0.07	-1.56	-1.5	2.82	1.05	2.68
	A2	19.04	18.44				-0.6	-0.54	1.45		1.38
	A3	20.69	20.21				-0.48	-0.42	1.34		1.27
	A4	19.46	19.96				0.49	0.56	0.68		0.64
	A5	18.41	18.88				0.47	0.54	0.69		0.66
	A6	19.87	19.67				-0.2	-0.13	1.1		1.04
	B1	18.36	18.61				0.25	0.32	0.8		0.76
	B2	19.41	19.18				-0.24	-0.17	1.13		1.07
	B3	18.11	19.11				1.01	1.07	0.48		0.45
	B4	21.33	20.92				-0.41	-0.35	1.27		1.21
	B5	19.97	19.25				-0.72	-0.65	1.57		1.5
	B6	19.78	18.87				-0.91	-0.84	1.8		1.71
	D1	22.02	20.17				-1.85	-1.78	3.45		3.28
	D2	18.61	19.16				0.56	0.62	0.65		0.62
	D3	20.34	19.81				-0.53	-0.46	1.38		1.31
	D4	20.05	19.84				-0.21	-0.15	1.11		1.06
	D5	20.41	19.51				-0.9	-0.83	1.78		1.7
	D6	20.88	20.19				-0.69	-0.63	1.54		1.47

## Sheet: SLC3A1
	SLC3A1
		β-actin	SLC3A1	Mean Ct	Mean Ct	Mean ΔCt	ΔCT	ΔΔCT	2-ΔΔCT		Result
	A1	21.015	27.515	19.7467	27.9558	8.20917	6.5	-1.70917	3.26972	1.34559	2.42995
	A2	19.04	28.685				9.645	1.43583	0.369633		0.2747
	A3	20.69	28.4				7.71	-0.499167	1.4134		1.05039
	A4	19.46	28.17				8.71	0.500833	0.706698		0.525196
	A5	18.41	27.795				9.385	1.17583	0.442628		0.328947
	A6	19.865	27.17				7.305	-0.904167	1.87146		1.39081
	B1	18.355	26.685				8.33	0.120833	0.919656		0.68346
	B2	19.41	27.935				8.525	0.315833	0.803387		0.597052
	B3	18.105	26.275				8.17	-0.0391667	1.02752		0.763621
	B4	21.33	29.145				7.815	-0.394167	1.31418		0.97666
	B5	19.97	27.08				7.11	-1.09917	2.14231		1.5921
	B6	19.775	28.46				8.685	0.475833	0.719051		0.534376
	D1	22.02	29.925				7.905	-0.304167	1.23471		0.917594
	D2	18.605	28.955				10.35	2.14083	0.226749		0.168513
	D3	20.34	28.055				7.715	-0.494167	1.40851		1.04676
	D4	20.05	30.11				10.06	1.85083	0.277232		0.20603
	D5	20.405	28.61				8.205	-0.00416667	1.00289		0.745318
	D6	20.88	29.315				8.435	0.225833	0.855101		0.635484

## Sheet: SLC6A14
	SLC6A14
		β-actin	SLC6A14	Mean Ct	Mean Ct	Mean ΔCt	ΔCT	ΔΔCT	2-ΔΔCT		Result
	A1	21.015	32.185	19.888	32.232	12.344	11.17	-1.174	2.25636	1.23111	1.83279
	A2	19.04	26.975				7.935	-4.409	21.2442		17.2562
	A3	20.69	32.165				11.475	-0.869	1.8264		1.48354
	A4	19.46	33.475				14.015	1.671	0.314036		0.255083
	A5	18.41	30.98				12.57	0.226	0.855002		0.694497
	A6	19.865	32.355				12.49	0.146	0.903753		0.734096
	B1	18.355	31.075				12.72	0.376	0.770571		0.625916
	B2	19.41	30.725				11.315	-1.029	2.04061		1.65754
	B3	18.105	31.295				13.19	0.846	0.556325		0.451889
	B4	21.33	27.865				6.535	-5.809	56.0639		45.5393
	B5	19.97	31.42				11.45	-0.894	1.85832		1.50947
	B6	19.775	32.01				12.235	-0.109	1.07848		0.876023
	D1	22.02	32.835				10.815	-1.529	2.88586		2.34411
	D2	18.605	31.435				12.83	0.486	0.714002		0.579966
	D3	20.34	31.28				10.94	-1.404	2.64634		2.14956
	D4	20.05	31.205				11.155	-1.189	2.27995		1.85194
	D5	20.405	31.935				11.53	-0.814	1.75808		1.42804
	D6	20.88	32.345				11.465	-0.879	1.8391		1.49385

## Sheet: SLC6A19
	SLC6A19
		β-actin	SLC6A19	Mean Ct	Mean Ct	Mean ΔCt	ΔCT	ΔΔCT	2-ΔΔCT		Result
	A1	21.015	32.315	19.7467	31.5383	11.7917	11.3	-0.491667	1.40607	1.06204	1.32394
	A2	19.04	31.34				12.3	0.508333	0.703034		0.661968
	A3	20.69	31.95				11.26	-0.531667	1.4456		1.36116
	A4	19.46	31.625				12.165	0.373333	0.771997		0.726902
	A5	18.41	30.825				12.415	0.623333	0.649169		0.611249
	A6	19.865	31.175				11.31	-0.481667	1.39636		1.31479
	B1	18.355	31.095				12.74	0.948333	0.518231		0.487959
	B2	19.41	30.485				11.075	-0.716667	1.64338		1.54739
	B3	18.105	30.665				12.56	0.768333	0.587095		0.552801
	B4	21.33	31.85				10.52	-1.27167	2.4144		2.27337
	B5	19.97	31.8				11.83	0.0383333	0.973779		0.916898
	B6	19.775	30.91				11.135	-0.656667	1.57644		1.48435
	D1	22.02	31.84				9.82	-1.97167	3.92221		3.6931
	D2	18.605	29.985				11.38	-0.411667	1.33022		1.25252
	D3	20.34	32.135				11.795	0.00333333	0.997692		0.939414
	D4	20.05	32.125				12.075	0.283333	0.82169		0.773693
	D5	20.405	31.755				11.35	-0.441667	1.35817		1.27884
	D6	20.88	32.18				11.3	-0.491667	1.40607		1.32394

## Sheet: ATP1A1
	ATP1A1
		β-actin	ATP1A1	Mean Ct	Mean Ct	Mean ΔCt	ΔCT	ΔΔCT	2-ΔΔCT		Result
	A1	21.015	25.905	19.7467	25.7033	5.95667	4.89	-1.06667	2.09459	1.09008	1.9215
	A2	19.04	25.685				6.645	0.688333	0.62057		0.569288
	A3	20.69	26.885				6.195	0.238333	0.847724		0.77767
	A4	19.46	25.51				6.05	0.0933333	0.937354		0.859893
	A5	18.41	24.78				6.37	0.413333	0.750886		0.688835
	A6	19.865	25.455				5.59	-0.366667	1.28937		1.18282
	B1	18.355	25.29				6.935	0.978333	0.507566		0.465621
	B2	19.41	24.345				4.935	-1.02167	2.03026		1.86249
	B3	18.105	24.565				6.46	0.503333	0.705475		0.647176
	B4	21.33	26.91				5.58	-0.376667	1.29834		1.19105
	B5	19.97	25.145				5.175	-0.781667	1.71912		1.57705
	B6	19.775	25.505				5.73	-0.226667	1.17013		1.07343
	D1	22.02	27.08				5.06	-0.896667	1.86176		1.70791
	D2	18.605	25.22				6.615	0.658333	0.63361		0.58125
	D3	20.34	25.905				5.565	-0.391667	1.31191		1.20349
	D4	20.05	25.865				5.815	-0.141667	1.10318		1.01201
	D5	20.405	26.625				6.22	0.263333	0.833161		0.76431
	D6	20.88	27.275				6.395	0.438333	0.737987		0.677001

[truncated: 5 more sheets: AANAT, MAO, KYAT, KMO,  ]
