# Supplementary material for: Effects of dietary tryptophan supplementation on rectal temperature, humoral immunity, and cecal microflora composition of heat-stressed broilers
Source: Front Vet Sci. 2023 Sep 28;10:1247260. doi: 10.3389/fvets.2023.1247260 (PMC10572358; doi:10.3389/fvets.2023.1247260)
Supplement: Supplementary file 2 [file Table_2.xlsx]

## Sheet: Summary of gene expression data
	IDO-L1	IDO-2L	TDO	SERT	SLC3A1	SLC6A14	SLC6A19	ATP1A1	AANAT	MAO	KYAT	KMO	TPH2
A1	2.14786	1.22888	1.68711	1.33487	1.54046	1.38817	2.00967	1.58213	1.15338	2.01744	1.35367	1.1631	4.30716
A2	1.00898	0.854019	0.757626	0.441872	0.778282	0.472434	0.874758	0.856702	0.476607	0.967628	0.595377	0.440732	1.24551
A3	0.335155	0.651727	0.505071	0.616299	0.477431	0.262099	0.361472	0.585145	0.740141	0.881189	0.980694	1.15107	0.830318
A4	0.0574281	1.33084	0.747196	0.987397	0.767567	0.0719524	0.281646	0.67918	0.862067	1.06255	0.624977	0.915718	1.18241
A5	5.8276	1.42143	1.42361	1.64913	1.48799	3.2337	1.74952	1.28509	1.05035	1.61052	1.18663	0.915718	0.653716
A6	0.508	0.51311	0.879379	0.970434	0.948267	0.571643	0.722944	1.01176	1.19406	1.08864	1.25865	0.854395	1.08804
B1	0.240299	0.859959	0.945768	0.660533	0.754381	0.18089	0.156795	1.0402	0.532507	2.84322	1.88802	0.64751	0.853661
B2	3.68816	2.19975	1.41869	1.40124	1.12769	2.61749	1.67244	1.37732	0.63107	2.25406	0.859682	0.374484	1.13819
B3	4.37081	1.59366	1.82078	2.34844	2.00467	2.12607	1.55504	1.39655	1.58653	1.91524	1.5072	0.887596	1.84259
B4	0.875331	2.05244	1.60721	1.73713	1.69157	0.443863	1.38699	1.62661	2.07897	6.66925	5.1226	9.43469	1.1461
B5	1.80613	1.17882	1.00316	1.57102	0.912796	1.04477	0.774832	1.23274	0.493415	1.50267	1.08438	0.988269	1.55481
B6	3.50133	1.65558	1.09776	1.63207	0.469229	1.60013	3.33331	1.04381	0.615944	1.36843	0.475288	0.327139	0.930924
D1	1.49268	1.39217	1.37989	1.81718	0.897115	0.872475	1.1034	1.34898	0.740141	1.88887	2.82231	0.974663	1.28497
D2	1.37354	0.890285	0.776231	1.0805	0.546527	1.11588	1.59876	1.39172	0.729951	1.57192	1.60979	0.64751	1.43568
D3	0.86328	1.02267	1.00316	1.01164	0.941716	0.5081	0.819011	1.18663	0.807129	1.69646	1.58763	1.24658	0.967099
D4	1.76896	4.58633	1.52051	1.33487	1.0449	0.881594	1.29411	1.18252	1.76647	2.79437	1.44581	0.55786	2.69771
D5	1.04819	0.663119	1.06404	0.796475	1.22975	0.682162	2.60621	1.39655	1.42986	2.7847	1.84917	0.446885	2.01634
D6	1.03018	1.76215	1.43849	1.77978	1.4726	0.621224	2.3734	1.16221	1.68865	3.02624	1.97503	1.66783	2.28427

## Sheet: IDO-L1
	IDO-L1
		β-actin	IDO-L1	Mean Ct	Mean Ct	Mean ΔCt	ΔCT	ΔΔCT	2-ΔΔCT		Result
	A1	20.085	28.45	19.3675	29.195	9.8275	8.365	-1.4625	2.75586	1.28307	2.14786
	A2	19.08	28.535				9.455	-0.3725	1.29459		1.00898
	A3	18.65	29.695				11.045	1.2175	0.430027		0.335155
	A4	19.28	32.87				13.59	3.7625	0.0736842		0.0574281
	A5	19.765	26.69				6.925	-2.9025	7.47721		5.8276
	A6	19.655	30.1				10.445	0.6175	0.651799		0.508
	B1	19.31	30.835				11.525	1.6975	0.30832		0.240299
	B2	20.635	28.22				7.585	-2.2425	4.73216		3.68816
	B3	20.5	27.84				7.34	-2.4875	5.60805		4.37081
	B4	20.88	30.54				9.66	-0.1675	1.12311		0.875331
	B5	19.465	28.08				8.615	-1.2125	2.31739		1.80613
	B6	19.525	27.185				7.66	-2.1675	4.49244		3.50133
	D1	19.185	28.075				8.89	-0.9375	1.91521		1.49268
	D2	19.23	28.24				9.01	-0.8175	1.76235		1.37354
	D3	19.405	29.085				9.68	-0.1475	1.10765		0.86328
	D4	20.145	28.79				8.645	-1.1825	2.2697		1.76896
	D5	19.18	28.58				9.4	-0.4275	1.3449		1.04819
	D6	19.165	28.59				9.425	-0.4025	1.3218		1.03018

## Sheet: IDO-2L
	IDO-2L
		β-actin	IDO-2L	Mean Ct	Mean Ct	Mean ΔCt	ΔCT	ΔΔCT	2-ΔΔCT		Result
	A1	20.085	37.5	19.4192	37.23	17.8108	17.415	-0.395833	1.3157	1.07066	1.22888
	A2	19.08	37.02				17.94	0.129167	0.914359		0.854019
	A3	18.65	36.98				18.33	0.519167	0.697775		0.651727
	A4	19.28	36.58				17.3	-0.510833	1.42487		1.33084
	A5	19.765	36.97				17.205	-0.605833	1.52186		1.42143
	A6	19.655	38.33				18.675	0.864167	0.549364		0.51311
	B1	19.31	37.24				17.93	0.119167	0.920719		0.859959
	B2	20.635	37.21				16.575	-1.23583	2.35517		2.19975
	B3	20.5	37.54				17.04	-0.770833	1.70626		1.59366
	B4	20.88	37.555				16.675	-1.13583	2.19745		2.05244
	B5	19.465	36.94				17.475	-0.335833	1.26211		1.17882
	B6	19.525	36.51				16.985	-0.825833	1.77256		1.65558
	D1	19.185	36.42				17.235	-0.575833	1.49054		1.39217
	D2	19.23	37.11				17.88	0.0691667	0.953188		0.890285
	D3	19.405	37.085				17.68	-0.130833	1.09493		1.02267
	D4	20.145	35.66				15.515	-2.29583	4.91038		4.58633
	D5	19.18	37.485				18.305	0.494167	0.709972		0.663119
	D6	19.165	36.06				16.895	-0.915833	1.88666		1.76215

## Sheet: TDO
	TDO
		β-actin	TDO	Mean Ct	Mean Ct	Mean ΔCt	ΔCT	ΔΔCT	2-ΔΔCT		Result
	A1	20.085	28.91	19.4192	29.12	9.70083	8.825	-0.875833	1.83507	1.0877	1.68711
	A2	19.08	29.06				9.98	0.279167	0.824067		0.757626
	A3	18.65	29.215				10.565	0.864167	0.549364		0.505071
	A4	19.28	29.28				10	0.299167	0.812722		0.747196
	A5	19.765	28.835				9.07	-0.630833	1.54846		1.42361
	A6	19.655	29.42				9.765	0.0641667	0.956498		0.879379
	B1	19.31	28.97				9.66	-0.0408333	1.02871		0.945768
	B2	20.635	29.71				9.075	-0.625833	1.5431		1.41869
	B3	20.5	29.215				8.715	-0.985833	1.98046		1.82078
	B4	20.88	29.775				8.895	-0.805833	1.74816		1.60721
	B5	19.465	29.04				9.575	-0.125833	1.09114		1.00316
	B6	19.525	28.97				9.445	-0.255833	1.19403		1.09776
	D1	19.185	28.3				9.115	-0.585833	1.50091		1.37989
	D2	19.23	29.175				9.945	0.244167	0.844303		0.776231
	D3	19.405	28.98				9.575	-0.125833	1.09114		1.00316
	D4	20.145	29.12				8.975	-0.725833	1.65386		1.52051
	D5	19.18	28.67				9.49	-0.210833	1.15736		1.06404
	D6	19.165	28.22				9.055	-0.645833	1.56464		1.43849

## Sheet: SERT
	SERT
		β-actin	SERT	Mean Ct	Mean Ct	Mean ΔCt	ΔCT	ΔΔCT	2-ΔΔCT		Result
	A1	20.085	30.83	19.4192	30.7142	11.295	10.745	-0.55	1.46409	1.0968	1.33487
	A2	19.08	31.42				12.34	1.045	0.484645		0.441872
	A3	18.65	30.51				11.86	0.565	0.675955		0.616299
	A4	19.28	30.46				11.18	-0.115	1.08298		0.987397
	A5	19.765	30.205				10.44	-0.855	1.80876		1.64913
	A6	19.655	30.86				11.205	-0.09	1.06437		0.970434
	B1	19.31	31.07				11.76	0.465	0.724471		0.660533
	B2	20.635	31.31				10.675	-0.62	1.53688		1.40124
	B3	20.5	30.43				9.93	-1.365	2.57576		2.34844
	B4	20.88	31.245				10.365	-0.93	1.90528		1.73713
	B5	19.465	29.975				10.51	-0.785	1.72309		1.57102
	B6	19.525	29.98				10.455	-0.84	1.79005		1.63207
	D1	19.185	29.485				10.3	-0.995	1.99308		1.81718
	D2	19.23	30.28				11.05	-0.245	1.18509		1.0805
	D3	19.405	30.55				11.145	-0.15	1.10957		1.01164
	D4	20.145	30.89				10.745	-0.55	1.46409		1.33487
	D5	19.18	30.67				11.49	0.195	0.873573		0.796475
	D6	19.165	29.495				10.33	-0.965	1.95206		1.77978

## Sheet: SLC3A1
	SLC3A1
		β-actin	SLC3A1	Mean Ct	Mean Ct	Mean ΔCt	ΔCT	ΔΔCT	2-ΔΔCT		Result
	A1	20.085	30	19.4192	30.0725	10.6533	9.915	-0.738333	1.66825	1.08295	1.54046
	A2	19.08	29.98				10.9	0.246667	0.842842		0.778282
	A3	18.65	30.255				11.605	0.951667	0.517035		0.477431
	A4	19.28	30.2				10.92	0.266667	0.831238		0.767567
	A5	19.765	29.73				9.965	-0.688333	1.61142		1.48799
	A6	19.655	30.27				10.615	-0.0383333	1.02693		0.948267
	B1	19.31	30.255				10.945	0.291667	0.816958		0.754381
	B2	20.635	31				10.365	-0.288333	1.22123		1.12769
	B3	20.495	30.03				9.535	-1.11833	2.17096		2.00467
	B4	20.88	30.66				9.78	-0.873333	1.83189		1.69157
	B5	19.465	30.135				10.67	0.0166667	0.988514		0.912796
	B6	19.525	31.155				11.63	0.976667	0.508152		0.469229
	D1	19.185	29.88				10.695	0.0416667	0.971532		0.897115
	D2	19.23	30.64				11.41	0.756667	0.591862		0.546527
	D3	19.405	30.03				10.625	-0.0283333	1.01983		0.941716
	D4	20.145	30.62				10.475	-0.178333	1.13158		1.0449
	D5	19.18	29.42				10.24	-0.413333	1.33176		1.22975
	D6	19.165	29.145				9.98	-0.673333	1.59475		1.4726

## Sheet: SLC6A14
	SLC6A14
		β-actin	SLC6A14	Mean Ct	Mean Ct	Mean ΔCt	ΔCT	ΔΔCT	2-ΔΔCT		Result
	A1	20.085	31.54	19.4192	32.2558	12.8367	11.455	-1.38167	2.60569	1.87707	1.38817
	A2	19.08	32.09				13.01	0.173333	0.886791		0.472434
	A3	18.65	32.51				13.86	1.02333	0.491978		0.262099
	A4	19.28	35.005				15.725	2.88833	0.135059		0.0719524
	A5	19.765	30				10.235	-2.60167	6.06987		3.2337
	A6	19.655	32.39				12.735	-0.101667	1.07301		0.571643
	B1	19.31	33.705				14.395	1.55833	0.339543		0.18089
	B2	20.635	31.175				10.54	-2.29667	4.91321		2.61749
	B3	20.495	31.335				10.84	-1.99667	3.99077		2.12607
	B4	20.88	33.98				13.1	0.263333	0.833161		0.443863
	B5	19.465	31.33				11.865	-0.971667	1.9611		1.04477
	B6	19.525	30.775				11.25	-1.58667	3.00355		1.60013
	D1	19.185	31.31				12.125	-0.711667	1.63769		0.872475
	D2	19.23	31				11.77	-1.06667	2.09459		1.11588
	D3	19.405	32.31				12.905	0.0683333	0.953739		0.5081
	D4	20.145	32.255				12.11	-0.726667	1.65481		0.881594
	D5	19.18	31.66				12.48	-0.356667	1.28046		0.682162
	D6	19.165	31.78				12.615	-0.221667	1.16608		0.621224

## Sheet: SLC6A19
	SLC6A19
		β-actin	SLC6A19	Mean Ct	Mean Ct	Mean ΔCt	ΔCT	ΔΔCT	2-ΔΔCT		Result
	A1	20.085	31.305	19.4192	32.0033	12.5842	11.22	-1.36417	2.57428	1.28095	2.00967
	A2	19.08	31.5				12.42	-0.164167	1.12052		0.874758
	A3	18.65	32.345				13.695	1.11083	0.463026		0.361472
	A4	19.28	33.335				14.055	1.47083	0.360774		0.281646
	A5	19.765	31.185				11.42	-1.16417	2.24104		1.74952
	A6	19.655	32.35				12.695	0.110833	0.926053		0.722944
	B1	19.31	34.21				14.9	2.31583	0.200847		0.156795
	B2	20.635	32.12				11.485	-1.09917	2.14231		1.67244
	B3	20.495	32.085				11.59	-0.994167	1.99193		1.55504
	B4	20.88	32.635				11.755	-0.829167	1.77666		1.38699
	B5	19.465	32.06				12.595	0.0108333	0.992519		0.774832
	B6	19.525	30.015				10.49	-2.09417	4.26979		3.33331
	D1	19.185	31.27				12.085	-0.499167	1.4134		1.1034
	D2	19.23	30.78				11.55	-1.03417	2.04793		1.59876
	D3	19.405	31.92				12.515	-0.0691667	1.04911		0.819011
	D4	20.145	32				11.855	-0.729167	1.65768		1.29411
	D5	19.18	30.025				10.845	-1.73917	3.33842		2.60621
	D6	19.165	30.145				10.98	-1.60417	3.0402		2.3734

## Sheet: ATP1A1
	ATP1A1
		β-actin	ATP1A1	Mean Ct	Mean Ct	Mean ΔCt	ΔCT	ΔΔCT	2-ΔΔCT		Result
	A1	20.085	24.505	19.4192	24.5867	5.1675	4.42	-0.7475	1.67888	1.06115	1.58213
	A2	19.08	24.385				5.305	0.1375	0.909093		0.856702
	A3	18.65	24.505				5.855	0.6875	0.620929		0.585145
	A4	19.28	24.92				5.64	0.4725	0.720715		0.67918
	A5	19.765	24.485				4.72	-0.4475	1.36368		1.28509
	A6	19.655	24.72				5.065	-0.1025	1.07363		1.01176
	B1	19.31	24.335				5.025	-0.1425	1.10382		1.0402
	B2	20.635	25.255				4.62	-0.5475	1.46155		1.37732
	B3	20.495	25.095				4.6	-0.5675	1.48195		1.39655
	B4	20.88	25.26				4.38	-0.7875	1.72608		1.62661
	B5	19.465	24.245				4.78	-0.3875	1.30812		1.23274
	B6	19.525	24.545				5.02	-0.1475	1.10765		1.04381
	D1	19.185	23.835				4.65	-0.5175	1.43147		1.34898
	D2	19.23	23.835				4.605	-0.5625	1.47683		1.39172
	D3	19.405	24.24				4.835	-0.3325	1.25919		1.18663
	D4	20.145	24.985				4.84	-0.3275	1.25484		1.18252
	D5	19.18	23.78				4.6	-0.5675	1.48195		1.39655
	D6	19.165	24.03				4.865	-0.3025	1.23328		1.16221

## Sheet: AANAT
	AANAT
		β-actin	AANAT	Mean Ct	Mean Ct	Mean ΔCt	ΔCT	ΔΔCT	2-ΔΔCT		Result
	A1	18.83	33.49	18.646	33.535	14.889	14.66	-0.229	1.17202	1.01616	1.15338
	A2	18.205	34.14				15.935	1.046	0.484309		0.476607
	A3	17.85	33.15				15.3	0.411	0.752102		0.740141
	A4	18.65	33.73				15.08	0.191	0.875998		0.862067
	A5	18.91	33.705				14.795	-0.094	1.06733		1.05035
	A6	18.99	33.6				14.61	-0.279	1.21335		1.19406
	B1	18.315	34.09				15.775	0.886	0.541112		0.532507
	B2	18.63	34.16				15.53	0.641	0.641268		0.63107
	B3	19.02	33.22				14.2	-0.689	1.61217		1.58653
	B4	19.44	33.25				13.81	-1.079	2.11257		2.07897
	B5	18.16	34.045				15.885	0.996	0.501388		0.493415
	B6	18.085	33.65				15.565	0.676	0.625898		0.615944
	D1	18.65	33.95				15.3	0.411	0.752102		0.740141
	D2	17.91	33.23				15.32	0.431	0.741747		0.729951
	D3	18.355	33.53				15.175	0.286	0.820173		0.807129
	D4	20.275	34.32				14.045	-0.844	1.79502		1.76647
	D5	19.095	33.445				14.35	-0.539	1.45297		1.42986
	D6	19.67	33.78				14.11	-0.779	1.71594		1.68865

[truncated: 4 more sheets: MAO, KYAT, KMO, TPH2]
