# Supplementary material for: Effects of dietary tryptophan supplementation on rectal temperature, humoral immunity, and cecal microflora composition of heat-stressed broilers
Source: Front Vet Sci. 2023 Sep 28;10:1247260. doi: 10.3389/fvets.2023.1247260 (PMC10572358; doi:10.3389/fvets.2023.1247260)
Supplement: Supplementary file 3 [file Data_Sheet_1.ZIP]

Archive with 81 entries (49 files):
- 01_QC/
- 01_QC/QcStatic.csv
- 02_OTU_Taxa/
- 02_OTU_Taxa/otu_table_even_tax.csv
- 02_OTU_Taxa/otu_table_tax.csv
- 03_Community/
- 03_Community/Abundance/
- 03_Community/Abundance/Absolute/
- 03_Community/Abundance/Absolute/Class.csv
- 03_Community/Abundance/Absolute/Family.csv
- 03_Community/Abundance/Absolute/Genus.csv
- 03_Community/Abundance/Absolute/Order.csv
- 03_Community/Abundance/Absolute/Phylum.csv
- 03_Community/Abundance/Absolute/Species.csv
- 03_Community/Abundance/Relative/
- 03_Community/Abundance/Relative/Class.csv
- 03_Community/Abundance/Relative/Family.csv
- 03_Community/Abundance/Relative/Genus.csv
- 03_Community/Abundance/Relative/Order.csv
- 03_Community/Abundance/Relative/Phylum.csv
- 03_Community/Abundance/Relative/Species.csv
- 03_Community/Abundance/Relative_group/
- 03_Community/Abundance/Relative_group/Class_group.csv
- 03_Community/Abundance/Relative_group/Family_group.csv
- 03_Community/Abundance/Relative_group/Genus_group.csv
- 03_Community/Abundance/Relative_group/Order_group.csv
- 03_Community/Abundance/Relative_group/Phylum_group.csv
- 03_Community/Abundance/Relative_group/Species_group.csv
- 03_Community/community/
- 03_Community/community/Top10_group/
- 03_Community/community/Top10_group/Class/
- 03_Community/community/Top10_group/Class/Class_group_top10.csv
- 03_Community/community/Top10_group/Family/
- 03_Community/community/Top10_group/Family/Family_group_top10.csv
- 03_Community/community/Top10_group/Genus/
- 03_Community/community/Top10_group/Genus/Genus_group_top10.csv
- 03_Community/community/Top10_group/Order/
- 03_Community/community/Top10_group/Order/Order_group_top10.csv
- 03_Community/community/Top10_group/Phylum/
- 03_Community/community/Top10_group/Phylum/Phylum_group_top10.csv
- 03_Community/community/Top10_group/Species/
- 03_Community/community/Top10_group/Species/Species_group_top10.csv
- 03_Community/community/Top10_sample/
- 03_Community/community/Top10_sample/Class/
- 03_Community/community/Top10_sample/Class/Class_top10.csv
- 03_Community/community/Top10_sample/Family/
- 03_Community/community/Top10_sample/Family/Family_top10.csv
- 03_Community/community/Top10_sample/Genus/
- 03_Community/community/Top10_sample/Genus/Genus_top10.csv
- 03_Community/community/Top10_sample/Order/
- 03_Community/community/Top10_sample/Order/Order_top10.csv
- 03_Community/community/Top10_sample/Phylum/
- 03_Community/community/Top10_sample/Phylum/Phylum_top10.csv
- 03_Community/community/Top10_sample/Species/
- 03_Community/community/Top10_sample/Species/Species_top10.csv
- 03_Community/krona/
- 03_Community/krona/krona.html
- 03_Community/taxa_heatmap/
- 03_Community/taxa_heatmap/cluster_group/
- 03_Community/taxa_heatmap/cluster_group/Class_group.csv
- 03_Community/taxa_heatmap/cluster_group/Family_group.csv
- 03_Community/taxa_heatmap/cluster_group/Genus_group.csv
- 03_Community/taxa_heatmap/cluster_group/Order_group.csv
- 03_Community/taxa_heatmap/cluster_group/Phylum_group.csv
- 03_Community/taxa_heatmap/cluster_sample/
- 03_Community/taxa_heatmap/cluster_sample/Class.csv
- 03_Community/taxa_heatmap/cluster_sample/Family.csv
- 03_Community/taxa_heatmap/cluster_sample/Genus.csv
- 03_Community/taxa_heatmap/cluster_sample/Order.csv
- 03_Community/taxa_heatmap/cluster_sample/Phylum.csv
- 03_Community/taxa_stat/
- 03_Community/taxa_stat/taxa_stat.csv
- 04_Alpha_diversity/
- 04_Alpha_diversity/alpha_diversity_index.csv
- 05_Beta_diversity/
- 05_Beta_diversity/Beta_div_diff/
- 05_Beta_diversity/Beta_div_diff/unweighted_unifrac/
- 05_Beta_diversity/Beta_div_diff/unweighted_unifrac/result.csv
- 05_Beta_diversity/Beta_div_diff/weighted_unifrac/
- 05_Beta_diversity/Beta_div_diff/weighted_unifrac/result.csv
- Guanhong Li-Data report.html
