# Supplementary material for: Effects of dietary tryptophan supplementation on rectal temperature, humoral immunity, and cecal microflora composition of heat-stressed broilers
Source: Front Vet Sci. 2023 Sep 28;10:1247260. doi: 10.3389/fvets.2023.1247260 (PMC10572358; doi:10.3389/fvets.2023.1247260)
Supplement: Supplementary file 3 [file Data_Sheet_1.ZIP › 01_QC/QcStatic.csv]

SAMPLE	READS	BASES	Q20	Q20RATE	Q30	Q30RATE	GC	N
ZTPSN21AM498-TN_1	205,164	50,470,344	47,799,188	94.71	44909963	88.98	28848360	1243
ZTPSN21AM499-TN_2	293,952	72,753,120	68,910,934	94.72	64786431	89.05	42080197	1690
ZTPSN21AM500-TN_3	240,806	59,479,082	56,787,730	95.48	53523553	89.99	32124330	1087
ZTPSN21AM501-TN_4	389,660	96,051,190	91,370,484	95.13	85800914	89.33	50405113	1617
ZTPSN21AM502-TN_5	272,822	67,114,212	63,944,883	95.28	60126036	89.59	35935756	1294
ZTPSN21AM503-TN_6	228,204	56,480,490	53,786,007	95.23	50742179	89.84	32127175	823
ZTPSN21AM504-HS_1	234,026	57,804,422	55,220,578	95.53	52108891	90.15	31370677	1353
ZTPSN21AM505-HS_2	166,482	41,037,813	39,165,055	95.44	36909933	89.94	22183667	748
ZTPSN21AM506-HS_3	285,330	70,191,180	66,841,081	95.23	62836518	89.52	38408491	1356
ZTPSN21AM507-HS_4	241,160	59,687,100	56,774,205	95.12	53339325	89.36	33043968	1025
ZTPSN21AM508-HS_5	306,820	75,784,540	72,390,266	95.52	68333003	90.17	41676504	1429
ZTPSN21AM509-HS_6	209,772	51,708,798	49,201,817	95.15	46346900	89.63	28213278	1229
ZTPSN21AM510-HS_Trp_1	136,852	33,665,592	32,037,400	95.16	30128070	89.49	18002215	938
ZTPSN21AM511-HS_Trp_2	393,112	97,295,220	91,960,707	94.52	86437383	88.84	58282887	1647
ZTPSN21AM512-HS_Trp_3	381,866	94,320,902	89,939,571	95.35	84814049	89.92	51225356	1867
ZTPSN21AM513-HS_Trp_4	245,012	60,395,458	57,616,022	95.4	54362380	90.01	32954709	1219
ZTPSN21AM514-HS_Trp_5	218,956	53,863,176	51,165,751	94.99	48101803	89.3	29085201	1060
ZTPSN21AM515-HS_Trp_6	182,842	45,253,395	42,991,050	95	40380463	89.23	24836804	1159
