# Supplementary material for: Effects of dietary tryptophan supplementation on rectal temperature, humoral immunity, and cecal microflora composition of heat-stressed broilers
Source: Front Vet Sci. 2023 Sep 28;10:1247260. doi: 10.3389/fvets.2023.1247260 (PMC10572358; doi:10.3389/fvets.2023.1247260)
Supplement: Supplementary file 3 [file Data_Sheet_1.ZIP › 02_OTU_Taxa/otu_table_tax.csv]

OTU ID	HS_1	HS_2	HS_3	HS_4	HS_5	HS_6	HS_Trp_1	HS_Trp_2	HS_Trp_3	HS_Trp_4	HS_Trp_5	HS_Trp_6	TN_1	TN_2	TN_3	TN_4	TN_5	TN_6	taxonomy
OTU_1	18295.0	1061.0	1457.0	1346.0	237.0	17152.0	903.0	151.0	3457.0	4120.0	27366.0	103.0	1120.0	2189.0	14986.0	53366.0	4871.0	609.0	k__Bacteria; p__Bacteroidetes; c__Bacteroidia; o__Bacteroidales; f__Rikenellaceae; g__Alistipes
OTU_4804	8.0	0.0	0.0	4.0	5.0	2.0	4.0	1.0	5.0	6.0	1.0	1.0	2.0	0.0	1.0	0.0	3.0	1.0	k__Bacteria; p__Firmicutes; c__Clostridia; o__Clostridiales; f__Ruminococcaceae; g__Faecalibacterium; s__uncultured bacterium
OTU_3	23270.0	1015.0	6374.0	6475.0	43505.0	8847.0	6597.0	6015.0	6818.0	14459.0	4880.0	4794.0	4929.0	4968.0	5079.0	842.0	5201.0	10714.0	k__Bacteria; p__Firmicutes; c__Clostridia; o__Clostridiales; f__Ruminococcaceae; g__Faecalibacterium; s__uncultured bacterium
OTU_49	110.0	47.0	117.0	53.0	37.0	28.0	42.0	56.0	31.0	47.0	80.0	58.0	24.0	22.0	45.0	64.0	60.0	42.0	k__Bacteria; p__Firmicutes; c__Clostridia; o__Clostridiales; f__Lachnospiraceae; g__Tyzzerella; s__uncultured bacterium
OTU_1722	9.0	0.0	6.0	4.0	8.0	2.0	11.0	4.0	4.0	34.0	4.0	3.0	6.0	14.0	5.0	1.0	18.0	8.0	k__Bacteria; p__Firmicutes; c__Clostridia; o__Clostridiales; f__Ruminococcaceae
OTU_2448	10.0	0.0	0.0	1.0	0.0	2.0	0.0	1.0	11.0	1.0	0.0	0.0	2.0	3.0	10.0	0.0	0.0	0.0	k__Bacteria; p__Firmicutes; c__Clostridia; o__Clostridiales; f__Ruminococcaceae; g__Faecalibacterium
OTU_10	210.0	1.0	230.0	936.0	61.0	27.0	4.0	106.0	7.0	3.0	96.0	52.0	425.0	359.0	1.0	4.0	73.0	1242.0	k__Bacteria; p__Firmicutes; c__Clostridia; o__Clostridiales; f__Ruminococcaceae; g__Ruminococcaceae UCG-014; s__uncultured rumen bacterium
OTU_903	141.0	24.0	34.0	25.0	69.0	8.0	1.0	47.0	44.0	43.0	29.0	37.0	10.0	37.0	22.0	0.0	18.0	22.0	k__Bacteria; p__Firmicutes; c__Clostridia; o__Clostridiales; f__Ruminococcaceae
OTU_26	254.0	42.0	0.0	0.0	0.0	1.0	155.0	28.0	74.0	233.0	0.0	0.0	68.0	8.0	0.0	1.0	15.0	145.0	k__Bacteria; p__Bacteroidetes; c__Bacteroidia; o__Bacteroidales; f__Marinifilaceae; g__Odoribacter; s__uncultured bacterium
OTU_2	2900.0	5671.0	11573.0	22120.0	20058.0	6032.0	480.0	19040.0	17615.0	9235.0	2665.0	12725.0	11214.0	14473.0	6793.0	10335.0	17883.0	4345.0	k__Bacteria; p__Bacteroidetes; c__Bacteroidia; o__Bacteroidales; f__Barnesiellaceae; g__Barnesiella
OTU_14	111.0	105.0	265.0	116.0	60.0	34.0	177.0	546.0	669.0	278.0	50.0	91.0	197.0	269.0	59.0	434.0	107.0	317.0	k__Bacteria; p__Firmicutes; c__Clostridia; o__Clostridiales; f__Peptostreptococcaceae; g__Romboutsia; s__uncultured bacterium
OTU_9	926.0	101.0	276.0	25.0	19.0	115.0	202.0	905.0	438.0	20.0	86.0	86.0	313.0	309.0	135.0	237.0	1.0	356.0	k__Bacteria; p__Firmicutes; c__Clostridia; o__Clostridiales; f__Ruminococcaceae; g__[Eubacterium] coprostanoligenes group
OTU_236	11.0	1.0	2.0	2.0	3.0	4.0	3.0	9.0	0.0	0.0	0.0	2.0	0.0	0.0	1.0	3.0	2.0	2.0	k__Bacteria; p__Actinobacteria; c__Coriobacteriia; o__Coriobacteriales; f__Eggerthellaceae; g__Gordonibacter; s__unidentified
OTU_15	344.0	156.0	21.0	73.0	457.0	157.0	36.0	306.0	602.0	1015.0	84.0	109.0	317.0	100.0	173.0	358.0	415.0	604.0	k__Bacteria; p__Bacteroidetes; c__Bacteroidia; o__Bacteroidales; f__Barnesiellaceae; g__Barnesiella
OTU_66	324.0	22.0	53.0	19.0	55.0	7.0	9.0	64.0	54.0	18.0	36.0	5.0	5.0	27.0	45.0	35.0	26.0	14.0	k__Bacteria; p__Firmicutes; c__Clostridia; o__Clostridiales; f__Christensenellaceae; g__Christensenellaceae R-7 group
OTU_2509	103.0	22.0	26.0	42.0	96.0	30.0	2.0	95.0	47.0	25.0	29.0	12.0	12.0	21.0	41.0	0.0	8.0	31.0	k__Bacteria; p__Firmicutes; c__Clostridia; o__Clostridiales; f__Ruminococcaceae; g__Faecalibacterium; s__uncultured bacterium
OTU_13	86.0	33.0	712.0	1138.0	92.0	133.0	301.0	608.0	113.0	1283.0	245.0	713.0	68.0	217.0	24.0	227.0	252.0	592.0	k__Bacteria; p__Firmicutes; c__Clostridia; o__Clostridiales; f__Christensenellaceae; g__Christensenellaceae R-7 group
OTU_81	121.0	0.0	16.0	22.0	3.0	0.0	11.0	35.0	18.0	0.0	17.0	4.0	36.0	18.0	1.0	2.0	0.0	7.0	k__Bacteria; p__Firmicutes; c__Clostridia; o__Clostridiales; f__Lachnospiraceae; g__CHKCI001; s__uncultured bacterium
OTU_143	21.0	167.0	33.0	6.0	4.0	0.0	1.0	11.0	59.0	1.0	2.0	5.0	5.0	0.0	0.0	17.0	2.0	14.0	k__Bacteria; p__Firmicutes; c__Bacilli; o__Lactobacillales; f__Lactobacillaceae; g__Lactobacillus; s__uncultured Lactobacillaceae bacterium
OTU_35	110.0	44.0	236.0	42.0	150.0	153.0	228.0	79.0	52.0	71.0	86.0	48.0	141.0	41.0	31.0	101.0	187.0	122.0	k__Bacteria; p__Firmicutes; c__Clostridia; o__Clostridiales; f__Lachnospiraceae; g__Shuttleworthia; s__uncultured bacterium
OTU_1470	2.0	0.0	1.0	4.0	0.0	1.0	1.0	1.0	5.0	4.0	0.0	0.0	0.0	0.0	1.0	1.0	0.0	1.0	k__Bacteria; p__Firmicutes; c__Clostridia; o__Clostridiales; f__Ruminococcaceae; g__Ruminococcaceae UCG-014; s__uncultured bacterium
OTU_880	19.0	7.0	0.0	4.0	19.0	36.0	72.0	2.0	1.0	17.0	6.0	13.0	9.0	13.0	32.0	1.0	40.0	26.0	k__Bacteria; p__Firmicutes; c__Clostridia; o__Clostridiales; f__Ruminococcaceae
OTU_51	109.0	44.0	112.0	26.0	68.0	2.0	4.0	26.0	48.0	14.0	0.0	0.0	57.0	39.0	1.0	60.0	16.0	47.0	k__Bacteria; p__Proteobacteria; c__Deltaproteobacteria; o__Desulfovibrionales; f__Desulfovibrionaceae; g__Mailhella; s__Mailhella massiliensis
OTU_99	21.0	5.0	0.0	18.0	1.0	6.0	0.0	1.0	0.0	10.0	6.0	5.0	20.0	10.0	70.0	26.0	0.0	3.0	k__Bacteria; p__Firmicutes; c__Clostridia; o__Clostridiales; f__Ruminococcaceae
OTU_176	45.0	1.0	15.0	6.0	18.0	3.0	13.0	56.0	23.0	8.0	10.0	18.0	34.0	4.0	4.0	13.0	6.0	22.0	k__Bacteria; p__Firmicutes; c__Clostridia; o__Clostridiales; f__Ruminococcaceae; g__Ruminococcaceae UCG-014
OTU_4	320.0	1741.0	21402.0	775.0	64.0	4.0	13.0	11624.0	3013.0	712.0	400.0	1599.0	2640.0	1376.0	1853.0	1256.0	1860.0	3698.0	k__Bacteria; p__Bacteroidetes; c__Bacteroidia; o__Bacteroidales; f__Barnesiellaceae; g__Barnesiella; s__Barnesiella viscericola DSM 18177
OTU_16	426.0	38.0	176.0	188.0	396.0	28.0	311.0	63.0	171.0	268.0	123.0	360.0	42.0	622.0	44.0	46.0	558.0	42.0	k__Bacteria; p__Firmicutes; c__Clostridia; o__Clostridiales; f__Lachnospiraceae; g__Blautia
OTU_77	32.0	12.0	32.0	12.0	27.0	14.0	8.0	69.0	29.0	6.0	70.0	6.0	14.0	24.0	13.0	19.0	69.0	17.0	k__Bacteria; p__Firmicutes; c__Clostridia; o__Clostridiales; f__Ruminococcaceae
OTU_3613	1.0	0.0	0.0	3.0	0.0	0.0	0.0	0.0	0.0	0.0	0.0	0.0	0.0	0.0	0.0	0.0	0.0	1.0	k__Bacteria; p__Firmicutes; c__Clostridia; o__Clostridiales
OTU_3464	7.0	4.0	7.0	5.0	4.0	6.0	0.0	3.0	14.0	2.0	5.0	7.0	9.0	10.0	12.0	20.0	10.0	8.0	k__Bacteria; p__Bacteroidetes; c__Bacteroidia; o__Bacteroidales; f__Barnesiellaceae; g__Barnesiella; s__Barnesiella viscericola DSM 18177
OTU_34	36.0	7.0	20.0	9.0	1.0	4.0	66.0	53.0	102.0	290.0	80.0	87.0	20.0	155.0	100.0	22.0	243.0	2.0	k__Bacteria; p__Firmicutes; c__Clostridia; o__Clostridiales; f__Ruminococcaceae; g__Ruminococcaceae NK4A214 group; s__uncultured bacterium
OTU_317	10.0	1.0	9.0	18.0	39.0	14.0	21.0	4.0	23.0	86.0	2.0	9.0	14.0	28.0	22.0	1.0	11.0	14.0	k__Bacteria; p__Firmicutes; c__Clostridia; o__Clostridiales; f__Ruminococcaceae
OTU_21	326.0	975.0	67.0	103.0	749.0	34.0	6.0	250.0	407.0	109.0	249.0	181.0	14.0	388.0	128.0	26.0	18.0	51.0	k__Bacteria; p__Firmicutes; c__Clostridia; o__Clostridiales; f__Ruminococcaceae; g__Subdoligranulum; s__uncultured bacterium
OTU_12	33.0	2768.0	286.0	523.0	41.0	30.0	24.0	20.0	2587.0	51.0	60.0	23.0	15.0	37.0	11.0	432.0	10.0	50.0	k__Bacteria; p__Firmicutes; c__Bacilli; o__Lactobacillales; f__Lactobacillaceae; g__Lactobacillus
OTU_85	35.0	28.0	33.0	72.0	4.0	4.0	18.0	18.0	277.0	14.0	4.0	7.0	54.0	55.0	70.0	16.0	8.0	41.0	k__Bacteria; p__Firmicutes; c__Clostridia; o__Clostridiales; f__Ruminococcaceae; g__Ruminococcaceae UCG-014
OTU_151	34.0	12.0	7.0	10.0	40.0	2.0	34.0	7.0	72.0	15.0	10.0	17.0	10.0	5.0	30.0	4.0	4.0	2.0	k__Bacteria; p__Firmicutes; c__Clostridia; o__Clostridiales; f__Ruminococcaceae; g__Ruminococcaceae UCG-004; s__uncultured rumen bacterium
OTU_1620	22.0	6.0	15.0	6.0	23.0	2.0	0.0	26.0	21.0	10.0	5.0	5.0	1.0	13.0	5.0	0.0	3.0	6.0	k__Bacteria; p__Firmicutes; c__Clostridia; o__Clostridiales; f__Ruminococcaceae; g__Faecalibacterium; s__uncultured bacterium
OTU_43	75.0	54.0	25.0	47.0	38.0	74.0	298.0	16.0	146.0	219.0	60.0	54.0	35.0	140.0	392.0	160.0	258.0	69.0	k__Bacteria; p__Firmicutes; c__Clostridia; o__Clostridiales; f__Ruminococcaceae
OTU_45	60.0	25.0	56.0	48.0	49.0	16.0	70.0	105.0	180.0	49.0	38.0	47.0	33.0	38.0	30.0	23.0	27.0	10.0	k__Bacteria; p__Firmicutes; c__Clostridia; o__Clostridiales; f__Christensenellaceae; g__Christensenellaceae R-7 group
OTU_430	62.0	4.0	29.0	14.0	15.0	5.0	18.0	27.0	55.0	17.0	5.0	17.0	14.0	46.0	15.0	10.0	7.0	18.0	k__Bacteria; p__Firmicutes; c__Clostridia; o__Clostridiales; f__Ruminococcaceae; g__Ruminococcaceae NK4A214 group; s__uncultured bacterium
OTU_167	175.0	104.0	65.0	39.0	25.0	10.0	13.0	86.0	371.0	33.0	16.0	17.0	41.0	119.0	47.0	25.0	10.0	22.0	k__Bacteria; p__Firmicutes; c__Clostridia; o__Clostridiales; f__Ruminococcaceae; g__Ruminococcaceae UCG-014
OTU_100	100.0	22.0	1.0	0.0	0.0	0.0	0.0	2.0	50.0	4.0	0.0	0.0	26.0	8.0	15.0	31.0	1.0	28.0	k__Bacteria; p__Firmicutes; c__Clostridia; o__Clostridiales; f__Ruminococcaceae
OTU_220	151.0	12.0	57.0	61.0	23.0	320.0	2.0	17.0	177.0	111.0	237.0	7.0	54.0	106.0	302.0	1064.0	132.0	19.0	k__Bacteria; p__Bacteroidetes; c__Bacteroidia; o__Bacteroidales; f__Rikenellaceae; g__Alistipes
OTU_588	6.0	0.0	1.0	2.0	1.0	5.0	1.0	1.0	2.0	2.0	1.0	3.0	3.0	1.0	1.0	5.0	1.0	2.0	k__Bacteria; p__Bacteroidetes; c__Bacteroidia; o__Bacteroidales; f__Tannerellaceae; g__Macellibacteroides; s__uncultured bacterium
OTU_579	69.0	0.0	10.0	15.0	30.0	17.0	36.0	7.0	61.0	28.0	14.0	31.0	17.0	27.0	65.0	2.0	30.0	26.0	k__Bacteria; p__Firmicutes; c__Clostridia; o__Clostridiales; f__Ruminococcaceae
OTU_144	2.0	2.0	17.0	9.0	8.0	6.0	19.0	40.0	45.0	6.0	0.0	0.0	2.0	6.0	0.0	0.0	0.0	1.0	k__Bacteria; p__Firmicutes; c__Clostridia; o__Clostridiales; f__Ruminococcaceae; g__Ruminococcaceae UCG-014; s__uncultured bacterium
OTU_37	86.0	46.0	172.0	113.0	178.0	40.0	121.0	112.0	249.0	124.0	76.0	48.0	36.0	119.0	152.0	85.0	72.0	128.0	k__Bacteria; p__Firmicutes; c__Clostridia; o__Clostridiales; f__Ruminococcaceae; g__Subdoligranulum
OTU_140	31.0	4.0	9.0	10.0	9.0	2.0	10.0	6.0	41.0	13.0	2.0	22.0	7.0	18.0	33.0	2.0	15.0	29.0	k__Bacteria; p__Firmicutes; c__Clostridia; o__Clostridiales; f__Ruminococcaceae
OTU_295	4.0	4.0	3.0	4.0	0.0	1.0	10.0	11.0	8.0	6.0	2.0	2.0	8.0	4.0	2.0	9.0	1.0	1.0	k__Bacteria; p__Firmicutes; c__Clostridia; o__Clostridiales; f__Ruminococcaceae; g__uncultured
OTU_39	112.0	25.0	42.0	86.0	96.0	24.0	29.0	13.0	151.0	265.0	36.0	115.0	31.0	90.0	521.0	92.0	188.0	87.0	k__Bacteria; p__Firmicutes; c__Clostridia; o__Clostridiales; f__Ruminococcaceae
OTU_195	6.0	1.0	4.0	2.0	3.0	2.0	3.0	4.0	28.0	12.0	5.0	5.0	1.0	5.0	0.0	7.0	1.0	2.0	k__Bacteria; p__Firmicutes; c__Clostridia; o__Clostridiales; f__Ruminococcaceae; g__Ruminococcaceae UCG-010
OTU_233	14.0	5.0	12.0	18.0	3.0	4.0	15.0	13.0	28.0	5.0	3.0	13.0	11.0	14.0	4.0	6.0	6.0	18.0	k__Bacteria; p__Firmicutes; c__Clostridia; o__Clostridiales; f__Ruminococcaceae
OTU_57	56.0	18.0	40.0	53.0	25.0	16.0	13.0	55.0	102.0	67.0	14.0	20.0	23.0	32.0	36.0	53.0	42.0	16.0	k__Bacteria; p__Firmicutes; c__Clostridia; o__Clostridiales; f__Christensenellaceae; g__Christensenellaceae R-7 group; s__uncultured bacterium
OTU_112	33.0	12.0	20.0	20.0	16.0	25.0	20.0	36.0	50.0	25.0	19.0	8.0	15.0	16.0	9.0	47.0	12.0	7.0	k__Bacteria; p__Firmicutes; c__Clostridia; o__Clostridiales; f__Ruminococcaceae
OTU_103	53.0	7.0	21.0	9.0	60.0	13.0	43.0	34.0	35.0	23.0	10.0	10.0	22.0	12.0	13.0	24.0	16.0	22.0	k__Bacteria; p__Firmicutes; c__Clostridia; o__Clostridiales; f__Ruminococcaceae; g__Ruminococcaceae UCG-014
OTU_6425	3.0	0.0	0.0	0.0	2.0	1.0	4.0	0.0	4.0	1.0	0.0	0.0	0.0	0.0	0.0	0.0	2.0	1.0	k__Bacteria; p__Firmicutes; c__Clostridia; o__Clostridiales; f__Ruminococcaceae
OTU_324	9.0	2.0	2.0	2.0	9.0	1.0	5.0	2.0	2.0	1.0	1.0	5.0	2.0	3.0	0.0	1.0	8.0	3.0	k__Bacteria; p__Proteobacteria; c__Gammaproteobacteria; o__Pseudomonadales; f__Pseudomonadaceae; g__Pseudomonas; s__Pseudomonas fluorescens
OTU_41	117.0	297.0	136.0	86.0	785.0	201.0	552.0	180.0	1051.0	642.0	141.0	260.0	104.0	533.0	705.0	375.0	595.0	121.0	k__Bacteria; p__Firmicutes; c__Clostridia; o__Clostridiales; f__Lachnospiraceae; g__[Ruminococcus] torques group
OTU_1121	46.0	29.0	41.0	17.0	82.0	28.0	1.0	134.0	22.0	56.0	14.0	8.0	3.0	12.0	70.0	5.0	4.0	17.0	k__Bacteria; p__Firmicutes; c__Clostridia; o__Clostridiales; f__Ruminococcaceae; g__Subdoligranulum; s__uncultured bacterium
OTU_46	69.0	16.0	95.0	92.0	176.0	69.0	155.0	129.0	232.0	91.0	46.0	204.0	138.0	35.0	113.0	17.0	275.0	99.0	k__Bacteria; p__Firmicutes; c__Clostridia; o__Clostridiales; f__Ruminococcaceae; g__Negativibacillus; s__uncultured bacterium
OTU_98	7.0	30.0	8.0	6.0	0.0	72.0	21.0	3.0	40.0	21.0	75.0	0.0	23.0	12.0	2.0	289.0	40.0	29.0	k__Bacteria; p__Bacteroidetes; c__Bacteroidia; o__Bacteroidales; f__Rikenellaceae; g__Alistipes
OTU_460	36.0	41.0	111.0	42.0	82.0	50.0	98.0	47.0	45.0	38.0	19.0	26.0	88.0	57.0	14.0	36.0	42.0	64.0	k__Bacteria; p__Firmicutes; c__Clostridia; o__Clostridiales; f__Lachnospiraceae
OTU_2189	108.0	3.0	98.0	54.0	83.0	41.0	28.0	44.0	62.0	132.0	18.0	38.0	37.0	30.0	23.0	1.0	21.0	82.0	k__Bacteria; p__Firmicutes; c__Clostridia; o__Clostridiales; f__Ruminococcaceae; g__Faecalibacterium; s__uncultured bacterium
OTU_139	14.0	5.0	7.0	1.0	15.0	11.0	5.0	18.0	36.0	22.0	12.0	5.0	7.0	14.0	45.0	11.0	25.0	11.0	k__Bacteria; p__Firmicutes; c__Clostridia; o__Clostridiales; f__Lachnospiraceae; g__Sellimonas
OTU_56	40.0	11.0	22.0	34.0	32.0	10.0	93.0	73.0	129.0	84.0	9.0	209.0	111.0	32.0	11.0	6.0	23.0	5.0	k__Bacteria; p__Firmicutes; c__Clostridia; o__Clostridiales; f__Clostridiales vadinBB60 group; g__uncultured Clostridia bacterium; s__uncultured Clostridia bacterium
OTU_381	2.0	0.0	1.0	0.0	0.0	0.0	0.0	0.0	11.0	0.0	2.0	2.0	0.0	0.0	1.0	0.0	6.0	0.0	k__Bacteria; p__Firmicutes; c__Clostridia; o__Clostridiales; f__Ruminococcaceae; g__Ruminococcaceae UCG-002; s__uncultured bacterium
OTU_1335	5.0	1.0	58.0	12.0	2.0	0.0	4.0	3.0	23.0	181.0	3.0	18.0	8.0	19.0	1.0	0.0	19.0	5.0	k__Bacteria; p__Firmicutes; c__Clostridia; o__Clostridiales; f__Ruminococcaceae; g__Faecalibacterium; s__uncultured bacterium
OTU_194	171.0	7.0	8.0	25.0	57.0	9.0	75.0	5.0	84.0	68.0	9.0	53.0	22.0	66.0	24.0	30.0	79.0	11.0	k__Bacteria; p__Firmicutes; c__Clostridia; o__Clostridiales; f__Ruminococcaceae; g__Flavonifractor; s__uncultured bacterium
OTU_162	92.0	11.0	117.0	9.0	101.0	22.0	27.0	43.0	23.0	42.0	34.0	3.0	4.0	10.0	40.0	19.0	34.0	8.0	k__Bacteria; p__Firmicutes; c__Clostridia; o__Clostridiales; f__Ruminococcaceae
OTU_225	23.0	2.0	92.0	53.0	137.0	59.0	103.0	71.0	40.0	230.0	17.0	16.0	385.0	51.0	58.0	27.0	737.0	141.0	k__Bacteria; p__Firmicutes; c__Clostridia; o__Clostridiales; f__Ruminococcaceae; g__Faecalibacterium; s__uncultured bacterium
OTU_108	1.0	21.0	21.0	11.0	2.0	1.0	14.0	13.0	9.0	4.0	2.0	16.0	17.0	0.0	9.0	3.0	29.0	16.0	k__Bacteria; p__Firmicutes; c__Clostridia; o__Clostridiales; f__Ruminococcaceae; g__uncultured; s__human gut metagenome
OTU_33	53.0	35.0	49.0	177.0	9.0	234.0	380.0	26.0	174.0	266.0	110.0	66.0	32.0	183.0	867.0	595.0	100.0	91.0	k__Bacteria; p__Firmicutes; c__Clostridia; o__Clostridiales; f__Ruminococcaceae; g__Faecalibacterium; s__bacterium ic1379
OTU_19	201.0	75.0	21.0	18.0	35.0	18.0	7.0	22.0	1478.0	51.0	34.0	94.0	43.0	103.0	422.0	20.0	8.0	28.0	k__Bacteria; p__Firmicutes; c__Clostridia; o__Clostridiales; f__Ruminococcaceae; g__Ruminococcaceae UCG-005; s__uncultured bacterium
OTU_4594	117.0	58.0	105.0	43.0	30.0	40.0	7.0	262.0	196.0	95.0	23.0	15.0	28.0	13.0	181.0	24.0	61.0	23.0	k__Bacteria; p__Firmicutes; c__Clostridia; o__Clostridiales; f__Ruminococcaceae; g__Subdoligranulum
OTU_920	36.0	0.0	5.0	11.0	44.0	3.0	19.0	2.0	7.0	13.0	3.0	8.0	1.0	15.0	1.0	1.0	30.0	2.0	k__Bacteria; p__Firmicutes; c__Clostridia; o__Clostridiales; f__Lachnospiraceae
OTU_18	168.0	55.0	49.0	156.0	58.0	52.0	312.0	14.0	832.0	99.0	278.0	355.0	120.0	293.0	719.0	72.0	347.0	89.0	k__Bacteria; p__Firmicutes; c__Clostridia; o__Clostridiales; f__Ruminococcaceae; g__Ruminococcaceae UCG-005
OTU_175	15.0	3.0	10.0	5.0	3.0	1.0	0.0	5.0	17.0	3.0	3.0	3.0	8.0	6.0	1.0	0.0	7.0	5.0	k__Bacteria; p__Firmicutes; c__Clostridia; o__Clostridiales; f__Lachnospiraceae
OTU_1954	5.0	0.0	6.0	10.0	1.0	1.0	0.0	1.0	0.0	0.0	1.0	1.0	3.0	7.0	0.0	0.0	1.0	29.0	k__Bacteria; p__Firmicutes; c__Clostridia; o__Clostridiales; f__Ruminococcaceae; g__Faecalibacterium
OTU_623	125.0	60.0	313.0	230.0	472.0	212.0	27.0	268.0	246.0	70.0	64.0	183.0	182.0	159.0	183.0	49.0	190.0	276.0	k__Bacteria; p__Bacteroidetes; c__Bacteroidia; o__Bacteroidales; f__Barnesiellaceae; g__Barnesiella; s__Barnesiella viscericola DSM 18177
OTU_856	7.0	0.0	1.0	1.0	3.0	0.0	0.0	2.0	4.0	8.0	2.0	1.0	2.0	1.0	9.0	1.0	5.0	1.0	k__Bacteria; p__Firmicutes; c__Clostridia; o__Clostridiales; f__Ruminococcaceae
OTU_132	25.0	16.0	4.0	44.0	5.0	23.0	7.0	27.0	29.0	13.0	6.0	26.0	13.0	17.0	82.0	5.0	28.0	13.0	k__Bacteria; p__Firmicutes; c__Clostridia; o__Clostridiales; f__Clostridiales vadinBB60 group
OTU_5491	5.0	0.0	2.0	0.0	0.0	0.0	0.0	4.0	7.0	0.0	3.0	0.0	2.0	9.0	2.0	2.0	0.0	0.0	k__Bacteria; p__Firmicutes; c__Clostridia; o__Clostridiales; f__Ruminococcaceae
OTU_1216	16.0	1.0	10.0	5.0	29.0	0.0	22.0	2.0	9.0	12.0	4.0	5.0	0.0	36.0	5.0	4.0	24.0	2.0	k__Bacteria; p__Firmicutes; c__Clostridia; o__Clostridiales; f__Lachnospiraceae
OTU_726	2.0	0.0	0.0	3.0	3.0	4.0	0.0	3.0	0.0	4.0	0.0	0.0	0.0	1.0	1.0	0.0	0.0	0.0	k__Bacteria; p__Firmicutes; c__Clostridia; o__Clostridiales
OTU_674	49.0	9.0	36.0	50.0	668.0	179.0	168.0	42.0	71.0	29.0	64.0	66.0	99.0	68.0	76.0	4.0	55.0	48.0	k__Bacteria; p__Firmicutes; c__Clostridia; o__Clostridiales; f__Ruminococcaceae; g__Faecalibacterium; s__uncultured bacterium
OTU_50	217.0	48.0	61.0	40.0	0.0	1.0	7.0	23.0	77.0	0.0	0.0	43.0	150.0	80.0	1.0	403.0	62.0	115.0	k__Bacteria; p__Proteobacteria; c__Deltaproteobacteria; o__Desulfovibrionales; f__Desulfovibrionaceae
OTU_102	48.0	105.0	0.0	3.0	0.0	0.0	0.0	2.0	157.0	0.0	0.0	2.0	4.0	24.0	2.0	3.0	0.0	1.0	k__Bacteria; p__Firmicutes; c__Clostridia; o__Clostridiales; f__Ruminococcaceae; g__Ruminococcaceae UCG-014
OTU_76	13.0	9.0	67.0	28.0	0.0	9.0	3.0	8.0	111.0	0.0	1.0	1.0	11.0	26.0	0.0	40.0	6.0	13.0	k__Bacteria; p__Firmicutes; c__Clostridia; o__Clostridiales; f__Ruminococcaceae; g__uncultured; s__uncultured rumen bacterium
OTU_1409	43.0	0.0	0.0	3.0	11.0	4.0	10.0	4.0	12.0	25.0	4.0	2.0	3.0	0.0	25.0	1.0	5.0	4.0	k__Bacteria; p__Firmicutes; c__Clostridia; o__Clostridiales; f__Ruminococcaceae
OTU_281	11.0	9.0	2.0	3.0	1.0	1.0	0.0	1.0	4.0	0.0	0.0	10.0	0.0	6.0	5.0	10.0	5.0	1.0	k__Bacteria; p__Proteobacteria; c__Gammaproteobacteria; o__Pseudomonadales; f__Moraxellaceae; g__Acinetobacter; s__Acinetobacter lwoffii
OTU_783	1.0	0.0	2.0	0.0	0.0	1.0	0.0	0.0	2.0	2.0	4.0	0.0	0.0	5.0	15.0	9.0	2.0	0.0	k__Bacteria; p__Bacteroidetes; c__Bacteroidia; o__Bacteroidales
OTU_632	21.0	1.0	16.0	3.0	37.0	5.0	12.0	10.0	4.0	3.0	4.0	6.0	10.0	2.0	7.0	2.0	5.0	7.0	k__Bacteria; p__Firmicutes; c__Clostridia; o__Clostridiales; f__Ruminococcaceae; g__Faecalibacterium; s__uncultured bacterium
OTU_939	3.0	1.0	0.0	1.0	0.0	0.0	1.0	0.0	7.0	0.0	0.0	0.0	5.0	0.0	0.0	3.0	0.0	0.0	k__Bacteria; p__Firmicutes; c__Clostridia; o__Clostridiales; f__Ruminococcaceae; g__Ruminococcaceae UCG-014
OTU_387	6.0	0.0	1.0	3.0	0.0	0.0	3.0	1.0	1.0	4.0	3.0	9.0	2.0	0.0	7.0	1.0	1.0	0.0	k__Bacteria; p__Firmicutes; c__Clostridia; o__Clostridiales; f__Clostridiales vadinBB60 group; g__gut metagenome; s__gut metagenome
OTU_5243	30.0	8.0	6.0	9.0	40.0	1.0	1.0	17.0	21.0	5.0	12.0	7.0	5.0	9.0	11.0	1.0	7.0	6.0	k__Bacteria; p__Firmicutes; c__Clostridia; o__Clostridiales; f__Ruminococcaceae; g__Faecalibacterium; s__uncultured bacterium
OTU_3324	1.0	0.0	0.0	0.0	0.0	0.0	0.0	0.0	0.0	1.0	0.0	1.0	2.0	0.0	0.0	3.0	0.0	0.0	k__Bacteria; p__Firmicutes; c__Clostridia; o__Clostridiales; f__Ruminococcaceae
OTU_88	26.0	5.0	10.0	9.0	45.0	1.0	19.0	1.0	225.0	56.0	14.0	5.0	6.0	10.0	97.0	12.0	4.0	16.0	k__Bacteria; p__Firmicutes; c__Erysipelotrichia; o__Erysipelotrichales; f__Erysipelotrichaceae
OTU_74	2.0	2.0	26.0	6.0	15.0	13.0	41.0	29.0	105.0	12.0	5.0	15.0	31.0	8.0	12.0	9.0	11.0	5.0	k__Bacteria; p__Firmicutes; c__Clostridia; o__Clostridiales; f__Ruminococcaceae; g__DTU089; s__uncultured bacterium
OTU_3813	19.0	1.0	10.0	1.0	0.0	0.0	2.0	10.0	8.0	1.0	2.0	3.0	7.0	4.0	2.0	2.0	0.0	11.0	k__Bacteria; p__Firmicutes; c__Clostridia; o__Clostridiales; f__Ruminococcaceae; g__Faecalibacterium
OTU_40	148.0	23.0	196.0	104.0	79.0	1.0	111.0	74.0	182.0	102.0	121.0	107.0	95.0	108.0	179.0	483.0	93.0	99.0	k__Bacteria; p__Proteobacteria; c__Deltaproteobacteria; o__Desulfovibrionales; f__Desulfovibrionaceae; g__uncultured
OTU_59	84.0	52.0	166.0	44.0	52.0	233.0	74.0	33.0	125.0	76.0	47.0	89.0	86.0	46.0	0.0	78.0	9.0	133.0	k__Bacteria; p__Firmicutes; c__Clostridia; o__Clostridiales; f__Ruminococcaceae; g__Ruminococcaceae UCG-014
OTU_955	23.0	0.0	33.0	3.0	12.0	0.0	7.0	3.0	13.0	31.0	2.0	17.0	5.0	9.0	4.0	5.0	11.0	16.0	k__Bacteria; p__Firmicutes; c__Clostridia; o__Clostridiales; f__Ruminococcaceae; g__Faecalibacterium; s__uncultured bacterium
OTU_479	3.0	4.0	16.0	6.0	81.0	1.0	13.0	11.0	33.0	9.0	16.0	11.0	7.0	18.0	19.0	7.0	29.0	20.0	k__Bacteria; p__Firmicutes; c__Clostridia; o__Clostridiales; f__Lachnospiraceae; g__Sellimonas
OTU_415	9.0	1.0	5.0	12.0	4.0	8.0	2.0	11.0	7.0	7.0	3.0	9.0	4.0	13.0	6.0	2.0	16.0	6.0	k__Bacteria
OTU_1976	11.0	0.0	1.0	0.0	0.0	1.0	0.0	1.0	6.0	0.0	0.0	0.0	1.0	6.0	2.0	3.0	0.0	4.0	k__Bacteria; p__Firmicutes; c__Clostridia; o__Clostridiales; f__Ruminococcaceae; g__[Eubacterium] coprostanoligenes group
OTU_3344	15.0	28.0	34.0	77.0	74.0	45.0	12.0	48.0	66.0	50.0	5.0	62.0	95.0	71.0	18.0	72.0	83.0	11.0	k__Bacteria; p__Bacteroidetes; c__Bacteroidia; o__Bacteroidales; f__Barnesiellaceae; g__Barnesiella; s__Barnesiella viscericola DSM 18177
OTU_78	30.0	31.0	14.0	22.0	57.0	20.0	45.0	79.0	75.0	17.0	37.0	50.0	10.0	51.0	50.0	7.0	92.0	27.0	k__Bacteria; p__Firmicutes; c__Clostridia; o__Clostridiales; f__Lachnospiraceae; g__GCA-900066575
OTU_769	10.0	1.0	6.0	5.0	8.0	7.0	7.0	5.0	11.0	1.0	5.0	7.0	0.0	6.0	5.0	2.0	9.0	2.0	k__Bacteria; p__Firmicutes; c__Clostridia; o__Clostridiales; f__Lachnospiraceae
OTU_374	152.0	5.0	148.0	66.0	166.0	31.0	32.0	83.0	98.0	353.0	35.0	54.0	19.0	57.0	103.0	13.0	77.0	90.0	k__Bacteria; p__Firmicutes; c__Clostridia; o__Clostridiales; f__Ruminococcaceae; g__Faecalibacterium; s__uncultured bacterium
OTU_181	22.0	7.0	1.0	1.0	5.0	6.0	3.0	2.0	28.0	7.0	2.0	6.0	2.0	1.0	3.0	4.0	6.0	5.0	k__Bacteria; p__Firmicutes; c__Clostridia; o__Clostridiales; f__Christensenellaceae; g__Christensenellaceae R-7 group
OTU_188	28.0	2.0	6.0	1.0	1.0	3.0	1.0	1.0	3.0	1.0	7.0	0.0	6.0	4.0	18.0	3.0	4.0	19.0	k__Bacteria; p__Firmicutes; c__Bacilli; o__Bacillales; f__Bacillaceae
OTU_1050	80.0	17.0	19.0	34.0	9.0	141.0	3.0	24.0	109.0	123.0	119.0	1.0	95.0	111.0	165.0	507.0	133.0	13.0	k__Bacteria; p__Bacteroidetes; c__Bacteroidia; o__Bacteroidales; f__Rikenellaceae; g__Alistipes
OTU_1969	75.0	0.0	4.0	1.0	0.0	4.0	6.0	17.0	5.0	0.0	1.0	1.0	9.0	13.0	2.0	3.0	0.0	19.0	k__Bacteria; p__Firmicutes; c__Clostridia; o__Clostridiales; f__Ruminococcaceae
OTU_846	8.0	1.0	0.0	0.0	0.0	0.0	1.0	0.0	0.0	0.0	0.0	0.0	4.0	1.0	0.0	1.0	0.0	1.0	k__Bacteria; p__Firmicutes; c__Clostridia; o__Clostridiales; f__Ruminococcaceae; g__[Eubacterium] coprostanoligenes group
OTU_262	45.0	5.0	2.0	0.0	6.0	0.0	0.0	0.0	16.0	3.0	2.0	3.0	0.0	4.0	2.0	4.0	7.0	4.0	k__Bacteria; p__Firmicutes; c__Clostridia; o__Clostridiales; f__Ruminococcaceae; g__Ruminococcaceae UCG-014
OTU_6	112.0	148.0	115.0	1.0	524.0	2.0	114.0	1952.0	630.0	0.0	22.0	174.0	1.0	677.0	33.0	1080.0	129.0	223.0	k__Bacteria; p__Firmicutes; c__Negativicutes; o__Selenomonadales; f__Acidaminococcaceae; g__Phascolarctobacterium; s__gut metagenome
OTU_101	10.0	6.0	18.0	6.0	17.0	9.0	4.0	7.0	14.0	9.0	6.0	6.0	9.0	9.0	27.0	14.0	4.0	15.0	k__Bacteria; p__Firmicutes; c__Erysipelotrichia; o__Erysipelotrichales; f__Erysipelotrichaceae; g__Erysipelatoclostridium
OTU_350	6.0	4.0	2.0	0.0	1.0	2.0	1.0	2.0	1.0	3.0	3.0	2.0	2.0	5.0	1.0	1.0	3.0	6.0	k__Bacteria; p__Proteobacteria; c__Alphaproteobacteria; o__Rhizobiales; f__Xanthobacteraceae; g__Bradyrhizobium
OTU_65	59.0	40.0	72.0	30.0	135.0	25.0	62.0	25.0	88.0	125.0	198.0	76.0	44.0	84.0	113.0	122.0	55.0	60.0	k__Bacteria; p__Firmicutes; c__Clostridia; o__Clostridiales; f__Ruminococcaceae; g__Butyricicoccus; s__uncultured bacterium
OTU_269	2.0	2.0	25.0	3.0	14.0	1.0	11.0	8.0	1.0	146.0	9.0	6.0	15.0	41.0	5.0	18.0	13.0	9.0	k__Bacteria; p__Firmicutes; c__Clostridia; o__Clostridiales; f__Ruminococcaceae; g__Subdoligranulum
OTU_92	111.0	0.0	0.0	1.0	4.0	26.0	1.0	8.0	11.0	15.0	1.0	1.0	0.0	14.0	20.0	2.0	1.0	50.0	k__Bacteria; p__Cyanobacteria; c__Oxyphotobacteria; o__Chloroplast
OTU_75	5.0	0.0	17.0	37.0	131.0	2.0	3.0	20.0	25.0	25.0	14.0	23.0	7.0	4.0	313.0	1.0	214.0	69.0	k__Bacteria; p__Firmicutes; c__Clostridia; o__Clostridiales; f__Ruminococcaceae; g__Fournierella
OTU_917	29.0	3.0	17.0	0.0	0.0	6.0	7.0	40.0	33.0	0.0	6.0	4.0	15.0	17.0	10.0	10.0	0.0	19.0	k__Bacteria; p__Firmicutes; c__Clostridia; o__Clostridiales; f__Ruminococcaceae; g__[Eubacterium] coprostanoligenes group
OTU_885	3.0	0.0	0.0	0.0	0.0	0.0	0.0	1.0	5.0	0.0	1.0	0.0	0.0	0.0	0.0	0.0	0.0	0.0	k__Bacteria; p__Firmicutes; c__Clostridia; o__Clostridiales; f__Ruminococcaceae
OTU_4912	1.0	1.0	1.0	0.0	2.0	0.0	0.0	0.0	0.0	0.0	1.0	0.0	0.0	2.0	1.0	5.0	1.0	0.0	k__Bacteria; p__Verrucomicrobia; c__Verrucomicrobiae; o__Chthoniobacterales; f__Chthoniobacteraceae; g__Candidatus Udaeobacter
OTU_58	45.0	22.0	11.0	31.0	23.0	369.0	30.0	17.0	210.0	5.0	3.0	9.0	9.0	68.0	31.0	67.0	12.0	10.0	k__Bacteria; p__Firmicutes; c__Clostridia; o__Clostridiales; f__Lachnospiraceae
OTU_444	15.0	0.0	0.0	0.0	1.0	0.0	2.0	0.0	0.0	0.0	0.0	1.0	1.0	0.0	0.0	0.0	0.0	1.0	k__Bacteria; p__Firmicutes; c__Clostridia; o__Clostridiales; f__Clostridiaceae 1; g__Candidatus Arthromitus; s__uncultured bacterium
OTU_3561	11.0	0.0	12.0	2.0	5.0	2.0	5.0	4.0	50.0	32.0	3.0	2.0	2.0	2.0	9.0	2.0	18.0	0.0	k__Bacteria; p__Firmicutes; c__Clostridia; o__Clostridiales; f__Ruminococcaceae; g__Faecalibacterium
OTU_267	9.0	6.0	4.0	0.0	3.0	1.0	2.0	7.0	11.0	2.0	1.0	1.0	0.0	2.0	2.0	1.0	0.0	2.0	k__Bacteria; p__Firmicutes; c__Erysipelotrichia; o__Erysipelotrichales; f__Erysipelotrichaceae; g__Holdemania; s__Holdemania sp. Marseille-P2844
OTU_2996	3.0	0.0	1.0	0.0	1.0	0.0	0.0	0.0	8.0	1.0	1.0	8.0	2.0	4.0	6.0	0.0	7.0	0.0	k__Bacteria
OTU_4150	1.0	1.0	0.0	3.0	0.0	2.0	1.0	0.0	4.0	0.0	0.0	0.0	0.0	2.0	4.0	0.0	0.0	0.0	k__Bacteria; p__Firmicutes; c__Clostridia; o__Clostridiales; f__Ruminococcaceae
OTU_86	69.0	78.0	169.0	91.0	88.0	104.0	224.0	235.0	229.0	117.0	36.0	64.0	235.0	130.0	34.0	119.0	114.0	66.0	k__Bacteria; p__Firmicutes; c__Clostridia; o__Clostridiales; f__Ruminococcaceae; g__Ruminococcaceae UCG-014
OTU_53	59.0	35.0	56.0	56.0	97.0	22.0	61.0	77.0	243.0	36.0	14.0	46.0	28.0	62.0	43.0	57.0	85.0	17.0	k__Bacteria; p__Firmicutes; c__Clostridia; o__Clostridiales; f__Lachnospiraceae
OTU_3235	1.0	0.0	0.0	1.0	3.0	0.0	1.0	0.0	2.0	0.0	0.0	0.0	0.0	0.0	1.0	0.0	0.0	0.0	k__Bacteria; p__Firmicutes; c__Clostridia; o__Clostridiales; f__Ruminococcaceae
OTU_707	72.0	5.0	36.0	66.0	375.0	71.0	13.0	39.0	26.0	55.0	12.0	40.0	22.0	39.0	19.0	6.0	30.0	41.0	k__Bacteria
OTU_42	36.0	9.0	89.0	60.0	19.0	39.0	55.0	183.0	266.0	61.0	12.0	57.0	96.0	78.0	35.0	91.0	43.0	125.0	k__Bacteria; p__Firmicutes; c__Erysipelotrichia; o__Erysipelotrichales; f__Erysipelotrichaceae; g__Turicibacter; s__uncultured bacterium
OTU_70	201.0	24.0	16.0	21.0	16.0	18.0	61.0	18.0	95.0	89.0	23.0	22.0	18.0	52.0	179.0	80.0	48.0	21.0	k__Bacteria; p__Firmicutes; c__Clostridia; o__Clostridiales; f__Ruminococcaceae
OTU_341	6.0	1.0	0.0	2.0	4.0	1.0	2.0	0.0	3.0	5.0	1.0	4.0	0.0	1.0	6.0	0.0	2.0	0.0	k__Bacteria; p__Firmicutes; c__Clostridia; o__Clostridiales; f__Ruminococcaceae; g__Anaerotruncus; s__uncultured bacterium
OTU_5457	25.0	18.0	64.0	15.0	0.0	9.0	0.0	0.0	30.0	28.0	47.0	0.0	24.0	18.0	139.0	244.0	59.0	11.0	k__Bacteria; p__Bacteroidetes; c__Bacteroidia; o__Bacteroidales; f__Rikenellaceae; g__Alistipes
OTU_569	34.0	9.0	20.0	37.0	14.0	20.0	18.0	0.0	83.0	11.0	14.0	3.0	6.0	33.0	9.0	21.0	11.0	2.0	k__Bacteria; p__Firmicutes; c__Clostridia; o__Clostridiales; f__Ruminococcaceae; g__uncultured; s__human gut metagenome
OTU_4600	49.0	117.0	623.0	224.0	258.0	153.0	21.0	295.0	249.0	103.0	51.0	247.0	227.0	297.0	225.0	225.0	267.0	127.0	k__Bacteria; p__Bacteroidetes; c__Bacteroidia; o__Bacteroidales; f__Barnesiellaceae; g__Barnesiella; s__Barnesiella viscericola DSM 18177
OTU_351	9.0	21.0	0.0	0.0	2.0	3.0	0.0	0.0	6.0	1.0	1.0	4.0	3.0	1.0	3.0	1.0	1.0	0.0	k__Bacteria; p__Firmicutes; c__Clostridia; o__Clostridiales; f__Lachnospiraceae; g__Roseburia
OTU_1385	1.0	1.0	1.0	0.0	0.0	0.0	1.0	0.0	0.0	0.0	1.0	0.0	1.0	1.0	0.0	0.0	0.0	0.0	k__Bacteria; p__Nitrospirae; c__Nitrospira; o__Nitrospirales; f__Nitrospiraceae; g__Nitrospira
OTU_20	55.0	100.0	41.0	143.0	91.0	48.0	230.0	24.0	572.0	211.0	68.0	190.0	95.0	271.0	429.0	87.0	241.0	51.0	k__Bacteria; p__Firmicutes; c__Clostridia; o__Clostridiales; f__Ruminococcaceae
OTU_345	5.0	4.0	5.0	0.0	9.0	1.0	2.0	6.0	3.0	0.0	4.0	1.0	0.0	1.0	0.0	3.0	1.0	6.0	k__Bacteria; p__Firmicutes; c__Clostridia; o__Clostridiales; f__Ruminococcaceae; g__Ruminococcaceae UCG-009; s__uncultured bacterium
OTU_30	17.0	13.0	51.0	61.0	109.0	55.0	52.0	32.0	297.0	17.0	52.0	11.0	6.0	27.0	2.0	7.0	2.0	67.0	k__Bacteria; p__Firmicutes; c__Bacilli; o__Lactobacillales; f__Lactobacillaceae; g__Lactobacillus; s__Lactobacillus gasseri
OTU_72	54.0	11.0	34.0	17.0	7.0	32.0	16.0	27.0	103.0	11.0	20.0	18.0	45.0	14.0	16.0	51.0	14.0	12.0	k__Bacteria; p__Firmicutes; c__Clostridia; o__Clostridiales; f__Lachnospiraceae
OTU_1507	48.0	185.0	1638.0	141.0	14.0	0.0	0.0	1289.0	446.0	127.0	51.0	218.0	313.0	223.0	193.0	123.0	286.0	309.0	k__Bacteria; p__Bacteroidetes; c__Bacteroidia; o__Bacteroidales; f__Barnesiellaceae; g__Barnesiella; s__Barnesiella viscericola DSM 18177
OTU_87	26.0	22.0	21.0	40.0	30.0	21.0	51.0	16.0	167.0	52.0	7.0	74.0	88.0	31.0	44.0	67.0	38.0	14.0	k__Bacteria; p__Firmicutes; c__Clostridia; o__Clostridiales; f__Clostridiales vadinBB60 group; g__uncultured bacterium; s__uncultured bacterium
OTU_1056	2.0	0.0	0.0	0.0	1.0	0.0	0.0	1.0	6.0	0.0	0.0	0.0	1.0	0.0	6.0	0.0	0.0	1.0	k__Bacteria; p__Firmicutes; c__Clostridia; o__Clostridiales
OTU_4424	37.0	17.0	13.0	11.0	8.0	22.0	31.0	14.0	54.0	5.0	7.0	64.0	21.0	19.0	15.0	11.0	31.0	5.0	k__Bacteria; p__Firmicutes; c__Clostridia; o__Clostridiales; f__Lachnospiraceae
OTU_5509	1.0	6.0	1.0	6.0	1.0	0.0	0.0	0.0	1.0	1.0	0.0	0.0	0.0	0.0	0.0	2.0	1.0	0.0	k__Bacteria
OTU_31	35.0	81.0	137.0	229.0	121.0	87.0	61.0	25.0	267.0	82.0	13.0	112.0	163.0	115.0	15.0	116.0	48.0	80.0	k__Bacteria; p__Firmicutes; c__Clostridia; o__Clostridiales; f__Ruminococcaceae; g__Ruminococcaceae UCG-014; s__uncultured bacterium
OTU_24	81.0	36.0	169.0	115.0	173.0	45.0	80.0	68.0	87.0	35.0	43.0	97.0	121.0	85.0	106.0	155.0	34.0	102.0	k__Bacteria; p__Firmicutes; c__Clostridia; o__Clostridiales; f__Lachnospiraceae
OTU_111	2.0	0.0	2.0	16.0	0.0	7.0	6.0	0.0	13.0	22.0	1.0	15.0	12.0	6.0	15.0	6.0	13.0	4.0	k__Bacteria; p__Firmicutes; c__Clostridia; o__Clostridiales
OTU_94	20.0	19.0	39.0	46.0	19.0	26.0	56.0	27.0	60.0	17.0	19.0	60.0	43.0	37.0	54.0	32.0	41.0	26.0	k__Bacteria; p__Firmicutes; c__Clostridia; o__Clostridiales; f__Ruminococcaceae; g__Oscillibacter; s__uncultured bacterium
OTU_478	1.0	0.0	0.0	0.0	0.0	0.0	0.0	3.0	1.0	1.0	0.0	1.0	0.0	0.0	1.0	0.0	0.0	1.0	k__Bacteria; p__Firmicutes; c__Clostridia; o__Clostridiales; f__Ruminococcaceae
OTU_459	30.0	9.0	44.0	20.0	7.0	21.0	31.0	37.0	69.0	21.0	22.0	22.0	21.0	29.0	32.0	49.0	12.0	31.0	k__Bacteria; p__Firmicutes; c__Clostridia; o__Clostridiales; f__Lachnospiraceae
OTU_73	58.0	18.0	0.0	3.0	0.0	0.0	0.0	1.0	159.0	3.0	33.0	0.0	2.0	76.0	35.0	1.0	1.0	0.0	k__Bacteria; p__Firmicutes; c__Clostridia; o__Clostridiales; f__Ruminococcaceae; g__Ruminococcaceae NK4A214 group; s__uncultured rumen bacterium
OTU_1395	3.0	1.0	0.0	0.0	0.0	1.0	1.0	1.0	3.0	1.0	1.0	1.0	1.0	0.0	2.0	0.0	0.0	7.0	k__Bacteria; p__Firmicutes; c__Clostridia; o__Clostridiales
OTU_1036	1.0	1.0	0.0	0.0	1.0	1.0	0.0	1.0	0.0	0.0	1.0	0.0	0.0	1.0	0.0	1.0	0.0	1.0	k__Bacteria; p__Proteobacteria; c__Alphaproteobacteria; o__Micropepsales; f__Micropepsaceae; g__uncultured; s__metagenome
OTU_17	25.0	16.0	88.0	2.0	51.0	116.0	24.0	29.0	3.0	4.0	10.0	35.0	81.0	18.0	20.0	707.0	118.0	189.0	k__Bacteria; p__Proteobacteria; c__Gammaproteobacteria; o__Enterobacteriales; f__Enterobacteriaceae; g__Escherichia-Shigella; s__Escherichia coli
OTU_156	2.0	62.0	17.0	21.0	12.0	6.0	52.0	22.0	85.0	80.0	9.0	23.0	43.0	9.0	25.0	31.0	44.0	23.0	k__Bacteria; p__Firmicutes; c__Clostridia; o__Clostridiales; f__Ruminococcaceae
OTU_346	5.0	0.0	3.0	1.0	0.0	4.0	2.0	0.0	3.0	0.0	1.0	4.0	2.0	0.0	3.0	0.0	0.0	0.0	k__Bacteria; p__Firmicutes; c__Clostridia; o__Clostridiales; f__Ruminococcaceae
OTU_107	6.0	7.0	50.0	7.0	6.0	8.0	25.0	14.0	52.0	17.0	6.0	12.0	8.0	6.0	5.0	23.0	8.0	11.0	k__Bacteria; p__Firmicutes; c__Clostridia; o__Clostridiales; f__Christensenellaceae; g__Christensenellaceae R-7 group
OTU_719	11.0	0.0	6.0	2.0	2.0	7.0	0.0	0.0	10.0	2.0	0.0	1.0	4.0	0.0	3.0	0.0	0.0	9.0	k__Bacteria; p__Firmicutes; c__Clostridia; o__Clostridiales; f__Ruminococcaceae; g__Faecalibacterium
OTU_3722	14.0	7.0	3.0	0.0	7.0	1.0	0.0	9.0	1.0	2.0	12.0	1.0	1.0	2.0	3.0	0.0	7.0	6.0	k__Bacteria; p__Firmicutes; c__Clostridia; o__Clostridiales; f__Ruminococcaceae
OTU_3413	6.0	2.0	8.0	5.0	2.0	13.0	0.0	6.0	9.0	1.0	4.0	7.0	11.0	7.0	0.0	8.0	0.0	10.0	k__Bacteria; p__Bacteroidetes; c__Bacteroidia; o__Bacteroidales; f__Barnesiellaceae; g__Barnesiella; s__Barnesiella viscericola DSM 18177
OTU_625	2.0	3.0	1.0	1.0	0.0	1.0	1.0	2.0	5.0	1.0	3.0	2.0	1.0	3.0	2.0	3.0	3.0	3.0	k__Bacteria; p__Proteobacteria; c__Alphaproteobacteria; o__Rhizobiales; f__Xanthobacteraceae
OTU_275	6.0	2.0	5.0	8.0	0.0	0.0	5.0	3.0	5.0	1.0	2.0	6.0	2.0	1.0	4.0	4.0	6.0	2.0	k__Bacteria; p__Firmicutes; c__Clostridia; o__Clostridiales
OTU_389	4.0	1.0	3.0	3.0	0.0	0.0	0.0	0.0	8.0	0.0	2.0	3.0	2.0	2.0	5.0	3.0	1.0	1.0	k__Bacteria; p__Firmicutes; c__Clostridia; o__Clostridiales; f__Ruminococcaceae; g__Oscillibacter; s__uncultured bacterium
OTU_3407	3.0	3.0	0.0	2.0	1.0	0.0	4.0	1.0	12.0	11.0	0.0	1.0	2.0	16.0	8.0	7.0	7.0	2.0	k__Bacteria; p__Firmicutes; c__Clostridia; o__Clostridiales; f__Ruminococcaceae
OTU_1332	20.0	0.0	5.0	0.0	16.0	3.0	4.0	3.0	5.0	27.0	6.0	24.0	5.0	19.0	6.0	0.0	11.0	9.0	k__Bacteria; p__Firmicutes; c__Clostridia; o__Clostridiales; f__Ruminococcaceae
OTU_941	5.0	1.0	0.0	3.0	9.0	1.0	1.0	1.0	0.0	8.0	0.0	2.0	0.0	3.0	2.0	0.0	0.0	2.0	k__Bacteria; p__Firmicutes; c__Clostridia; o__Clostridiales; f__Ruminococcaceae; g__Faecalibacterium
OTU_184	12.0	7.0	10.0	16.0	15.0	9.0	7.0	10.0	35.0	8.0	7.0	16.0	16.0	5.0	17.0	13.0	27.0	2.0	k__Bacteria; p__Firmicutes; c__Clostridia; o__Clostridiales; f__Lachnospiraceae; g__Blautia
OTU_204	7.0	7.0	3.0	17.0	7.0	6.0	11.0	2.0	19.0	11.0	2.0	12.0	2.0	13.0	1.0	8.0	29.0	11.0	k__Bacteria; p__Firmicutes; c__Clostridia; o__Clostridiales; f__Ruminococcaceae
OTU_338	1.0	1.0	1.0	5.0	9.0	1.0	4.0	1.0	23.0	8.0	0.0	0.0	2.0	2.0	2.0	10.0	1.0	2.0	k__Bacteria; p__Firmicutes; c__Clostridia; o__Clostridiales; f__Ruminococcaceae; g__[Eubacterium] coprostanoligenes group; s__gut metagenome
OTU_546	37.0	22.0	39.0	19.0	12.0	4.0	7.0	51.0	35.0	14.0	6.0	11.0	24.0	70.0	8.0	6.0	6.0	3.0	k__Bacteria; p__Firmicutes; c__Clostridia; o__Clostridiales; f__Ruminococcaceae; g__Ruminococcaceae UCG-014; s__uncultured bacterium
OTU_3427	9.0	0.0	0.0	0.0	0.0	1.0	1.0	0.0	0.0	1.0	21.0	0.0	0.0	1.0	4.0	13.0	0.0	0.0	k__Bacteria; p__Bacteroidetes; c__Bacteroidia; o__Bacteroidales; f__Rikenellaceae; g__Alistipes
OTU_2471	21.0	0.0	2.0	1.0	3.0	2.0	0.0	5.0	6.0	0.0	1.0	1.0	5.0	6.0	0.0	0.0	0.0	5.0	k__Bacteria; p__Firmicutes; c__Clostridia; o__Clostridiales; f__Ruminococcaceae
OTU_27	40.0	36.0	39.0	26.0	31.0	22.0	63.0	30.0	91.0	64.0	19.0	25.0	27.0	46.0	49.0	68.0	47.0	18.0	k__Bacteria; p__Bacteroidetes; c__Bacteroidia; o__Flavobacteriales; f__Flavobacteriaceae; g__uncultured; s__gut metagenome
OTU_4841	13.0	16.0	11.0	4.0	142.0	8.0	6.0	5.0	6.0	4.0	23.0	13.0	15.0	17.0	13.0	0.0	9.0	9.0	k__Bacteria; p__Firmicutes; c__Clostridia; o__Clostridiales; f__Ruminococcaceae; g__Faecalibacterium; s__uncultured bacterium
OTU_28	108.0	75.0	116.0	192.0	58.0	40.0	70.0	93.0	506.0	183.0	95.0	81.0	163.0	46.0	49.0	249.0	113.0	31.0	k__Bacteria; p__Firmicutes; c__Clostridia; o__Clostridiales; f__Christensenellaceae; g__Christensenellaceae R-7 group; s__metagenome
OTU_6454	3.0	1.0	5.0	2.0	2.0	2.0	0.0	0.0	2.0	0.0	0.0	5.0	3.0	3.0	0.0	2.0	0.0	0.0	k__Bacteria; p__Firmicutes; c__Clostridia; o__Clostridiales
OTU_6269	12.0	8.0	28.0	18.0	24.0	16.0	2.0	47.0	15.0	5.0	9.0	18.0	28.0	26.0	35.0	3.0	20.0	36.0	k__Bacteria; p__Bacteroidetes; c__Bacteroidia; o__Bacteroidales; f__Barnesiellaceae; g__Barnesiella; s__Barnesiella viscericola DSM 18177
OTU_1431	9.0	0.0	1.0	0.0	3.0	1.0	2.0	0.0	1.0	0.0	5.0	0.0	1.0	3.0	2.0	2.0	1.0	3.0	k__Bacteria; p__Firmicutes; c__Clostridia; o__Clostridiales; f__Ruminococcaceae
OTU_2399	21.0	1.0	6.0	0.0	0.0	1.0	3.0	9.0	9.0	0.0	0.0	0.0	6.0	9.0	2.0	0.0	0.0	2.0	k__Bacteria; p__Firmicutes; c__Clostridia; o__Clostridiales
OTU_44	58.0	82.0	360.0	97.0	179.0	79.0	177.0	202.0	260.0	44.0	86.0	180.0	183.0	130.0	101.0	84.0	110.0	78.0	k__Bacteria; p__Firmicutes; c__Clostridia; o__Clostridiales; f__Lachnospiraceae; g__Eisenbergiella; s__uncultured bacterium
OTU_5065	1.0	0.0	0.0	1.0	0.0	0.0	0.0	0.0	1.0	0.0	1.0	3.0	1.0	1.0	0.0	0.0	1.0	0.0	k__Bacteria; p__Firmicutes; c__Clostridia; o__Clostridiales
OTU_664	15.0	1.0	2.0	2.0	8.0	4.0	2.0	2.0	3.0	3.0	1.0	0.0	3.0	3.0	0.0	0.0	1.0	1.0	k__Bacteria; p__Firmicutes; c__Clostridia; o__Clostridiales; f__Ruminococcaceae; g__Faecalibacterium
OTU_2343	2.0	14.0	76.0	2.0	0.0	0.0	0.0	28.0	21.0	3.0	1.0	4.0	19.0	24.0	20.0	16.0	7.0	18.0	k__Bacteria; p__Bacteroidetes; c__Bacteroidia; o__Bacteroidales; f__Barnesiellaceae; g__Barnesiella; s__Barnesiella viscericola DSM 18177
OTU_119	5.0	5.0	3.0	4.0	1.0	1.0	12.0	13.0	9.0	11.0	15.0	19.0	8.0	18.0	7.0	9.0	0.0	6.0	k__Bacteria; p__Proteobacteria; c__Alphaproteobacteria; o__Sphingomonadales; f__Sphingomonadaceae; g__Novosphingobium
OTU_1708	2.0	0.0	4.0	0.0	5.0	0.0	2.0	5.0	5.0	0.0	0.0	0.0	6.0	0.0	0.0	0.0	1.0	5.0	k__Bacteria; p__Firmicutes; c__Clostridia; o__Clostridiales; f__Ruminococcaceae
OTU_910	30.0	2.0	27.0	9.0	45.0	7.0	33.0	7.0	10.0	5.0	6.0	7.0	17.0	9.0	1.0	0.0	3.0	16.0	k__Bacteria; p__Firmicutes; c__Clostridia; o__Clostridiales; f__Ruminococcaceae
OTU_178	2.0	0.0	14.0	38.0	2.0	12.0	0.0	1.0	9.0	2.0	18.0	7.0	56.0	7.0	0.0	0.0	38.0	3.0	k__Bacteria; p__Firmicutes; c__Clostridia; o__Clostridiales
OTU_7	5.0	474.0	6.0	1087.0	53.0	971.0	3283.0	2.0	4.0	344.0	1089.0	1848.0	9.0	2.0	3.0	4.0	2904.0	1593.0	k__Bacteria; p__Bacteroidetes; c__Bacteroidia; o__Bacteroidales; f__Rikenellaceae; g__Alistipes; s__uncultured bacterium
OTU_5929	12.0	0.0	11.0	4.0	23.0	4.0	0.0	2.0	2.0	20.0	2.0	13.0	10.0	11.0	4.0	1.0	9.0	9.0	k__Bacteria
OTU_1587	53.0	5.0	12.0	8.0	19.0	5.0	2.0	9.0	24.0	1.0	5.0	1.0	2.0	2.0	2.0	8.0	1.0	1.0	k__Bacteria; p__Firmicutes; c__Clostridia; o__Clostridiales; f__Lachnospiraceae
OTU_1476	28.0	39.0	88.0	114.0	91.0	30.0	6.0	132.0	223.0	61.0	21.0	83.0	75.0	129.0	69.0	38.0	127.0	39.0	k__Bacteria; p__Bacteroidetes; c__Bacteroidia; o__Bacteroidales; f__Barnesiellaceae; g__Barnesiella; s__Barnesiella viscericola DSM 18177
OTU_64	35.0	29.0	86.0	35.0	13.0	75.0	0.0	0.0	76.0	6.0	1.0	30.0	14.0	23.0	16.0	34.0	0.0	8.0	k__Bacteria; p__Firmicutes; c__Clostridia; o__Clostridiales; f__Ruminococcaceae; g__Ruminococcaceae UCG-013
OTU_1287	2.0	1.0	0.0	0.0	2.0	0.0	0.0	0.0	0.0	0.0	2.0	7.0	0.0	5.0	1.0	0.0	0.0	0.0	k__Bacteria; p__Firmicutes; c__Clostridia; o__Clostridiales; f__Ruminococcaceae
OTU_5979	1.0	0.0	2.0	0.0	0.0	0.0	0.0	0.0	1.0	0.0	0.0	0.0	0.0	2.0	4.0	0.0	0.0	0.0	k__Bacteria; p__Firmicutes; c__Clostridia; o__Clostridiales; f__Ruminococcaceae
OTU_1112	7.0	0.0	2.0	2.0	0.0	0.0	5.0	0.0	1.0	5.0	2.0	3.0	0.0	3.0	5.0	0.0	3.0	2.0	k__Bacteria; p__Firmicutes; c__Clostridia; o__Clostridiales; f__Ruminococcaceae
OTU_473	2.0	0.0	0.0	5.0	1.0	0.0	0.0	1.0	6.0	2.0	3.0	2.0	0.0	7.0	2.0	4.0	0.0	2.0	k__Bacteria; p__Proteobacteria; c__Gammaproteobacteria; o__Pseudomonadales; f__Moraxellaceae; g__Acinetobacter; s__uncultured bacterium
OTU_1560	2.0	0.0	1.0	1.0	2.0	1.0	0.0	0.0	0.0	4.0	0.0	1.0	0.0	1.0	0.0	1.0	1.0	1.0	k__Bacteria; p__Chloroflexi; c__KD4-96; o__uncultured bacterium; f__uncultured bacterium; g__uncultured bacterium; s__uncultured bacterium
OTU_3074	1.0	0.0	2.0	0.0	0.0	0.0	0.0	0.0	1.0	0.0	0.0	0.0	0.0	0.0	0.0	0.0	0.0	0.0	k__Bacteria; p__Firmicutes; c__Clostridia; o__Clostridiales; f__Ruminococcaceae
OTU_52	30.0	0.0	64.0	15.0	53.0	46.0	32.0	15.0	18.0	9.0	23.0	22.0	24.0	8.0	38.0	99.0	12.0	34.0	k__Bacteria; p__Firmicutes; c__Erysipelotrichia; o__Erysipelotrichales; f__Erysipelotrichaceae; g__Erysipelatoclostridium; s__bacterium ic1391
OTU_6420	2.0	0.0	0.0	0.0	0.0	0.0	0.0	0.0	0.0	0.0	0.0	0.0	0.0	0.0	0.0	0.0	1.0	0.0	k__Bacteria; p__Firmicutes; c__Clostridia; o__Clostridiales; f__Ruminococcaceae; g__Fournierella
OTU_3919	1.0	2.0	1.0	6.0	0.0	1.0	0.0	3.0	3.0	1.0	2.0	2.0	0.0	0.0	3.0	2.0	6.0	0.0	k__Bacteria
OTU_171	21.0	10.0	10.0	2.0	8.0	3.0	6.0	1.0	17.0	0.0	2.0	7.0	2.0	7.0	0.0	0.0	0.0	8.0	k__Bacteria; p__Tenericutes; c__Mollicutes; o__Mollicutes RF39
OTU_4145	17.0	0.0	15.0	3.0	67.0	11.0	8.0	2.0	8.0	7.0	5.0	3.0	14.0	15.0	18.0	3.0	30.0	12.0	k__Bacteria; p__Firmicutes; c__Clostridia; o__Clostridiales; f__Ruminococcaceae; g__Faecalibacterium; s__uncultured bacterium
OTU_4942	14.0	3.0	4.0	20.0	83.0	41.0	7.0	18.0	11.0	9.0	6.0	11.0	29.0	22.0	13.0	2.0	11.0	17.0	k__Bacteria
OTU_83	18.0	8.0	502.0	9.0	9.0	2.0	6.0	44.0	0.0	1.0	3.0	10.0	13.0	11.0	3.0	0.0	1.0	53.0	k__Bacteria; p__Firmicutes; c__Clostridia; o__Clostridiales; f__Ruminococcaceae; g__[Eubacterium] coprostanoligenes group
OTU_476	1.0	1.0	0.0	0.0	0.0	0.0	1.0	0.0	0.0	0.0	0.0	1.0	0.0	0.0	3.0	4.0	0.0	0.0	k__Bacteria; p__Proteobacteria; c__Alphaproteobacteria; o__Rhizobiales; f__Beijerinckiaceae; g__Chelatococcus; s__uncultured Chelatococcus sp.
OTU_79	28.0	5.0	6.0	18.0	132.0	20.0	26.0	7.0	70.0	32.0	6.0	55.0	18.0	28.0	16.0	1.0	10.0	9.0	k__Bacteria; p__Firmicutes; c__Clostridia; o__Clostridiales; f__Ruminococcaceae
OTU_3715	3.0	3.0	6.0	1.0	0.0	12.0	4.0	0.0	4.0	2.0	0.0	4.0	6.0	2.0	2.0	14.0	4.0	2.0	k__Bacteria
OTU_3197	1.0	0.0	1.0	0.0	0.0	1.0	0.0	0.0	2.0	0.0	0.0	0.0	0.0	0.0	4.0	2.0	1.0	0.0	k__Bacteria; p__Firmicutes; c__Clostridia; o__Clostridiales; f__Ruminococcaceae; g__Subdoligranulum
OTU_25	2.0	86.0	3.0	5.0	2.0	18.0	263.0	47.0	173.0	221.0	125.0	2.0	191.0	129.0	152.0	283.0	77.0	55.0	k__Bacteria; p__Bacteroidetes; c__Bacteroidia; o__Bacteroidales; f__Rikenellaceae; g__Alistipes
OTU_3242	2.0	0.0	1.0	2.0	0.0	0.0	1.0	0.0	0.0	6.0	1.0	1.0	0.0	0.0	0.0	0.0	0.0	0.0	k__Bacteria; p__Firmicutes; c__Clostridia; o__Clostridiales; f__Ruminococcaceae; g__Faecalibacterium; s__uncultured bacterium
OTU_217	17.0	30.0	24.0	26.0	125.0	4.0	41.0	73.0	89.0	7.0	16.0	38.0	20.0	23.0	45.0	54.0	35.0	21.0	k__Bacteria; p__Firmicutes; c__Clostridia; o__Clostridiales; f__Lachnospiraceae
OTU_4850	2.0	0.0	0.0	0.0	0.0	0.0	0.0	0.0	0.0	0.0	0.0	0.0	0.0	0.0	0.0	0.0	0.0	0.0	k__Bacteria; p__Firmicutes; c__Clostridia; o__Clostridiales; f__Ruminococcaceae
OTU_110	7.0	9.0	14.0	8.0	6.0	9.0	12.0	18.0	48.0	19.0	2.0	15.0	40.0	7.0	0.0	26.0	1.0	6.0	k__Bacteria; p__Firmicutes; c__Clostridia; o__Clostridiales; f__Lachnospiraceae; g__Marvinbryantia
OTU_22	69.0	238.0	120.0	176.0	55.0	23.0	190.0	120.0	687.0	209.0	38.0	94.0	155.0	480.0	169.0	208.0	179.0	104.0	k__Bacteria; p__Firmicutes; c__Clostridia; o__Clostridiales; f__Ruminococcaceae; g__Ruminococcaceae UCG-014
OTU_825	1.0	0.0	0.0	0.0	2.0	0.0	0.0	1.0	4.0	2.0	0.0	0.0	0.0	0.0	0.0	0.0	2.0	2.0	k__Bacteria
OTU_2266	6.0	0.0	3.0	11.0	13.0	4.0	2.0	2.0	6.0	25.0	0.0	5.0	2.0	14.0	6.0	0.0	2.0	3.0	k__Bacteria; p__Firmicutes; c__Clostridia; o__Clostridiales; f__Ruminococcaceae
OTU_301	8.0	4.0	6.0	6.0	1.0	1.0	5.0	8.0	9.0	2.0	0.0	1.0	8.0	6.0	2.0	3.0	2.0	2.0	k__Bacteria; p__Firmicutes; c__Clostridia; o__Clostridiales; f__Ruminococcaceae; g__Ruminococcaceae UCG-013
OTU_154	5.0	14.0	4.0	78.0	5.0	12.0	1.0	1.0	44.0	15.0	3.0	2.0	6.0	4.0	11.0	4.0	4.0	3.0	k__Bacteria; p__Firmicutes; c__Clostridia; o__Clostridiales; f__Clostridiales vadinBB60 group; g__uncultured bacterium; s__uncultured bacterium
OTU_146	12.0	8.0	14.0	29.0	5.0	11.0	14.0	4.0	24.0	7.0	4.0	13.0	14.0	5.0	5.0	10.0	5.0	8.0	k__Bacteria; p__Firmicutes; c__Clostridia; o__Clostridiales; f__Clostridiales vadinBB60 group; g__uncultured bacterium; s__uncultured bacterium
OTU_2704	2.0	0.0	3.0	0.0	2.0	0.0	0.0	1.0	0.0	0.0	0.0	0.0	0.0	0.0	0.0	0.0	0.0	1.0	k__Bacteria; p__Firmicutes; c__Clostridia; o__Clostridiales
OTU_2170	24.0	6.0	156.0	141.0	103.0	33.0	6.0	70.0	85.0	367.0	21.0	181.0	71.0	87.0	59.0	13.0	192.0	57.0	k__Bacteria
OTU_186	16.0	5.0	7.0	7.0	22.0	9.0	23.0	10.0	56.0	44.0	17.0	12.0	4.0	35.0	58.0	72.0	8.0	11.0	k__Bacteria; p__Firmicutes; c__Clostridia; o__Clostridiales; f__Lachnospiraceae
OTU_1057	21.0	0.0	27.0	27.0	6.0	39.0	70.0	7.0	34.0	131.0	23.0	51.0	13.0	52.0	75.0	12.0	47.0	44.0	k__Bacteria; p__Firmicutes; c__Clostridia; o__Clostridiales; f__Ruminococcaceae; g__Faecalibacterium; s__uncultured bacterium
OTU_743	34.0	1.0	3.0	3.0	0.0	3.0	10.0	12.0	5.0	0.0	1.0	3.0	5.0	3.0	0.0	0.0	0.0	8.0	k__Bacteria; p__Firmicutes; c__Clostridia; o__Clostridiales; f__Ruminococcaceae
OTU_2629	1.0	2.0	0.0	2.0	1.0	1.0	1.0	1.0	3.0	2.0	0.0	3.0	4.0	2.0	0.0	1.0	2.0	4.0	k__Bacteria; p__Bacteroidetes; c__Bacteroidia; o__Bacteroidales; f__Barnesiellaceae; g__Barnesiella
OTU_4018	3.0	0.0	6.0	1.0	0.0	0.0	0.0	0.0	0.0	0.0	0.0	0.0	1.0	0.0	0.0	0.0	0.0	0.0	k__Bacteria; p__Firmicutes; c__Clostridia; o__Clostridiales; f__Lachnospiraceae
OTU_48	35.0	0.0	48.0	13.0	125.0	2.0	18.0	30.0	14.0	55.0	49.0	12.0	2.0	3.0	50.0	19.0	12.0	18.0	k__Bacteria; p__Firmicutes; c__Erysipelotrichia; o__Erysipelotrichales; f__Erysipelotrichaceae; g__Erysipelatoclostridium
OTU_261	84.0	19.0	249.0	80.0	131.0	115.0	178.0	95.0	122.0	29.0	34.0	45.0	168.0	60.0	70.0	57.0	41.0	86.0	k__Bacteria; p__Firmicutes; c__Clostridia; o__Clostridiales; f__Lachnospiraceae
OTU_589	3.0	1.0	0.0	0.0	0.0	1.0	2.0	0.0	6.0	0.0	0.0	0.0	0.0	2.0	3.0	2.0	0.0	0.0	k__Bacteria; p__Firmicutes; c__Clostridia; o__Clostridiales; f__Peptococcaceae; g__Peptococcus; s__uncultured organism
OTU_157	6.0	31.0	19.0	11.0	7.0	6.0	13.0	5.0	72.0	21.0	10.0	24.0	7.0	10.0	16.0	16.0	11.0	12.0	k__Bacteria; p__Firmicutes; c__Clostridia; o__Clostridiales; f__Ruminococcaceae; g__Ruminococcaceae UCG-014; s__uncultured bacterium
OTU_1529	2.0	0.0	0.0	0.0	0.0	0.0	0.0	0.0	0.0	3.0	0.0	0.0	0.0	0.0	0.0	0.0	0.0	0.0	k__Bacteria; p__Firmicutes; c__Clostridia; o__Clostridiales; f__Ruminococcaceae; g__Butyricicoccus
OTU_2154	163.0	0.0	15.0	7.0	0.0	43.0	7.0	0.0	3.0	63.0	19.0	0.0	1.0	6.0	23.0	6.0	21.0	1.0	k__Bacteria
OTU_423	6.0	2.0	0.0	2.0	0.0	0.0	0.0	0.0	12.0	2.0	0.0	1.0	2.0	1.0	2.0	1.0	2.0	2.0	k__Bacteria; p__Firmicutes; c__Clostridia; o__Clostridiales; f__Family XIII; g__Family XIII AD3011 group; s__uncultured bacterium
OTU_4664	25.0	5.0	0.0	1.0	94.0	0.0	0.0	0.0	8.0	1.0	20.0	5.0	0.0	19.0	7.0	0.0	0.0	0.0	k__Bacteria; p__Firmicutes; c__Clostridia; o__Clostridiales; f__Ruminococcaceae
OTU_2029	35.0	4.0	30.0	16.0	77.0	46.0	42.0	28.0	21.0	34.0	6.0	20.0	45.0	21.0	6.0	2.0	27.0	20.0	k__Bacteria; p__Firmicutes; c__Clostridia; o__Clostridiales; f__Ruminococcaceae
OTU_199	6.0	11.0	2.0	1.0	1.0	4.0	3.0	9.0	75.0	3.0	2.0	5.0	3.0	30.0	10.0	8.0	3.0	1.0	k__Bacteria; p__Tenericutes; c__Mollicutes; o__Mollicutes RF39
OTU_193	4.0	11.0	5.0	7.0	0.0	3.0	9.0	0.0	19.0	1.0	8.0	1.0	29.0	5.0	22.0	1.0	1.0	7.0	k__Bacteria; p__Firmicutes; c__Clostridia; o__Clostridiales; f__Ruminococcaceae
OTU_189	8.0	2.0	6.0	4.0	5.0	8.0	6.0	1.0	5.0	10.0	0.0	0.0	0.0	8.0	16.0	2.0	4.0	8.0	k__Bacteria; p__Proteobacteria; c__Gammaproteobacteria; o__Pseudomonadales; f__Moraxellaceae; g__Psychrobacter
OTU_2174	10.0	76.0	65.0	26.0	0.0	0.0	0.0	25.0	17.0	3.0	1.0	10.0	32.0	25.0	2.0	0.0	8.0	74.0	k__Bacteria; p__Bacteroidetes; c__Bacteroidia; o__Bacteroidales; f__Barnesiellaceae; g__Barnesiella; s__Barnesiella viscericola DSM 18177
OTU_2874	4.0	7.0	4.0	5.0	10.0	3.0	3.0	1.0	32.0	13.0	0.0	7.0	5.0	7.0	19.0	9.0	10.0	2.0	k__Bacteria; p__Firmicutes; c__Clostridia; o__Clostridiales; f__Ruminococcaceae
OTU_62	35.0	12.0	12.0	38.0	41.0	22.0	100.0	23.0	137.0	44.0	13.0	64.0	19.0	48.0	101.0	35.0	32.0	20.0	k__Bacteria; p__Firmicutes; c__Clostridia; o__Clostridiales; f__Ruminococcaceae
OTU_3256	4.0	0.0	51.0	16.0	14.0	0.0	0.0	0.0	27.0	154.0	1.0	2.0	0.0	0.0	5.0	1.0	12.0	0.0	k__Bacteria; p__Firmicutes; c__Clostridia; o__Clostridiales; f__Ruminococcaceae; g__Faecalibacterium; s__uncultured bacterium
OTU_1645	26.0	0.0	9.0	9.0	16.0	2.0	17.0	26.0	14.0	17.0	4.0	8.0	4.0	6.0	3.0	4.0	5.0	12.0	k__Bacteria; p__Firmicutes; c__Clostridia; o__Clostridiales; f__Ruminococcaceae
OTU_95	24.0	21.0	59.0	13.0	18.0	1.0	20.0	9.0	200.0	11.0	2.0	11.0	47.0	15.0	0.0	51.0	15.0	20.0	k__Bacteria; p__Firmicutes; c__Clostridia; o__Clostridiales; f__Ruminococcaceae; g__Ruminococcaceae UCG-014
OTU_786	39.0	114.0	439.0	328.0	262.0	118.0	8.0	425.0	684.0	225.0	117.0	197.0	346.0	383.0	287.0	781.0	295.0	150.0	k__Bacteria; p__Bacteroidetes; c__Bacteroidia; o__Bacteroidales; f__Barnesiellaceae; g__Barnesiella; s__Barnesiella viscericola DSM 18177
OTU_398	1.0	0.0	0.0	1.0	1.0	0.0	1.0	2.0	2.0	1.0	1.0	0.0	0.0	1.0	1.0	1.0	0.0	0.0	k__Bacteria; p__Proteobacteria; c__Deltaproteobacteria; o__Desulfuromonadales; f__Geobacteraceae; g__Geobacter; s__Geobacter soli
OTU_1132	2.0	0.0	3.0	1.0	0.0	0.0	1.0	5.0	0.0	1.0	0.0	2.0	0.0	0.0	0.0	0.0	0.0	4.0	k__Bacteria; p__Firmicutes; c__Clostridia; o__Clostridiales; f__Christensenellaceae; g__Christensenellaceae R-7 group
OTU_2102	31.0	1.0	17.0	13.0	40.0	33.0	17.0	12.0	12.0	19.0	8.0	2.0	10.0	7.0	16.0	4.0	5.0	28.0	k__Bacteria; p__Firmicutes; c__Clostridia; o__Clostridiales; f__Ruminococcaceae; g__Faecalibacterium; s__uncultured bacterium
OTU_32	9.0	3.0	7.0	6.0	86.0	51.0	8.0	7.0	0.0	10.0	73.0	36.0	4.0	6.0	84.0	231.0	50.0	3.0	k__Bacteria; p__Bacteroidetes; c__Bacteroidia; o__Bacteroidales; f__Marinifilaceae; g__Odoribacter; s__gut metagenome
OTU_500	5.0	16.0	1.0	8.0	2.0	3.0	3.0	3.0	7.0	1.0	5.0	1.0	0.0	9.0	6.0	9.0	5.0	4.0	k__Bacteria; p__Firmicutes; c__Bacilli; o__Bacillales; f__Planococcaceae; g__Planococcus; s__uncultured bacterium
OTU_4187	1.0	0.0	1.0	7.0	1.0	0.0	0.0	3.0	0.0	0.0	0.0	1.0	1.0	16.0	0.0	0.0	2.0	8.0	k__Bacteria; p__Firmicutes; c__Clostridia; o__Clostridiales; f__Ruminococcaceae; g__Ruminococcaceae UCG-014
OTU_2238	7.0	0.0	8.0	6.0	16.0	20.0	24.0	1.0	7.0	56.0	1.0	13.0	1.0	12.0	18.0	3.0	44.0	7.0	k__Bacteria; p__Firmicutes; c__Clostridia; o__Clostridiales; f__Ruminococcaceae; g__Faecalibacterium; s__uncultured bacterium
OTU_159	7.0	0.0	2.0	3.0	2.0	1.0	1.0	0.0	4.0	3.0	0.0	7.0	5.0	5.0	32.0	4.0	1.0	4.0	k__Bacteria; p__Firmicutes; c__Erysipelotrichia; o__Erysipelotrichales; f__Erysipelotrichaceae; g__Merdibacter; s__Clostridiales bacterium 10-3b
OTU_515	13.0	2.0	1.0	0.0	1.0	4.0	4.0	2.0	2.0	2.0	0.0	4.0	0.0	3.0	5.0	0.0	1.0	1.0	k__Bacteria; p__Firmicutes; c__Clostridia; o__Clostridiales
OTU_253	8.0	3.0	4.0	2.0	2.0	5.0	0.0	2.0	8.0	3.0	1.0	9.0	5.0	1.0	1.0	4.0	0.0	0.0	k__Bacteria; p__Firmicutes; c__Clostridia; o__Clostridiales; f__Ruminococcaceae
OTU_1469	9.0	1.0	1.0	3.0	6.0	3.0	2.0	1.0	2.0	5.0	3.0	2.0	2.0	1.0	2.0	0.0	3.0	0.0	k__Bacteria; p__Firmicutes; c__Clostridia; o__Clostridiales; f__Ruminococcaceae; g__Faecalibacterium
OTU_3211	3.0	0.0	3.0	0.0	2.0	0.0	3.0	2.0	20.0	0.0	0.0	0.0	1.0	8.0	2.0	0.0	1.0	2.0	k__Bacteria; p__Firmicutes; c__Clostridia; o__Clostridiales; f__Ruminococcaceae; g__Ruminococcaceae UCG-014
OTU_179	5.0	3.0	13.0	3.0	4.0	9.0	5.0	7.0	12.0	9.0	4.0	3.0	7.0	9.0	3.0	25.0	3.0	11.0	k__Bacteria; p__Firmicutes; c__Clostridia; o__Clostridiales; f__Peptococcaceae; g__uncultured
OTU_1963	3.0	1.0	5.0	0.0	22.0	2.0	11.0	0.0	6.0	11.0	1.0	5.0	1.0	4.0	6.0	0.0	5.0	2.0	k__Bacteria; p__Firmicutes; c__Clostridia; o__Clostridiales; f__Lachnospiraceae; g__[Ruminococcus] torques group; s__uncultured bacterium
OTU_138	3.0	5.0	1.0	4.0	2.0	0.0	46.0	6.0	3.0	207.0	23.0	0.0	11.0	26.0	18.0	31.0	14.0	1.0	k__Bacteria; p__Firmicutes; c__Clostridia; o__Clostridiales; f__Peptostreptococcaceae
OTU_2012	10.0	9.0	26.0	33.0	57.0	10.0	2.0	29.0	21.0	25.0	1.0	32.0	28.0	35.0	17.0	8.0	44.0	19.0	k__Bacteria; p__Bacteroidetes; c__Bacteroidia; o__Bacteroidales; f__Barnesiellaceae; g__Barnesiella; s__Barnesiella viscericola DSM 18177
OTU_69	8.0	44.0	27.0	129.0	10.0	128.0	72.0	19.0	127.0	4.0	12.0	59.0	85.0	32.0	41.0	13.0	25.0	17.0	k__Bacteria; p__Firmicutes; c__Clostridia; o__Clostridiales; f__Ruminococcaceae; g__Ruminococcus 1
OTU_433	2.0	3.0	0.0	2.0	0.0	3.0	1.0	2.0	7.0	2.0	0.0	5.0	1.0	3.0	10.0	1.0	2.0	2.0	k__Bacteria; p__Firmicutes; c__Clostridia; o__Clostridiales; f__Family XIII
OTU_614	2.0	0.0	4.0	2.0	0.0	0.0	2.0	0.0	2.0	0.0	0.0	0.0	2.0	2.0	2.0	0.0	0.0	4.0	k__Bacteria; p__Firmicutes; c__Clostridia; o__Clostridiales; f__Ruminococcaceae
OTU_2420	1.0	0.0	0.0	1.0	1.0	6.0	5.0	2.0	0.0	0.0	0.0	1.0	2.0	0.0	2.0	0.0	0.0	0.0	k__Bacteria; p__Firmicutes; c__Clostridia; o__Clostridiales; f__Ruminococcaceae; g__Faecalibacterium
OTU_2422	3.0	0.0	0.0	3.0	1.0	0.0	3.0	0.0	1.0	3.0	0.0	4.0	0.0	6.0	0.0	1.0	0.0	0.0	k__Bacteria; p__Firmicutes; c__Clostridia; o__Clostridiales
OTU_1844	6.0	2.0	5.0	1.0	1.0	2.0	2.0	1.0	0.0	1.0	0.0	3.0	1.0	3.0	0.0	0.0	0.0	0.0	k__Bacteria; p__Firmicutes; c__Clostridia; o__Clostridiales; f__Ruminococcaceae; g__uncultured; s__human gut metagenome
OTU_5271	1.0	2.0	0.0	1.0	0.0	0.0	1.0	0.0	5.0	1.0	0.0	3.0	0.0	1.0	2.0	0.0	2.0	0.0	k__Bacteria; p__Firmicutes; c__Clostridia; o__Clostridiales; f__Ruminococcaceae
OTU_6486	1.0	0.0	1.0	0.0	0.0	4.0	0.0	0.0	0.0	1.0	0.0	4.0	0.0	0.0	0.0	0.0	10.0	0.0	k__Bacteria; p__Bacteroidetes; c__Bacteroidia; o__Bacteroidales; f__Barnesiellaceae; g__Barnesiella; s__Barnesiella viscericola DSM 18177
OTU_3799	1.0	0.0	0.0	0.0	2.0	0.0	0.0	0.0	0.0	0.0	0.0	0.0	0.0	0.0	0.0	0.0	2.0	0.0	k__Bacteria; p__Firmicutes; c__Clostridia; o__Clostridiales
OTU_1527	7.0	4.0	0.0	1.0	3.0	22.0	0.0	0.0	20.0	15.0	20.0	22.0	5.0	2.0	14.0	17.0	4.0	3.0	k__Bacteria; p__Firmicutes; c__Clostridia; o__Clostridiales; f__Ruminococcaceae
OTU_8	47.0	5280.0	1308.0	69.0	71.0	137.0	22.0	168.0	558.0	21.0	83.0	32.0	41.0	49.0	3.0	1244.0	11.0	767.0	k__Bacteria; p__Firmicutes; c__Bacilli; o__Lactobacillales; f__Lactobacillaceae; g__Lactobacillus
OTU_5572	1.0	0.0	0.0	0.0	0.0	0.0	2.0	0.0	0.0	0.0	0.0	0.0	0.0	0.0	0.0	0.0	0.0	0.0	k__Bacteria; p__Firmicutes; c__Clostridia; o__Clostridiales; f__Ruminococcaceae
OTU_1885	2.0	0.0	0.0	0.0	0.0	0.0	0.0	0.0	0.0	0.0	0.0	0.0	0.0	0.0	0.0	0.0	0.0	0.0	k__Bacteria; p__Firmicutes; c__Clostridia; o__Clostridiales; f__Ruminococcaceae
OTU_993	1.0	0.0	0.0	1.0	0.0	0.0	0.0	0.0	4.0	1.0	0.0	0.0	0.0	0.0	0.0	0.0	1.0	0.0	k__Bacteria; p__Firmicutes; c__Clostridia; o__Clostridiales; f__Ruminococcaceae
OTU_5982	2.0	1.0	1.0	1.0	0.0	2.0	4.0	0.0	1.0	2.0	0.0	0.0	0.0	3.0	4.0	0.0	13.0	0.0	k__Bacteria; p__Firmicutes; c__Clostridia; o__Clostridiales; f__Ruminococcaceae
OTU_68	11.0	3.0	37.0	47.0	16.0	7.0	33.0	3.0	11.0	11.0	4.0	26.0	2.0	31.0	9.0	9.0	96.0	5.0	k__Bacteria; p__Firmicutes; c__Bacilli; o__Lactobacillales; f__Lactobacillaceae; g__Lactobacillus; s__Lactobacillus salivarius
OTU_4807	1.0	0.0	1.0	0.0	1.0	0.0	0.0	1.0	4.0	0.0	0.0	0.0	0.0	1.0	0.0	9.0	1.0	0.0	k__Bacteria; p__Firmicutes; c__Clostridia; o__Clostridiales; f__Ruminococcaceae
OTU_319	1.0	1.0	0.0	0.0	0.0	1.0	3.0	1.0	9.0	0.0	1.0	3.0	1.0	3.0	6.0	18.0	2.0	1.0	k__Bacteria; p__Firmicutes; c__Clostridia; o__Clostridiales; f__Ruminococcaceae; g__Ruminococcaceae UCG-010; s__uncultured organism
OTU_226	9.0	0.0	7.0	2.0	3.0	0.0	2.0	1.0	4.0	3.0	7.0	9.0	3.0	2.0	2.0	1.0	4.0	2.0	k__Bacteria; p__Firmicutes; c__Clostridia; o__Clostridiales; f__Ruminococcaceae
OTU_6043	1.0	0.0	2.0	0.0	0.0	0.0	0.0	2.0	0.0	0.0	0.0	0.0	0.0	0.0	0.0	0.0	0.0	0.0	k__Bacteria; p__Firmicutes; c__Clostridia; o__Clostridiales; f__Ruminococcaceae
OTU_6382	2.0	0.0	0.0	0.0	0.0	0.0	0.0	0.0	0.0	0.0	0.0	0.0	0.0	0.0	0.0	0.0	0.0	0.0	k__Bacteria; p__Firmicutes; c__Clostridia; o__Clostridiales; f__Ruminococcaceae; g__Ruminococcus 1; s__uncultured bacterium
OTU_80	17.0	3.0	18.0	26.0	33.0	2.0	5.0	22.0	48.0	23.0	0.0	40.0	3.0	34.0	6.0	16.0	13.0	21.0	k__Bacteria; p__Firmicutes; c__Clostridia; o__Clostridiales; f__Ruminococcaceae; g__GCA-900066225; s__uncultured bacterium
OTU_115	35.0	4.0	8.0	14.0	6.0	12.0	18.0	6.0	11.0	27.0	6.0	4.0	5.0	26.0	31.0	60.0	13.0	8.0	k__Bacteria; p__Firmicutes; c__Clostridia; o__Clostridiales; f__Ruminococcaceae; g__Ruminococcaceae UCG-005
OTU_5448	2.0	1.0	0.0	0.0	0.0	1.0	0.0	0.0	0.0	0.0	0.0	2.0	0.0	0.0	0.0	0.0	0.0	0.0	k__Bacteria; p__Proteobacteria; c__Gammaproteobacteria; o__Pseudomonadales; f__Pseudomonadaceae; g__Pseudomonas
OTU_23	43.0	2.0	76.0	35.0	1.0	3.0	11.0	0.0	29.0	40.0	0.0	290.0	1.0	81.0	17.0	11.0	271.0	501.0	k__Bacteria; p__Firmicutes; c__Bacilli; o__Lactobacillales; f__Lactobacillaceae; g__Lactobacillus
OTU_3100	14.0	1.0	8.0	0.0	0.0	2.0	0.0	1.0	1.0	5.0	2.0	0.0	0.0	5.0	4.0	1.0	0.0	6.0	k__Bacteria; p__Firmicutes; c__Clostridia; o__Clostridiales; f__Ruminococcaceae; g__Fournierella; s__uncultured organism
OTU_445	2.0	0.0	0.0	0.0	1.0	0.0	0.0	1.0	1.0	1.0	1.0	1.0	0.0	0.0	1.0	1.0	0.0	0.0	k__Bacteria; p__Actinobacteria; c__Coriobacteriia; o__Coriobacteriales; f__Eggerthellaceae; g__Eggerthella
OTU_1616	3.0	0.0	0.0	0.0	0.0	0.0	0.0	0.0	1.0	0.0	0.0	0.0	0.0	1.0	0.0	0.0	0.0	0.0	k__Bacteria; p__Firmicutes; c__Clostridia; o__Clostridiales; f__Ruminococcaceae; g__[Eubacterium] coprostanoligenes group
OTU_296	20.0	0.0	0.0	1.0	0.0	0.0	0.0	12.0	0.0	1.0	0.0	18.0	2.0	1.0	8.0	2.0	8.0	0.0	k__Bacteria; p__Firmicutes; c__Clostridia; o__Clostridiales; f__Ruminococcaceae; g__[Eubacterium] coprostanoligenes group
OTU_97	6.0	12.0	16.0	7.0	31.0	17.0	46.0	13.0	57.0	86.0	3.0	40.0	27.0	62.0	24.0	5.0	17.0	10.0	k__Bacteria; p__Firmicutes; c__Clostridia; o__Clostridiales; f__Ruminococcaceae; g__Ruminiclostridium 5
OTU_291	3.0	3.0	8.0	0.0	4.0	2.0	7.0	2.0	11.0	0.0	2.0	3.0	2.0	4.0	3.0	2.0	8.0	3.0	k__Bacteria; p__Tenericutes; c__Mollicutes; o__Mollicutes RF39
OTU_82	23.0	9.0	13.0	7.0	4.0	7.0	16.0	7.0	7.0	19.0	19.0	16.0	6.0	7.0	15.0	12.0	6.0	21.0	k__Bacteria; p__Proteobacteria; c__Gammaproteobacteria; o__Betaproteobacteriales; f__Burkholderiaceae; g__Aquabacterium; s__uncultured Aquabacterium sp.
OTU_3665	4.0	2.0	0.0	1.0	4.0	0.0	0.0	0.0	1.0	0.0	0.0	5.0	0.0	8.0	1.0	0.0	0.0	0.0	k__Bacteria; p__Firmicutes; c__Clostridia; o__Clostridiales; f__Ruminococcaceae; g__Subdoligranulum; s__uncultured organism
OTU_1405	2.0	2.0	1.0	5.0	1.0	1.0	0.0	0.0	4.0	3.0	1.0	1.0	2.0	5.0	1.0	0.0	0.0	1.0	k__Bacteria; p__Firmicutes; c__Clostridia; o__Clostridiales; f__Ruminococcaceae; g__uncultured; s__human gut metagenome
OTU_311	14.0	0.0	1.0	2.0	12.0	5.0	6.0	1.0	1.0	1.0	4.0	4.0	0.0	1.0	3.0	2.0	7.0	3.0	k__Bacteria; p__Firmicutes; c__Clostridia; o__Clostridiales; f__Ruminococcaceae
OTU_2181	2.0	0.0	0.0	0.0	0.0	0.0	0.0	0.0	0.0	0.0	2.0	0.0	0.0	0.0	0.0	0.0	0.0	1.0	k__Bacteria; p__Firmicutes; c__Bacilli; o__Lactobacillales; f__Lactobacillaceae; g__Lactobacillus
OTU_4105	2.0	0.0	6.0	0.0	24.0	0.0	4.0	7.0	0.0	0.0	0.0	2.0	1.0	1.0	0.0	0.0	0.0	0.0	k__Bacteria; p__Firmicutes; c__Clostridia; o__Clostridiales; f__Ruminococcaceae
OTU_4629	1.0	1.0	0.0	2.0	3.0	0.0	0.0	0.0	5.0	8.0	0.0	1.0	0.0	6.0	6.0	3.0	4.0	1.0	k__Bacteria; p__Firmicutes; c__Clostridia; o__Clostridiales; f__Ruminococcaceae
OTU_117	17.0	4.0	16.0	21.0	3.0	5.0	0.0	13.0	19.0	17.0	9.0	11.0	17.0	1.0	11.0	0.0	2.0	8.0	k__Bacteria; p__Firmicutes; c__Clostridia; o__Clostridiales; f__Ruminococcaceae
OTU_4723	6.0	0.0	0.0	3.0	1.0	0.0	0.0	2.0	3.0	0.0	0.0	0.0	1.0	0.0	1.0	0.0	2.0	4.0	k__Bacteria; p__Firmicutes; c__Clostridia; o__Clostridiales
OTU_997	20.0	35.0	26.0	28.0	13.0	15.0	19.0	6.0	44.0	27.0	4.0	7.0	38.0	19.0	12.0	13.0	12.0	7.0	k__Bacteria; p__Firmicutes; c__Clostridia; o__Clostridiales; f__Ruminococcaceae; g__Ruminococcaceae UCG-014
OTU_1116	6.0	7.0	12.0	42.0	22.0	6.0	48.0	4.0	244.0	22.0	6.0	16.0	16.0	88.0	2.0	21.0	30.0	5.0	k__Bacteria; p__Firmicutes; c__Clostridia; o__Clostridiales; f__Ruminococcaceae; g__Ruminococcaceae UCG-014
OTU_2605	8.0	0.0	0.0	0.0	0.0	3.0	0.0	1.0	0.0	0.0	1.0	0.0	0.0	0.0	0.0	0.0	0.0	1.0	k__Bacteria; p__Firmicutes; c__Clostridia; o__Clostridiales; f__Ruminococcaceae
OTU_5203	1.0	0.0	0.0	0.0	0.0	0.0	0.0	1.0	0.0	1.0	0.0	0.0	1.0	0.0	0.0	1.0	0.0	0.0	k__Bacteria; p__Proteobacteria; c__Gammaproteobacteria; o__Betaproteobacteriales; f__SC-I-84; g__uncultured beta proteobacterium; s__uncultured beta proteobacterium
OTU_1250	1.0	1.0	1.0	0.0	0.0	2.0	2.0	0.0	0.0	1.0	0.0	8.0	0.0	0.0	0.0	0.0	2.0	1.0	k__Bacteria; p__Firmicutes; c__Clostridia; o__Clostridiales; f__Ruminococcaceae; g__GCA-900066225; s__uncultured bacterium
OTU_3587	1.0	2.0	12.0	3.0	1.0	2.0	1.0	24.0	29.0	9.0	5.0	3.0	5.0	14.0	0.0	27.0	3.0	16.0	k__Bacteria; p__Firmicutes; c__Clostridia; o__Clostridiales; f__Peptostreptococcaceae
OTU_6113	2.0	0.0	0.0	1.0	0.0	0.0	0.0	0.0	0.0	2.0	3.0	1.0	1.0	0.0	2.0	0.0	1.0	0.0	k__Bacteria; p__Firmicutes; c__Clostridia; o__Clostridiales; f__Ruminococcaceae; g__Anaerotruncus; s__Anaerotruncus rubiinfantis
OTU_6371	6.0	0.0	2.0	0.0	0.0	0.0	0.0	2.0	1.0	1.0	1.0	2.0	1.0	3.0	0.0	0.0	0.0	0.0	k__Bacteria
OTU_5515	1.0	0.0	0.0	0.0	0.0	0.0	0.0	0.0	0.0	4.0	0.0	0.0	0.0	0.0	0.0	0.0	0.0	0.0	k__Bacteria; p__Firmicutes; c__Clostridia; o__Clostridiales
OTU_2681	4.0	0.0	0.0	3.0	0.0	0.0	0.0	0.0	1.0	5.0	0.0	0.0	0.0	0.0	1.0	8.0	0.0	1.0	k__Bacteria; p__Firmicutes; c__Clostridia; o__Clostridiales
OTU_2916	4.0	0.0	0.0	0.0	1.0	0.0	4.0	0.0	1.0	2.0	0.0	5.0	0.0	7.0	6.0	3.0	5.0	0.0	k__Bacteria; p__Firmicutes; c__Clostridia; o__Clostridiales
OTU_1221	8.0	3.0	3.0	6.0	82.0	11.0	21.0	6.0	19.0	18.0	4.0	7.0	4.0	6.0	16.0	3.0	11.0	1.0	k__Bacteria; p__Firmicutes; c__Clostridia; o__Clostridiales
OTU_6126	1.0	3.0	0.0	1.0	0.0	0.0	0.0	0.0	1.0	1.0	0.0	1.0	0.0	0.0	3.0	0.0	0.0	0.0	k__Bacteria; p__Firmicutes; c__Clostridia; o__Clostridiales; f__Ruminococcaceae
OTU_124	35.0	9.0	14.0	6.0	4.0	7.0	2.0	8.0	50.0	4.0	2.0	10.0	8.0	15.0	6.0	16.0	12.0	18.0	k__Bacteria; p__Firmicutes; c__Clostridia; o__Clostridiales; f__Ruminococcaceae
OTU_3045	1.0	1.0	0.0	0.0	0.0	2.0	0.0	0.0	0.0	0.0	0.0	0.0	0.0	0.0	0.0	0.0	0.0	0.0	k__Bacteria; p__Bacteroidetes; c__Bacteroidia; o__Sphingobacteriales; f__Sphingobacteriaceae; g__Sphingobacterium; s__Sphingobacterium daejeonense
OTU_1713	13.0	0.0	23.0	79.0	14.0	2.0	1.0	13.0	0.0	0.0	6.0	5.0	36.0	72.0	0.0	0.0	10.0	81.0	k__Bacteria; p__Firmicutes; c__Clostridia; o__Clostridiales; f__Ruminococcaceae; g__Ruminococcaceae UCG-014
OTU_697	2.0	0.0	0.0	1.0	0.0	0.0	0.0	0.0	0.0	2.0	0.0	1.0	0.0	1.0	1.0	1.0	0.0	1.0	k__Bacteria; p__Proteobacteria; c__Gammaproteobacteria; o__Betaproteobacteriales; f__Burkholderiaceae; g__Pelomonas; s__uncultured bacterium
OTU_216	1.0	0.0	11.0	3.0	5.0	0.0	2.0	3.0	3.0	3.0	0.0	7.0	3.0	0.0	0.0	7.0	1.0	1.0	k__Bacteria; p__Firmicutes; c__Clostridia; o__Clostridiales; f__Ruminococcaceae
OTU_91	7.0	18.0	41.0	21.0	38.0	6.0	9.0	36.0	9.0	7.0	4.0	16.0	46.0	1.0	16.0	4.0	5.0	26.0	k__Bacteria; p__Firmicutes; c__Clostridia; o__Clostridiales; f__Ruminococcaceae; g__Ruminococcaceae UCG-014
OTU_1995	2.0	0.0	0.0	0.0	0.0	0.0	0.0	0.0	0.0	0.0	0.0	0.0	0.0	0.0	0.0	0.0	0.0	0.0	k__Bacteria; p__Firmicutes; c__Clostridia; o__Clostridiales; f__Ruminococcaceae
OTU_728	2.0	0.0	0.0	0.0	0.0	0.0	0.0	0.0	3.0	0.0	0.0	0.0	0.0	0.0	0.0	0.0	0.0	0.0	k__Bacteria; p__Proteobacteria; c__Gammaproteobacteria; o__Oceanospirillales; f__Alcanivoracaceae; g__Alcanivorax; s__uncultured bacterium
OTU_6484	2.0	0.0	0.0	0.0	0.0	0.0	0.0	0.0	2.0	0.0	0.0	0.0	0.0	0.0	0.0	0.0	0.0	0.0	k__Bacteria; p__Bacteroidetes; c__Bacteroidia; o__Bacteroidales; f__Rikenellaceae; g__Alistipes; s__Alistipes sp. N15.MGS-157
OTU_4376	4.0	0.0	3.0	5.0	29.0	5.0	16.0	7.0	7.0	4.0	2.0	8.0	14.0	4.0	2.0	0.0	6.0	7.0	k__Bacteria; p__Firmicutes; c__Clostridia; o__Clostridiales; f__Ruminococcaceae; g__Faecalibacterium; s__uncultured bacterium
OTU_2877	3.0	0.0	0.0	1.0	0.0	0.0	0.0	1.0	8.0	3.0	1.0	3.0	0.0	11.0	19.0	0.0	7.0	0.0	k__Bacteria; p__Firmicutes; c__Clostridia; o__Clostridiales; f__Ruminococcaceae
OTU_246	1.0	3.0	11.0	9.0	0.0	9.0	4.0	15.0	21.0	15.0	1.0	4.0	2.0	7.0	5.0	0.0	9.0	0.0	k__Bacteria; p__Firmicutes; c__Clostridia; o__Clostridiales; f__Ruminococcaceae; g__[Eubacterium] coprostanoligenes group
OTU_525	1.0	2.0	3.0	1.0	2.0	1.0	2.0	1.0	2.0	0.0	2.0	0.0	0.0	1.0	2.0	0.0	0.0	1.0	k__Bacteria; p__Bacteroidetes; c__Bacteroidia; o__Bacteroidales; f__Dysgonomonadaceae; g__Fermentimonas; s__uncultured bacterium
OTU_534	1.0	2.0	0.0	0.0	0.0	0.0	2.0	2.0	4.0	1.0	0.0	2.0	0.0	2.0	0.0	0.0	0.0	0.0	k__Bacteria; p__Firmicutes; c__Clostridia; o__Clostridiales; f__Christensenellaceae; g__Christensenellaceae R-7 group
OTU_4859	3.0	0.0	0.0	0.0	0.0	0.0	0.0	0.0	1.0	0.0	1.0	2.0	0.0	0.0	1.0	1.0	0.0	0.0	k__Bacteria; p__Firmicutes; c__Clostridia; o__Clostridiales; f__Lachnospiraceae
OTU_5468	1.0	0.0	1.0	0.0	0.0	0.0	0.0	0.0	1.0	1.0	2.0	0.0	1.0	0.0	2.0	0.0	0.0	0.0	k__Bacteria; p__Firmicutes; c__Clostridia; o__Clostridiales
OTU_373	20.0	14.0	78.0	31.0	58.0	33.0	33.0	47.0	134.0	150.0	21.0	78.0	78.0	43.0	56.0	79.0	62.0	19.0	k__Bacteria; p__Firmicutes; c__Clostridia; o__Clostridiales; f__Lachnospiraceae; g__Lachnoclostridium
OTU_248	1.0	0.0	2.0	6.0	1.0	4.0	11.0	0.0	10.0	1.0	0.0	8.0	0.0	5.0	4.0	1.0	0.0	2.0	k__Bacteria; p__Firmicutes; c__Clostridia; o__Clostridiales; f__Ruminococcaceae; g__Ruminococcaceae NK4A214 group
OTU_55	29.0	8.0	177.0	36.0	104.0	48.0	14.0	68.0	12.0	72.0	11.0	59.0	85.0	25.0	41.0	102.0	10.0	141.0	k__Bacteria; p__Firmicutes; c__Clostridia; o__Clostridiales; f__Christensenellaceae; g__Christensenellaceae R-7 group; s__metagenome
OTU_109	20.0	8.0	19.0	1.0	2.0	0.0	7.0	15.0	32.0	3.0	0.0	3.0	4.0	22.0	1.0	9.0	0.0	6.0	k__Bacteria; p__Firmicutes; c__Clostridia; o__Clostridiales; f__Peptococcaceae; g__uncultured
OTU_2604	8.0	5.0	8.0	15.0	13.0	6.0	8.0	5.0	4.0	19.0	9.0	3.0	16.0	2.0	0.0	3.0	3.0	9.0	k__Bacteria; p__Firmicutes; c__Clostridia; o__Clostridiales
OTU_3392	7.0	2.0	3.0	1.0	5.0	1.0	2.0	1.0	8.0	25.0	1.0	0.0	2.0	2.0	2.0	1.0	0.0	1.0	k__Bacteria; p__Firmicutes; c__Clostridia; o__Clostridiales; f__Ruminococcaceae; g__Faecalibacterium
OTU_2647	11.0	0.0	0.0	0.0	0.0	1.0	0.0	0.0	0.0	0.0	0.0	0.0	0.0	0.0	0.0	0.0	0.0	0.0	k__Bacteria
OTU_133	11.0	8.0	15.0	11.0	17.0	5.0	5.0	13.0	20.0	20.0	8.0	6.0	8.0	5.0	23.0	19.0	14.0	17.0	k__Bacteria; p__Firmicutes; c__Clostridia; o__Clostridiales; f__Family XIII; g__Family XIII AD3011 group
OTU_2183	13.0	2.0	10.0	10.0	173.0	34.0	23.0	9.0	3.0	3.0	9.0	17.0	18.0	8.0	10.0	0.0	5.0	12.0	k__Bacteria; p__Firmicutes; c__Clostridia; o__Clostridiales; f__Ruminococcaceae; g__Faecalibacterium; s__uncultured bacterium
OTU_378	1.0	1.0	0.0	3.0	0.0	3.0	0.0	5.0	0.0	0.0	2.0	0.0	11.0	0.0	0.0	4.0	1.0	0.0	k__Bacteria; p__Actinobacteria; c__Actinobacteria; o__Bifidobacteriales; f__Bifidobacteriaceae; g__Bifidobacterium; s__unidentified
OTU_1631	2.0	0.0	2.0	0.0	3.0	0.0	2.0	1.0	2.0	1.0	0.0	0.0	0.0	7.0	1.0	0.0	0.0	0.0	k__Bacteria; p__Firmicutes; c__Clostridia; o__Clostridiales
OTU_3814	5.0	0.0	0.0	2.0	6.0	1.0	2.0	2.0	4.0	6.0	1.0	2.0	0.0	3.0	6.0	0.0	8.0	2.0	k__Bacteria; p__Firmicutes; c__Clostridia; o__Clostridiales; f__Ruminococcaceae
OTU_3986	1.0	0.0	0.0	0.0	0.0	2.0	0.0	0.0	0.0	0.0	0.0	0.0	0.0	0.0	0.0	0.0	0.0	0.0	k__Bacteria; p__Bacteroidetes; c__Bacteroidia; o__Bacteroidales; f__Muribaculaceae; g__uncultured bacterium; s__uncultured bacterium
OTU_4515	1.0	0.0	0.0	1.0	5.0	0.0	0.0	0.0	0.0	0.0	0.0	0.0	0.0	0.0	3.0	0.0	0.0	0.0	k__Bacteria; p__Firmicutes; c__Clostridia; o__Clostridiales; f__Lachnospiraceae; g__Tyzzerella 3; s__uncultured bacterium
OTU_54	22.0	19.0	35.0	46.0	5.0	8.0	46.0	42.0	585.0	27.0	6.0	49.0	69.0	20.0	61.0	136.0	85.0	6.0	k__Bacteria; p__Firmicutes; c__Clostridia; o__Clostridiales; f__Ruminococcaceae; g__Ruminococcaceae NK4A214 group
OTU_2940	4.0	0.0	3.0	0.0	0.0	0.0	0.0	0.0	0.0	0.0	0.0	0.0	0.0	0.0	0.0	0.0	0.0	0.0	k__Bacteria; p__Firmicutes; c__Clostridia; o__Clostridiales
OTU_145	5.0	0.0	0.0	4.0	29.0	2.0	0.0	0.0	1.0	0.0	4.0	6.0	0.0	34.0	95.0	4.0	27.0	0.0	k__Bacteria; p__Firmicutes; c__Clostridia; o__Clostridiales; f__Ruminococcaceae; g__uncultured; s__Gorbachella massiliensis
OTU_1549	8.0	0.0	2.0	1.0	3.0	1.0	2.0	2.0	8.0	1.0	3.0	3.0	3.0	9.0	7.0	0.0	6.0	2.0	k__Bacteria; p__Firmicutes; c__Clostridia; o__Clostridiales; f__Ruminococcaceae
OTU_3691	3.0	1.0	0.0	0.0	1.0	0.0	2.0	0.0	2.0	0.0	0.0	1.0	0.0	0.0	0.0	0.0	0.0	0.0	k__Bacteria; p__Firmicutes; c__Clostridia; o__Clostridiales; f__Ruminococcaceae
OTU_5981	1.0	0.0	3.0	2.0	12.0	0.0	0.0	2.0	1.0	2.0	2.0	1.0	1.0	2.0	7.0	0.0	0.0	1.0	k__Bacteria
OTU_5808	8.0	0.0	3.0	3.0	6.0	10.0	3.0	3.0	4.0	0.0	2.0	4.0	9.0	1.0	0.0	0.0	4.0	8.0	k__Bacteria; p__Firmicutes; c__Clostridia; o__Clostridiales; f__Ruminococcaceae; g__Faecalibacterium; s__uncultured bacterium
OTU_2073	4.0	6.0	3.0	1.0	8.0	1.0	6.0	1.0	17.0	12.0	1.0	2.0	5.0	5.0	2.0	2.0	11.0	0.0	k__Bacteria; p__Firmicutes; c__Clostridia; o__Clostridiales
OTU_4316	1.0	1.0	2.0	0.0	5.0	1.0	4.0	3.0	0.0	0.0	1.0	1.0	4.0	1.0	0.0	1.0	1.0	3.0	k__Bacteria
OTU_3966	3.0	0.0	2.0	5.0	34.0	1.0	4.0	4.0	4.0	1.0	6.0	4.0	0.0	0.0	60.0	0.0	11.0	2.0	k__Bacteria; p__Firmicutes; c__Clostridia; o__Clostridiales; f__Ruminococcaceae
OTU_5237	1.0	0.0	0.0	0.0	2.0	0.0	1.0	1.0	0.0	0.0	0.0	0.0	1.0	0.0	1.0	0.0	0.0	0.0	k__Bacteria; p__Firmicutes; c__Clostridia; o__Clostridiales; f__Ruminococcaceae; g__Ruminococcaceae UCG-014
OTU_137	17.0	11.0	0.0	6.0	0.0	0.0	0.0	2.0	70.0	4.0	0.0	9.0	1.0	1.0	14.0	0.0	6.0	1.0	k__Bacteria; p__Firmicutes; c__Clostridia; o__Clostridiales; f__Ruminococcaceae; g__Ruminococcus 2; s__bacterium ic1277
OTU_710	2.0	0.0	1.0	2.0	0.0	0.0	0.0	0.0	0.0	1.0	0.0	0.0	0.0	1.0	0.0	1.0	0.0	0.0	k__Bacteria; p__Bacteroidetes; c__Bacteroidia; o__Bacteroidales; f__Paludibacteraceae; g__Paludibacter; s__uncultured Dysgonomonas sp.
OTU_2283	3.0	0.0	0.0	0.0	1.0	0.0	0.0	0.0	0.0	0.0	0.0	0.0	0.0	0.0	0.0	0.0	0.0	0.0	k__Bacteria; p__Firmicutes; c__Clostridia; o__Clostridiales; f__Ruminococcaceae; g__Faecalibacterium; s__uncultured bacterium
OTU_106	17.0	14.0	30.0	16.0	26.0	2.0	7.0	8.0	51.0	29.0	11.0	91.0	7.0	2.0	7.0	7.0	3.0	5.0	k__Bacteria; p__Tenericutes; c__Mollicutes; o__Mollicutes RF39
OTU_6287	2.0	0.0	1.0	0.0	0.0	0.0	0.0	0.0	0.0	0.0	0.0	0.0	0.0	1.0	3.0	0.0	0.0	0.0	k__Bacteria; p__Firmicutes; c__Clostridia; o__Clostridiales; f__Lachnospiraceae
OTU_196	5.0	4.0	10.0	6.0	1.0	0.0	7.0	5.0	18.0	4.0	0.0	2.0	6.0	9.0	5.0	13.0	4.0	2.0	k__Bacteria; p__Firmicutes; c__Clostridia; o__Clostridiales; f__Peptococcaceae; g__uncultured
OTU_2981	1.0	0.0	1.0	1.0	0.0	0.0	0.0	0.0	1.0	3.0	1.0	0.0	1.0	0.0	0.0	0.0	1.0	0.0	k__Bacteria; p__Firmicutes; c__Clostridia; o__Clostridiales; f__Christensenellaceae; g__Christensenellaceae R-7 group
OTU_336	5.0	0.0	3.0	6.0	1.0	1.0	3.0	0.0	7.0	0.0	2.0	1.0	6.0	5.0	15.0	6.0	0.0	1.0	k__Bacteria; p__Firmicutes; c__Clostridia; o__Clostridiales; f__Ruminococcaceae
OTU_134	1.0	27.0	3.0	0.0	5.0	1.0	0.0	1.0	0.0	26.0	0.0	1.0	7.0	7.0	5.0	39.0	0.0	0.0	k__Bacteria; p__Firmicutes; c__Clostridia; o__Clostridiales; f__Ruminococcaceae; g__Ruminococcaceae UCG-014
OTU_2426	5.0	0.0	0.0	0.0	0.0	0.0	0.0	0.0	0.0	0.0	0.0	0.0	0.0	0.0	0.0	0.0	0.0	0.0	k__Bacteria; p__Firmicutes; c__Clostridia; o__Clostridiales; f__Ruminococcaceae
OTU_161	15.0	3.0	6.0	16.0	95.0	12.0	10.0	1.0	10.0	5.0	5.0	17.0	0.0	19.0	17.0	2.0	8.0	27.0	k__Bacteria; p__Firmicutes; c__Clostridia; o__Clostridiales; f__Ruminococcaceae
OTU_471	5.0	1.0	3.0	14.0	1.0	2.0	26.0	0.0	8.0	3.0	2.0	7.0	11.0	3.0	3.0	3.0	9.0	2.0	k__Bacteria; p__Firmicutes; c__Clostridia; o__Clostridiales; f__Clostridiales vadinBB60 group; g__uncultured bacterium; s__uncultured bacterium
OTU_1453	1.0	0.0	0.0	0.0	0.0	0.0	0.0	0.0	0.0	0.0	0.0	0.0	1.0	4.0	0.0	0.0	0.0	0.0	k__Bacteria; p__Firmicutes; c__Clostridia; o__Clostridiales; f__Lachnospiraceae
OTU_2056	6.0	3.0	0.0	2.0	1.0	0.0	0.0	2.0	3.0	3.0	1.0	0.0	0.0	0.0	2.0	1.0	1.0	1.0	k__Bacteria; p__Firmicutes; c__Clostridia; o__Clostridiales; f__Christensenellaceae; g__Christensenellaceae R-7 group; s__uncultured bacterium
OTU_6022	3.0	7.0	7.0	16.0	20.0	9.0	4.0	3.0	38.0	20.0	0.0	19.0	10.0	18.0	19.0	19.0	23.0	1.0	k__Bacteria; p__Bacteroidetes; c__Bacteroidia; o__Bacteroidales; f__Barnesiellaceae
OTU_402	2.0	1.0	0.0	1.0	4.0	0.0	2.0	0.0	0.0	0.0	2.0	0.0	0.0	0.0	1.0	0.0	1.0	0.0	k__Bacteria; p__Proteobacteria; c__Gammaproteobacteria; o__Pseudomonadales; f__Pseudomonadaceae; g__Pseudomonas
OTU_4413	1.0	0.0	0.0	0.0	0.0	0.0	0.0	0.0	0.0	0.0	0.0	0.0	0.0	0.0	0.0	0.0	2.0	0.0	k__Bacteria; p__Firmicutes; c__Clostridia; o__Clostridiales
OTU_4774	1.0	0.0	2.0	2.0	0.0	0.0	0.0	0.0	3.0	2.0	0.0	0.0	2.0	2.0	0.0	0.0	0.0	0.0	k__Bacteria; p__Firmicutes; c__Clostridia; o__Clostridiales
OTU_2463	1.0	0.0	1.0	0.0	0.0	0.0	1.0	1.0	0.0	0.0	0.0	0.0	0.0	0.0	0.0	0.0	0.0	0.0	k__Bacteria; p__Actinobacteria; c__Acidimicrobiia; o__Microtrichales; f__Microtrichaceae; g__Sva0996 marine group; s__uncultured Verrucomicrobiales bacterium HF0070_30L02
OTU_4924	2.0	1.0	5.0	2.0	0.0	0.0	0.0	2.0	7.0	0.0	0.0	3.0	1.0	4.0	1.0	4.0	3.0	0.0	k__Bacteria; p__Bacteroidetes; c__Bacteroidia; o__Bacteroidales; f__Barnesiellaceae; g__Barnesiella; s__Barnesiella viscericola DSM 18177
OTU_455	8.0	5.0	1.0	9.0	0.0	0.0	4.0	1.0	3.0	3.0	0.0	9.0	1.0	2.0	3.0	4.0	2.0	0.0	k__Bacteria; p__Firmicutes; c__Clostridia; o__Clostridiales; f__Ruminococcaceae
OTU_182	6.0	0.0	9.0	2.0	2.0	6.0	7.0	7.0	32.0	3.0	0.0	9.0	14.0	0.0	4.0	3.0	2.0	2.0	k__Bacteria; p__Tenericutes; c__Mollicutes; o__Mollicutes RF39; f__uncultured bacterium; g__uncultured bacterium; s__uncultured bacterium
OTU_2111	2.0	0.0	0.0	0.0	0.0	0.0	0.0	0.0	2.0	0.0	0.0	0.0	0.0	1.0	0.0	0.0	0.0	0.0	k__Bacteria; p__Firmicutes; c__Clostridia; o__Clostridiales; f__Ruminococcaceae
OTU_6243	3.0	0.0	0.0	0.0	0.0	0.0	0.0	0.0	0.0	2.0	0.0	1.0	0.0	0.0	3.0	0.0	0.0	0.0	k__Bacteria; p__Firmicutes; c__Clostridia; o__Clostridiales; f__Ruminococcaceae
OTU_228	4.0	12.0	7.0	4.0	0.0	2.0	0.0	1.0	19.0	11.0	6.0	2.0	5.0	3.0	10.0	39.0	1.0	1.0	k__Bacteria; p__Tenericutes; c__Mollicutes; o__Mollicutes RF39
OTU_493	5.0	22.0	5.0	3.0	30.0	3.0	1.0	6.0	14.0	1.0	9.0	6.0	1.0	28.0	5.0	1.0	2.0	1.0	k__Bacteria; p__Firmicutes; c__Clostridia; o__Clostridiales; f__Ruminococcaceae
OTU_1556	1.0	0.0	0.0	0.0	0.0	0.0	0.0	0.0	0.0	0.0	0.0	4.0	0.0	0.0	0.0	0.0	0.0	0.0	k__Bacteria; p__Firmicutes; c__Clostridia; o__Clostridiales; f__Ruminococcaceae
OTU_4564	2.0	0.0	0.0	0.0	0.0	0.0	0.0	0.0	1.0	1.0	0.0	0.0	0.0	0.0	3.0	0.0	1.0	0.0	k__Bacteria; p__Firmicutes; c__Clostridia; o__Clostridiales; f__Family XI; g__Sedimentibacter; s__uncultured Sedimentibacter sp.
OTU_397	4.0	11.0	1.0	0.0	0.0	0.0	1.0	0.0	30.0	0.0	1.0	0.0	2.0	5.0	0.0	1.0	0.0	0.0	k__Bacteria; p__Firmicutes; c__Clostridia; o__Clostridiales; f__Ruminococcaceae; g__Ruminococcaceae UCG-013; s__uncultured bacterium
OTU_300	1.0	3.0	6.0	5.0	1.0	0.0	0.0	0.0	9.0	2.0	3.0	0.0	3.0	2.0	1.0	2.0	1.0	1.0	k__Bacteria; p__Firmicutes; c__Clostridia; o__Clostridiales; f__Ruminococcaceae; g__Ruminiclostridium 9
OTU_650	7.0	0.0	0.0	0.0	1.0	2.0	3.0	1.0	2.0	0.0	3.0	3.0	1.0	0.0	8.0	0.0	3.0	1.0	k__Bacteria; p__Firmicutes; c__Clostridia; o__Clostridiales; f__Ruminococcaceae
OTU_239	2.0	0.0	1.0	6.0	1.0	1.0	7.0	1.0	23.0	2.0	0.0	8.0	3.0	5.0	8.0	5.0	5.0	3.0	k__Bacteria; p__Firmicutes; c__Clostridia; o__Clostridiales; f__Ruminococcaceae; g__Intestinimonas; s__uncultured bacterium
OTU_3486	3.0	3.0	0.0	0.0	1.0	1.0	1.0	0.0	0.0	1.0	1.0	2.0	0.0	2.0	2.0	0.0	2.0	1.0	k__Bacteria; p__Actinobacteria; c__Actinobacteria; o__Frankiales; f__Geodermatophilaceae; g__Blastococcus; s__uncultured bacterium
OTU_3842	1.0	0.0	0.0	0.0	0.0	0.0	1.0	0.0	0.0	0.0	0.0	0.0	0.0	0.0	0.0	0.0	2.0	0.0	k__Bacteria; p__Firmicutes; c__Clostridia; o__Clostridiales; f__Ruminococcaceae
OTU_3339	9.0	0.0	23.0	19.0	11.0	9.0	17.0	14.0	1.0	34.0	5.0	17.0	0.0	1.0	0.0	0.0	7.0	30.0	k__Bacteria; p__Firmicutes; c__Clostridia; o__Clostridiales; f__Ruminococcaceae
OTU_6222	1.0	0.0	2.0	2.0	7.0	1.0	0.0	0.0	0.0	0.0	0.0	1.0	2.0	0.0	3.0	1.0	1.0	16.0	k__Bacteria; p__Firmicutes; c__Clostridia; o__Clostridiales; f__Ruminococcaceae
OTU_1564	1.0	0.0	1.0	0.0	0.0	0.0	2.0	0.0	0.0	1.0	0.0	0.0	0.0	0.0	3.0	0.0	2.0	1.0	k__Bacteria; p__Tenericutes; c__Mollicutes; o__Acholeplasmatales; f__Acholeplasmataceae; g__Acholeplasma
OTU_153	8.0	1.0	7.0	19.0	0.0	0.0	0.0	2.0	2.0	0.0	0.0	9.0	4.0	16.0	0.0	2.0	2.0	0.0	k__Bacteria; p__Cyanobacteria; c__Melainabacteria; o__Gastranaerophilales; f__uncultured rumen bacterium; g__uncultured rumen bacterium; s__uncultured rumen bacterium
OTU_6303	3.0	0.0	1.0	0.0	0.0	0.0	1.0	27.0	3.0	0.0	0.0	0.0	0.0	8.0	0.0	0.0	0.0	2.0	k__Bacteria; p__Firmicutes
OTU_5381	7.0	2.0	19.0	4.0	0.0	0.0	0.0	11.0	38.0	4.0	2.0	18.0	9.0	15.0	43.0	3.0	15.0	11.0	k__Bacteria; p__Bacteroidetes; c__Bacteroidia; o__Bacteroidales; f__Barnesiellaceae; g__Barnesiella; s__Barnesiella viscericola DSM 18177
OTU_1763	4.0	0.0	3.0	16.0	91.0	3.0	1.0	13.0	1.0	10.0	6.0	15.0	6.0	3.0	86.0	0.0	76.0	25.0	k__Bacteria; p__Firmicutes; c__Clostridia; o__Clostridiales; f__Ruminococcaceae
OTU_71	23.0	2.0	2.0	9.0	1.0	0.0	19.0	7.0	178.0	134.0	20.0	28.0	7.0	65.0	53.0	8.0	34.0	5.0	k__Bacteria; p__Firmicutes; c__Clostridia; o__Clostridiales; f__Christensenellaceae; g__Christensenellaceae R-7 group; s__gut metagenome
OTU_202	1.0	3.0	5.0	3.0	10.0	6.0	1.0	1.0	4.0	1.0	0.0	17.0	0.0	2.0	33.0	0.0	4.0	1.0	k__Bacteria; p__Firmicutes; c__Clostridia; o__Clostridiales; f__Ruminococcaceae
OTU_6353	4.0	0.0	0.0	0.0	0.0	0.0	0.0	0.0	0.0	5.0	0.0	0.0	0.0	1.0	1.0	0.0	1.0	0.0	k__Bacteria; p__Firmicutes; c__Clostridia; o__Clostridiales; f__Ruminococcaceae; g__Faecalibacterium
OTU_5212	5.0	0.0	1.0	4.0	3.0	6.0	2.0	0.0	0.0	4.0	2.0	5.0	2.0	3.0	0.0	0.0	1.0	0.0	k__Bacteria; p__Firmicutes; c__Clostridia; o__Clostridiales
OTU_656	1.0	0.0	5.0	0.0	1.0	1.0	1.0	0.0	0.0	0.0	12.0	0.0	10.0	1.0	0.0	0.0	0.0	0.0	k__Bacteria; p__Firmicutes; c__Clostridia; o__Clostridiales; f__Ruminococcaceae
OTU_2004	1.0	3.0	11.0	2.0	0.0	0.0	0.0	15.0	5.0	3.0	1.0	9.0	8.0	7.0	4.0	2.0	4.0	5.0	k__Bacteria; p__Bacteroidetes; c__Bacteroidia; o__Bacteroidales; f__Barnesiellaceae; g__Barnesiella; s__Barnesiella viscericola DSM 18177
OTU_198	4.0	5.0	9.0	15.0	3.0	33.0	6.0	4.0	40.0	56.0	43.0	8.0	5.0	3.0	37.0	223.0	8.0	2.0	k__Bacteria; p__Bacteroidetes; c__Bacteroidia; o__Bacteroidales; f__Rikenellaceae; g__Alistipes
OTU_2300	8.0	0.0	2.0	0.0	3.0	1.0	1.0	5.0	3.0	1.0	0.0	1.0	1.0	2.0	3.0	0.0	0.0	1.0	k__Bacteria; p__Firmicutes; c__Clostridia; o__Clostridiales; f__Lachnospiraceae
OTU_3580	6.0	2.0	8.0	5.0	5.0	0.0	5.0	14.0	4.0	3.0	1.0	1.0	5.0	15.0	4.0	6.0	2.0	3.0	k__Bacteria; p__Firmicutes; c__Clostridia; o__Clostridiales; f__Ruminococcaceae; g__Ruminococcaceae UCG-014
OTU_4157	3.0	5.0	3.0	0.0	0.0	1.0	0.0	0.0	12.0	0.0	0.0	0.0	0.0	0.0	0.0	3.0	0.0	0.0	k__Bacteria; p__Firmicutes; c__Clostridia; o__Clostridiales
OTU_3696	5.0	0.0	0.0	0.0	0.0	1.0	0.0	0.0	1.0	4.0	0.0	0.0	2.0	0.0	1.0	4.0	1.0	0.0	k__Bacteria
OTU_305	1.0	4.0	2.0	2.0	1.0	1.0	6.0	2.0	4.0	1.0	5.0	1.0	1.0	6.0	1.0	0.0	7.0	4.0	k__Bacteria; p__Firmicutes; c__Clostridia; o__Clostridiales; f__Christensenellaceae; g__uncultured; s__uncultured bacterium
OTU_1815	3.0	2.0	1.0	10.0	4.0	1.0	1.0	1.0	21.0	4.0	8.0	12.0	2.0	8.0	8.0	4.0	9.0	2.0	k__Bacteria
OTU_310	4.0	0.0	5.0	1.0	6.0	5.0	0.0	1.0	9.0	1.0	0.0	3.0	6.0	1.0	0.0	9.0	0.0	3.0	k__Bacteria; p__Tenericutes; c__Mollicutes; o__Mollicutes RF39; f__uncultured bacterium; g__uncultured bacterium; s__uncultured bacterium
OTU_259	2.0	0.0	2.0	1.0	0.0	0.0	2.0	1.0	0.0	2.0	4.0	3.0	4.0	4.0	9.0	0.0	6.0	6.0	k__Bacteria; p__Firmicutes; c__Clostridia; o__Clostridiales; f__Christensenellaceae; g__Christensenellaceae R-7 group; s__gut metagenome
OTU_229	3.0	6.0	5.0	3.0	8.0	2.0	6.0	6.0	4.0	6.0	11.0	1.0	0.0	1.0	10.0	1.0	10.0	10.0	k__Bacteria; p__Bacteroidetes; c__Bacteroidia; o__Bacteroidales; f__Dysgonomonadaceae; g__Proteiniphilum; s__uncultured bacterium
OTU_130	2.0	5.0	15.0	2.0	0.0	0.0	0.0	14.0	176.0	3.0	3.0	1.0	1.0	38.0	6.0	8.0	2.0	12.0	k__Bacteria; p__Firmicutes; c__Clostridia; o__Clostridiales; f__Christensenellaceae; g__Christensenellaceae R-7 group
OTU_6183	1.0	0.0	0.0	0.0	0.0	0.0	1.0	1.0	0.0	1.0	0.0	0.0	0.0	3.0	0.0	1.0	0.0	0.0	k__Bacteria; p__Chloroflexi; c__AD3; o__uncultured bacterium; f__uncultured bacterium; g__uncultured bacterium; s__uncultured bacterium
OTU_3535	7.0	0.0	6.0	3.0	4.0	2.0	6.0	3.0	3.0	2.0	2.0	4.0	5.0	1.0	0.0	1.0	0.0	1.0	k__Bacteria; p__Firmicutes; c__Clostridia; o__Clostridiales; f__Ruminococcaceae; g__Faecalibacterium
OTU_1958	3.0	0.0	0.0	0.0	4.0	0.0	3.0	1.0	1.0	0.0	0.0	1.0	0.0	0.0	3.0	1.0	1.0	6.0	k__Bacteria; p__Firmicutes; c__Clostridia; o__Clostridiales; f__Ruminococcaceae; g__Faecalibacterium
OTU_3816	1.0	0.0	0.0	1.0	0.0	0.0	0.0	0.0	1.0	3.0	0.0	1.0	0.0	1.0	2.0	1.0	8.0	0.0	k__Bacteria; p__Firmicutes; c__Clostridia; o__Clostridiales; f__Ruminococcaceae
OTU_2113	10.0	0.0	2.0	4.0	3.0	0.0	1.0	0.0	2.0	7.0	3.0	2.0	1.0	0.0	2.0	0.0	2.0	3.0	k__Bacteria; p__Firmicutes; c__Clostridia; o__Clostridiales; f__Ruminococcaceae
OTU_4753	3.0	1.0	2.0	0.0	0.0	0.0	0.0	0.0	0.0	0.0	0.0	0.0	0.0	0.0	0.0	0.0	0.0	0.0	k__Bacteria; p__Firmicutes; c__Clostridia; o__Clostridiales; f__Lachnospiraceae
OTU_586	3.0	0.0	2.0	0.0	7.0	0.0	1.0	1.0	1.0	1.0	0.0	0.0	2.0	2.0	0.0	0.0	0.0	1.0	k__Bacteria; p__Firmicutes; c__Clostridia; o__Clostridiales
OTU_1993	1.0	0.0	0.0	1.0	0.0	0.0	1.0	0.0	0.0	0.0	0.0	3.0	0.0	0.0	0.0	0.0	0.0	0.0	k__Bacteria; p__Firmicutes; c__Clostridia; o__Clostridiales
OTU_6394	1.0	1.0	8.0	5.0	4.0	1.0	0.0	3.0	4.0	1.0	0.0	3.0	3.0	1.0	0.0	2.0	1.0	1.0	k__Bacteria
OTU_989	5.0	0.0	0.0	0.0	2.0	0.0	1.0	2.0	3.0	0.0	2.0	0.0	0.0	2.0	2.0	0.0	0.0	0.0	k__Bacteria; p__Firmicutes; c__Clostridia; o__Clostridiales; f__Ruminococcaceae
OTU_5408	5.0	0.0	0.0	0.0	2.0	6.0	0.0	1.0	1.0	1.0	0.0	0.0	0.0	0.0	0.0	0.0	1.0	0.0	k__Bacteria; p__Firmicutes; c__Clostridia; o__Clostridiales
OTU_5423	1.0	2.0	1.0	4.0	2.0	0.0	5.0	3.0	7.0	5.0	0.0	1.0	1.0	24.0	4.0	0.0	5.0	0.0	k__Bacteria; p__Firmicutes; c__Clostridia; o__Clostridiales
OTU_2232	1.0	1.0	0.0	0.0	0.0	0.0	0.0	2.0	0.0	0.0	0.0	0.0	0.0	0.0	0.0	1.0	1.0	0.0	k__Bacteria; p__Proteobacteria; c__Gammaproteobacteria; o__Betaproteobacteriales; f__SC-I-84; g__uncultured beta proteobacterium; s__uncultured beta proteobacterium
OTU_160	5.0	13.0	10.0	11.0	1.0	3.0	7.0	0.0	39.0	21.0	3.0	13.0	6.0	12.0	7.0	52.0	13.0	10.0	k__Bacteria; p__Firmicutes; c__Clostridia; o__DTU014; f__uncultured bacterium; g__uncultured bacterium; s__uncultured bacterium
OTU_200	4.0	3.0	4.0	5.0	0.0	2.0	4.0	8.0	3.0	6.0	1.0	4.0	1.0	4.0	1.0	6.0	2.0	3.0	k__Bacteria; p__Bacteroidetes; c__Bacteroidia; o__Flavobacteriales; f__Flavobacteriaceae; g__Flavobacterium
OTU_116	7.0	1.0	8.0	25.0	23.0	6.0	3.0	2.0	9.0	32.0	1.0	12.0	5.0	1.0	1.0	12.0	3.0	6.0	k__Bacteria; p__Firmicutes; c__Clostridia; o__Clostridiales; f__Clostridiales vadinBB60 group; g__uncultured bacterium; s__uncultured bacterium
OTU_2090	2.0	0.0	0.0	0.0	0.0	0.0	0.0	0.0	0.0	0.0	2.0	0.0	0.0	0.0	0.0	0.0	0.0	0.0	k__Bacteria; p__Tenericutes; c__Mollicutes; o__Mollicutes RF39
OTU_412	1.0	3.0	3.0	4.0	2.0	1.0	3.0	4.0	7.0	0.0	1.0	5.0	4.0	2.0	0.0	1.0	8.0	3.0	k__Bacteria; p__Firmicutes; c__Clostridia; o__Clostridiales; f__Ruminococcaceae
OTU_376	3.0	0.0	0.0	3.0	1.0	1.0	3.0	0.0	4.0	6.0	2.0	6.0	0.0	0.0	5.0	0.0	1.0	1.0	k__Bacteria; p__Firmicutes; c__Clostridia; o__Clostridiales; f__Christensenellaceae; g__Christensenellaceae R-7 group; s__bacterium YE57
OTU_3786	1.0	0.0	0.0	0.0	0.0	0.0	0.0	0.0	2.0	0.0	0.0	0.0	0.0	0.0	0.0	0.0	0.0	0.0	k__Bacteria; p__Firmicutes; c__Clostridia; o__Clostridiales
OTU_1892	1.0	0.0	1.0	0.0	1.0	0.0	0.0	1.0	4.0	1.0	2.0	1.0	0.0	5.0	3.0	1.0	2.0	3.0	k__Bacteria; p__Bacteroidetes; c__Bacteroidia; o__Bacteroidales; f__Barnesiellaceae; g__Barnesiella; s__Barnesiella viscericola DSM 18177
OTU_4655	1.0	0.0	1.0	3.0	0.0	0.0	0.0	0.0	1.0	6.0	0.0	0.0	0.0	0.0	0.0	0.0	0.0	0.0	k__Bacteria; p__Firmicutes; c__Clostridia; o__Clostridiales; f__Ruminococcaceae
OTU_2228	3.0	0.0	4.0	1.0	0.0	0.0	9.0	0.0	3.0	1.0	4.0	0.0	1.0	8.0	4.0	0.0	0.0	1.0	k__Bacteria; p__Firmicutes; c__Clostridia; o__Clostridiales; f__Ruminococcaceae
OTU_3446	7.0	0.0	3.0	5.0	5.0	2.0	5.0	4.0	1.0	18.0	0.0	3.0	2.0	1.0	0.0	0.0	5.0	1.0	k__Bacteria; p__Firmicutes; c__Clostridia; o__Clostridiales; f__Ruminococcaceae; g__Faecalibacterium; s__uncultured bacterium
OTU_5698	4.0	0.0	0.0	0.0	0.0	0.0	0.0	0.0	0.0	0.0	0.0	0.0	0.0	0.0	0.0	0.0	0.0	0.0	k__Bacteria; p__Firmicutes; c__Clostridia; o__Clostridiales; f__Ruminococcaceae
OTU_342	7.0	0.0	0.0	3.0	0.0	0.0	0.0	0.0	3.0	0.0	0.0	1.0	2.0	6.0	0.0	1.0	0.0	0.0	k__Bacteria; p__Cyanobacteria; c__Melainabacteria; o__Gastranaerophilales
OTU_1795	1.0	0.0	2.0	0.0	0.0	0.0	3.0	0.0	4.0	0.0	1.0	1.0	1.0	3.0	0.0	0.0	0.0	0.0	k__Bacteria; p__Firmicutes; c__Clostridia; o__Clostridiales; f__Ruminococcaceae
OTU_4266	2.0	0.0	0.0	0.0	0.0	0.0	0.0	2.0	2.0	0.0	0.0	0.0	0.0	0.0	0.0	0.0	0.0	1.0	k__Bacteria; p__Firmicutes; c__Clostridia; o__Clostridiales; f__Ruminococcaceae
OTU_730	4.0	0.0	0.0	3.0	18.0	1.0	15.0	0.0	4.0	1.0	1.0	4.0	1.0	7.0	7.0	0.0	2.0	2.0	k__Bacteria; p__Firmicutes; c__Clostridia; o__Clostridiales; f__Ruminococcaceae; g__Faecalibacterium
OTU_379	4.0	1.0	0.0	1.0	1.0	0.0	1.0	1.0	2.0	1.0	1.0	1.0	0.0	1.0	1.0	2.0	0.0	1.0	k__Bacteria; p__Proteobacteria; c__Gammaproteobacteria; o__Betaproteobacteriales; f__Burkholderiaceae
OTU_123	11.0	22.0	15.0	10.0	7.0	4.0	32.0	3.0	172.0	17.0	2.0	40.0	10.0	4.0	0.0	27.0	0.0	13.0	k__Bacteria; p__Firmicutes; c__Clostridia; o__Clostridiales; f__Ruminococcaceae; g__Ruminococcaceae UCG-014; s__uncultured bacterium
OTU_3194	1.0	1.0	0.0	0.0	2.0	0.0	0.0	1.0	2.0	1.0	0.0	0.0	0.0	1.0	0.0	0.0	0.0	0.0	k__Bacteria; p__Tenericutes; c__Mollicutes; o__Mollicutes RF39
OTU_2727	1.0	2.0	4.0	6.0	0.0	0.0	2.0	0.0	17.0	2.0	2.0	2.0	5.0	7.0	0.0	0.0	0.0	2.0	k__Bacteria; p__Firmicutes; c__Clostridia; o__Clostridiales; f__Ruminococcaceae; g__Ruminococcaceae UCG-014; s__uncultured bacterium
OTU_391	7.0	0.0	2.0	1.0	0.0	5.0	4.0	0.0	48.0	40.0	0.0	0.0	2.0	13.0	0.0	0.0	2.0	3.0	k__Bacteria; p__Firmicutes; c__Clostridia; o__Clostridiales; f__Clostridiales vadinBB60 group; g__uncultured rumen bacterium; s__uncultured rumen bacterium
OTU_174	17.0	4.0	45.0	10.0	12.0	0.0	0.0	0.0	5.0	1.0	0.0	9.0	2.0	5.0	1.0	9.0	0.0	0.0	k__Bacteria; p__Firmicutes; c__Clostridia; o__Clostridiales; f__Ruminococcaceae; g__Ruminococcaceae UCG-013
OTU_1874	1.0	2.0	0.0	0.0	0.0	0.0	3.0	1.0	7.0	12.0	0.0	2.0	0.0	2.0	4.0	1.0	5.0	0.0	k__Bacteria; p__Firmicutes; c__Clostridia; o__Clostridiales; f__Ruminococcaceae
OTU_2754	1.0	0.0	0.0	0.0	0.0	0.0	0.0	0.0	8.0	0.0	1.0	0.0	0.0	0.0	1.0	0.0	0.0	0.0	k__Bacteria; p__Firmicutes; c__Clostridia; o__Clostridiales; f__Ruminococcaceae; g__Ruminococcaceae UCG-005
OTU_1955	1.0	0.0	0.0	0.0	3.0	0.0	0.0	0.0	0.0	0.0	0.0	0.0	0.0	0.0	0.0	0.0	0.0	0.0	k__Bacteria; p__Firmicutes; c__Clostridia; o__Clostridiales; f__Ruminococcaceae
OTU_580	1.0	2.0	0.0	1.0	0.0	0.0	1.0	1.0	5.0	0.0	0.0	0.0	0.0	1.0	1.0	1.0	0.0	1.0	k__Bacteria; p__Firmicutes; c__Clostridia; o__Clostridiales; f__Ruminococcaceae
OTU_356	2.0	1.0	0.0	2.0	1.0	4.0	1.0	0.0	2.0	1.0	0.0	3.0	1.0	0.0	4.0	2.0	2.0	2.0	k__Bacteria; p__Firmicutes; c__Clostridia; o__Clostridiales; f__Ruminococcaceae
OTU_665	1.0	2.0	6.0	18.0	4.0	2.0	1.0	8.0	4.0	14.0	5.0	17.0	3.0	10.0	2.0	7.0	9.0	4.0	k__Bacteria
OTU_487	4.0	3.0	1.0	2.0	4.0	0.0	3.0	1.0	6.0	2.0	1.0	0.0	2.0	2.0	0.0	4.0	2.0	3.0	k__Bacteria; p__Firmicutes; c__Clostridia; o__Clostridiales; f__Lachnospiraceae; g__Tyzzerella; s__uncultured bacterium
OTU_4158	2.0	0.0	0.0	0.0	0.0	0.0	0.0	0.0	0.0	0.0	0.0	1.0	2.0	2.0	0.0	1.0	0.0	0.0	k__Bacteria
OTU_320	2.0	1.0	2.0	5.0	8.0	1.0	20.0	0.0	33.0	8.0	2.0	22.0	2.0	5.0	3.0	7.0	10.0	1.0	k__Bacteria; p__Firmicutes; c__Clostridia; o__Clostridiales; f__Lachnospiraceae; g__Blautia
OTU_288	4.0	7.0	3.0	10.0	4.0	3.0	3.0	3.0	10.0	1.0	3.0	9.0	4.0	6.0	5.0	2.0	5.0	9.0	k__Bacteria; p__Firmicutes; c__Clostridia; o__Clostridiales; f__Lachnospiraceae; g__Lachnospiraceae UCG-010; s__uncultured bacterium
OTU_2001	2.0	0.0	16.0	1.0	0.0	0.0	0.0	0.0	0.0	0.0	0.0	0.0	0.0	0.0	0.0	0.0	0.0	5.0	k__Bacteria; p__Firmicutes; c__Clostridia; o__Clostridiales; f__Ruminococcaceae
OTU_4475	1.0	1.0	9.0	0.0	3.0	1.0	3.0	1.0	0.0	0.0	0.0	0.0	2.0	1.0	0.0	2.0	7.0	1.0	k__Bacteria; p__Firmicutes; c__Clostridia; o__Clostridiales
OTU_6217	3.0	0.0	0.0	2.0	1.0	0.0	0.0	0.0	0.0	0.0	0.0	0.0	0.0	0.0	0.0	0.0	0.0	0.0	k__Bacteria; p__Firmicutes; c__Clostridia; o__Clostridiales; f__Ruminococcaceae; g__Ruminococcaceae UCG-014
OTU_2666	1.0	2.0	6.0	3.0	7.0	3.0	3.0	3.0	20.0	18.0	3.0	0.0	1.0	33.0	6.0	1.0	2.0	4.0	k__Bacteria; p__Firmicutes; c__Clostridia; o__Clostridiales; f__Ruminococcaceae; g__Ruminococcaceae UCG-014; s__uncultured bacterium
OTU_615	6.0	2.0	5.0	3.0	4.0	2.0	10.0	3.0	27.0	2.0	1.0	3.0	7.0	17.0	9.0	2.0	6.0	10.0	k__Bacteria; p__Firmicutes; c__Clostridia; o__Clostridiales; f__Lachnospiraceae
OTU_3080	4.0	4.0	4.0	5.0	1.0	22.0	8.0	1.0	16.0	2.0	3.0	2.0	19.0	3.0	2.0	4.0	1.0	1.0	k__Bacteria; p__Firmicutes; c__Clostridia; o__Clostridiales; f__Ruminococcaceae; g__Ruminococcaceae UCG-014
OTU_4473	1.0	0.0	1.0	3.0	0.0	4.0	0.0	0.0	0.0	2.0	0.0	0.0	0.0	0.0	2.0	1.0	2.0	0.0	k__Bacteria; p__Firmicutes; c__Clostridia; o__Clostridiales; f__Ruminococcaceae
OTU_4770	15.0	5.0	9.0	5.0	23.0	4.0	8.0	8.0	3.0	4.0	6.0	1.0	10.0	17.0	4.0	0.0	6.0	2.0	k__Bacteria; p__Firmicutes; c__Clostridia; o__Clostridiales; f__Ruminococcaceae
OTU_2660	4.0	0.0	1.0	0.0	2.0	4.0	5.0	2.0	5.0	0.0	0.0	3.0	6.0	1.0	2.0	0.0	4.0	1.0	k__Bacteria; p__Firmicutes; c__Clostridia; o__Clostridiales; f__Ruminococcaceae; g__Faecalibacterium
OTU_6047	2.0	0.0	0.0	0.0	2.0	0.0	0.0	0.0	0.0	0.0	0.0	0.0	0.0	1.0	0.0	0.0	0.0	0.0	k__Bacteria; p__Firmicutes; c__Clostridia; o__Clostridiales; f__Ruminococcaceae; g__Faecalibacterium; s__uncultured bacterium
OTU_4576	7.0	3.0	0.0	0.0	1.0	0.0	0.0	1.0	27.0	1.0	1.0	0.0	0.0	1.0	10.0	0.0	0.0	0.0	k__Bacteria; p__Firmicutes; c__Clostridia; o__Clostridiales; f__Ruminococcaceae; g__Ruminococcaceae UCG-005; s__uncultured bacterium
OTU_694	4.0	2.0	3.0	7.0	7.0	4.0	4.0	6.0	37.0	7.0	1.0	6.0	2.0	35.0	3.0	8.0	10.0	2.0	k__Bacteria; p__Bacteroidetes; c__Bacteroidia; o__Bacteroidales
OTU_1020	1.0	0.0	3.0	4.0	1.0	0.0	1.0	1.0	2.0	0.0	0.0	1.0	1.0	6.0	0.0	0.0	1.0	0.0	k__Bacteria; p__Firmicutes; c__Clostridia; o__Clostridiales; f__Ruminococcaceae; g__Ruminococcaceae UCG-014
OTU_36	2.0	772.0	0.0	1.0	0.0	0.0	81.0	0.0	0.0	1.0	0.0	0.0	0.0	1.0	0.0	0.0	1.0	1.0	k__Bacteria; p__Bacteroidetes; c__Bacteroidia; o__Bacteroidales; f__Rikenellaceae; g__Alistipes; s__gut metagenome
OTU_201	9.0	1.0	4.0	10.0	2.0	0.0	6.0	12.0	13.0	1.0	4.0	1.0	13.0	148.0	11.0	1.0	2.0	36.0	k__Bacteria; p__Firmicutes; c__Clostridia; o__Clostridiales; f__Ruminococcaceae; g__Ruminococcaceae UCG-014; s__uncultured rumen bacterium
OTU_3686	2.0	0.0	1.0	2.0	16.0	1.0	1.0	1.0	2.0	0.0	1.0	3.0	2.0	2.0	0.0	0.0	1.0	2.0	k__Bacteria; p__Firmicutes; c__Clostridia; o__Clostridiales
OTU_323	9.0	0.0	1.0	3.0	0.0	2.0	3.0	0.0	4.0	1.0	4.0	1.0	3.0	2.0	3.0	1.0	0.0	2.0	k__Bacteria; p__Firmicutes; c__Clostridia; o__Clostridiales; f__Ruminococcaceae; g__Candidatus Soleaferrea
OTU_3746	5.0	0.0	0.0	2.0	7.0	4.0	2.0	2.0	0.0	9.0	4.0	1.0	1.0	1.0	1.0	0.0	6.0	1.0	k__Bacteria; p__Firmicutes; c__Clostridia; o__Clostridiales; f__Ruminococcaceae
OTU_5483	1.0	0.0	0.0	0.0	0.0	0.0	0.0	0.0	0.0	0.0	0.0	0.0	0.0	3.0	0.0	0.0	0.0	0.0	k__Bacteria; p__Firmicutes; c__Clostridia; o__Clostridiales
OTU_2066	3.0	1.0	4.0	1.0	4.0	1.0	4.0	5.0	7.0	0.0	0.0	5.0	0.0	0.0	3.0	0.0	0.0	1.0	k__Bacteria; p__Firmicutes; c__Clostridia; o__Clostridiales; f__Ruminococcaceae
OTU_170	6.0	3.0	12.0	1.0	6.0	1.0	8.0	3.0	2.0	17.0	2.0	1.0	3.0	4.0	7.0	42.0	3.0	6.0	k__Bacteria; p__Actinobacteria; c__Coriobacteriia; o__Coriobacteriales; f__Eggerthellaceae; g__Adlercreutzia; s__uncultured bacterium
OTU_2842	5.0	1.0	7.0	5.0	32.0	4.0	1.0	6.0	4.0	2.0	1.0	10.0	5.0	5.0	5.0	0.0	7.0	6.0	k__Bacteria
OTU_3358	9.0	1.0	17.0	3.0	7.0	7.0	5.0	4.0	7.0	14.0	2.0	4.0	0.0	10.0	11.0	2.0	6.0	14.0	k__Bacteria; p__Firmicutes; c__Clostridia; o__Clostridiales; f__Ruminococcaceae
OTU_2592	2.0	0.0	1.0	0.0	0.0	0.0	0.0	0.0	0.0	0.0	0.0	0.0	0.0	0.0	0.0	0.0	0.0	0.0	k__Bacteria; p__Firmicutes
OTU_2339	2.0	0.0	9.0	3.0	1.0	3.0	1.0	2.0	10.0	0.0	0.0	6.0	18.0	3.0	2.0	0.0	1.0	4.0	k__Bacteria; p__Firmicutes; c__Clostridia; o__Clostridiales
OTU_197	1.0	17.0	0.0	0.0	0.0	0.0	0.0	5.0	24.0	4.0	0.0	1.0	9.0	4.0	2.0	6.0	0.0	0.0	k__Bacteria; p__Firmicutes; c__Clostridia; o__Clostridiales; f__Ruminococcaceae; g__Ruminococcus 2; s__uncultured bacterium
OTU_467	2.0	1.0	2.0	2.0	2.0	0.0	0.0	0.0	0.0	0.0	0.0	0.0	1.0	1.0	2.0	2.0	1.0	0.0	k__Bacteria; p__Cyanobacteria; c__Oxyphotobacteria; o__Synechococcales; f__Cyanobiaceae; g__Cyanobium PCC-6307; s__uncultured cyanobacterium
OTU_1618	3.0	0.0	2.0	0.0	8.0	0.0	2.0	4.0	3.0	1.0	0.0	3.0	2.0	5.0	1.0	2.0	3.0	0.0	k__Bacteria; p__Firmicutes; c__Clostridia; o__Clostridiales; f__Ruminococcaceae
OTU_241	2.0	3.0	9.0	2.0	4.0	6.0	18.0	11.0	30.0	6.0	5.0	5.0	10.0	2.0	29.0	0.0	5.0	5.0	k__Bacteria; p__Firmicutes; c__Clostridia; o__Clostridiales; f__Lachnospiraceae
OTU_3999	6.0	2.0	1.0	5.0	0.0	0.0	1.0	2.0	9.0	6.0	0.0	1.0	1.0	4.0	0.0	1.0	3.0	0.0	k__Bacteria; p__Firmicutes; c__Clostridia; o__Clostridiales; f__Ruminococcaceae; g__Ruminococcaceae UCG-014; s__uncultured bacterium
OTU_2034	3.0	0.0	3.0	1.0	0.0	0.0	3.0	0.0	2.0	0.0	0.0	0.0	0.0	1.0	2.0	2.0	2.0	0.0	k__Bacteria; p__Firmicutes; c__Clostridia; o__Clostridiales
OTU_449	1.0	1.0	4.0	1.0	0.0	4.0	0.0	3.0	4.0	0.0	0.0	4.0	2.0	4.0	8.0	3.0	0.0	2.0	k__Bacteria; p__Firmicutes; c__Clostridia; o__Clostridiales; f__Lachnospiraceae
OTU_329	3.0	0.0	3.0	2.0	4.0	0.0	1.0	3.0	0.0	0.0	4.0	2.0	0.0	0.0	0.0	4.0	1.0	2.0	k__Bacteria; p__Bacteroidetes; c__Bacteroidia; o__Flavobacteriales; f__Weeksellaceae; g__Cloacibacterium; s__uncultured bacterium
OTU_2523	3.0	4.0	4.0	8.0	1.0	0.0	1.0	2.0	22.0	0.0	1.0	4.0	1.0	2.0	0.0	5.0	0.0	0.0	k__Bacteria; p__Firmicutes; c__Clostridia; o__Clostridiales; f__Ruminococcaceae; g__Ruminococcaceae UCG-014
OTU_3145	5.0	0.0	2.0	4.0	6.0	0.0	0.0	3.0	23.0	7.0	4.0	2.0	1.0	3.0	3.0	1.0	2.0	0.0	k__Bacteria; p__Firmicutes; c__Clostridia; o__Clostridiales; f__Ruminococcaceae; g__Subdoligranulum
OTU_2284	1.0	0.0	0.0	0.0	0.0	0.0	0.0	0.0	2.0	1.0	0.0	0.0	0.0	0.0	0.0	1.0	3.0	0.0	k__Bacteria
OTU_183	15.0	3.0	2.0	3.0	7.0	3.0	12.0	6.0	21.0	4.0	12.0	1.0	19.0	4.0	6.0	21.0	7.0	4.0	k__Bacteria; p__Firmicutes; c__Clostridia; o__Clostridiales; f__Lachnospiraceae
OTU_711	1.0	0.0	0.0	0.0	1.0	0.0	1.0	0.0	0.0	0.0	0.0	0.0	1.0	4.0	0.0	4.0	0.0	0.0	k__Bacteria; p__Firmicutes; c__Clostridia; o__Clostridiales; f__Ruminococcaceae
OTU_4107	1.0	0.0	2.0	2.0	2.0	0.0	1.0	0.0	4.0	1.0	2.0	0.0	1.0	0.0	4.0	0.0	0.0	0.0	k__Bacteria; p__Bacteroidetes; c__Bacteroidia; o__Bacteroidales; f__Barnesiellaceae; g__Barnesiella
OTU_4742	1.0	0.0	0.0	2.0	0.0	2.0	0.0	0.0	0.0	1.0	0.0	0.0	0.0	2.0	1.0	12.0	0.0	0.0	k__Bacteria; p__Bacteroidetes; c__Bacteroidia; o__Bacteroidales; f__Rikenellaceae; g__Alistipes
OTU_2041	1.0	0.0	0.0	0.0	1.0	0.0	3.0	0.0	1.0	1.0	0.0	0.0	0.0	0.0	0.0	0.0	5.0	0.0	k__Bacteria; p__Firmicutes; c__Clostridia; o__Clostridiales; f__Ruminococcaceae; g__Ruminococcaceae UCG-014
OTU_1052	3.0	4.0	4.0	6.0	3.0	4.0	1.0	0.0	20.0	8.0	4.0	8.0	14.0	9.0	1.0	3.0	4.0	2.0	k__Bacteria; p__Firmicutes; c__Clostridia; o__Clostridiales; f__Ruminococcaceae; g__Ruminococcaceae UCG-014; s__uncultured bacterium
OTU_4943	1.0	0.0	1.0	0.0	1.0	0.0	0.0	0.0	2.0	5.0	0.0	0.0	1.0	1.0	0.0	0.0	1.0	0.0	k__Bacteria; p__Firmicutes; c__Clostridia; o__Clostridiales; f__Ruminococcaceae
OTU_2151	2.0	0.0	1.0	0.0	0.0	0.0	0.0	4.0	13.0	1.0	0.0	0.0	0.0	1.0	0.0	2.0	1.0	0.0	k__Bacteria; p__Firmicutes; c__Clostridia; o__Clostridiales; f__Ruminococcaceae
OTU_1839	2.0	0.0	0.0	0.0	0.0	0.0	0.0	0.0	0.0	0.0	0.0	0.0	0.0	0.0	0.0	0.0	0.0	0.0	k__Bacteria; p__Firmicutes; c__Clostridia; o__Clostridiales; f__Ruminococcaceae
OTU_2612	7.0	0.0	5.0	0.0	2.0	0.0	1.0	1.0	0.0	0.0	0.0	0.0	5.0	3.0	0.0	0.0	1.0	0.0	k__Bacteria; p__Firmicutes; c__Clostridia; o__Clostridiales; f__Ruminococcaceae
OTU_626	2.0	0.0	0.0	1.0	0.0	9.0	0.0	3.0	0.0	1.0	0.0	0.0	0.0	1.0	0.0	6.0	0.0	0.0	k__Bacteria; p__Firmicutes; c__Clostridia; o__Clostridiales; f__Lachnospiraceae
OTU_1190	1.0	0.0	0.0	0.0	4.0	0.0	2.0	3.0	1.0	0.0	0.0	0.0	1.0	0.0	0.0	0.0	0.0	0.0	k__Bacteria; p__Firmicutes; c__Clostridia; o__Clostridiales; f__Lachnospiraceae
OTU_2875	1.0	0.0	0.0	0.0	0.0	0.0	2.0	0.0	2.0	0.0	0.0	0.0	0.0	0.0	0.0	0.0	0.0	1.0	k__Bacteria; p__Firmicutes; c__Clostridia; o__Clostridiales
OTU_3300	5.0	1.0	0.0	1.0	2.0	4.0	0.0	4.0	9.0	2.0	1.0	0.0	5.0	1.0	2.0	2.0	3.0	4.0	k__Bacteria; p__Firmicutes; c__Clostridia; o__Clostridiales; f__Lachnospiraceae
OTU_3812	4.0	4.0	4.0	4.0	1.0	19.0	0.0	3.0	26.0	1.0	6.0	6.0	6.0	7.0	0.0	0.0	0.0	0.0	k__Bacteria; p__Firmicutes; c__Clostridia; o__Clostridiales; f__Lachnospiraceae
OTU_335	2.0	5.0	3.0	1.0	2.0	0.0	4.0	3.0	2.0	3.0	3.0	4.0	6.0	4.0	1.0	3.0	6.0	6.0	k__Bacteria; p__Proteobacteria; c__Alphaproteobacteria; o__Sphingomonadales; f__Sphingomonadaceae; g__Sphingomonas; s__uncultured Sphingomonadaceae bacterium
OTU_3759	1.0	0.0	1.0	0.0	0.0	0.0	0.0	0.0	0.0	0.0	0.0	0.0	0.0	0.0	0.0	1.0	0.0	0.0	k__Bacteria; p__Proteobacteria; c__Gammaproteobacteria; o__Betaproteobacteriales; f__Burkholderiaceae; g__Burkholderia-Caballeronia-Paraburkholderia
OTU_1042	4.0	7.0	25.0	3.0	2.0	0.0	7.0	6.0	6.0	1.0	0.0	3.0	3.0	2.0	0.0	3.0	2.0	6.0	k__Bacteria; p__Firmicutes; c__Clostridia; o__Clostridiales; f__Lachnospiraceae
OTU_89	7.0	13.0	17.0	32.0	5.0	4.0	12.0	16.0	146.0	42.0	2.0	15.0	3.0	26.0	7.0	13.0	14.0	10.0	k__Bacteria; p__Firmicutes; c__Clostridia; o__Clostridiales; f__Ruminococcaceae; g__Ruminococcaceae UCG-014
OTU_1290	1.0	1.0	0.0	0.0	0.0	0.0	0.0	0.0	0.0	0.0	0.0	1.0	0.0	0.0	0.0	1.0	1.0	0.0	k__Bacteria; p__Tenericutes; c__Mollicutes; o__Mollicutes RF39; f__uncultured bacterium; g__uncultured bacterium; s__uncultured bacterium
OTU_2565	3.0	48.0	178.0	59.0	29.0	31.0	0.0	58.0	61.0	30.0	7.0	36.0	103.0	55.0	13.0	32.0	24.0	35.0	k__Bacteria; p__Bacteroidetes; c__Bacteroidia; o__Bacteroidales; f__Barnesiellaceae; g__Barnesiella; s__Barnesiella viscericola DSM 18177
OTU_552	3.0	2.0	0.0	0.0	1.0	0.0	3.0	0.0	1.0	2.0	1.0	2.0	0.0	2.0	7.0	0.0	0.0	0.0	k__Bacteria; p__Firmicutes; c__Clostridia; o__Clostridiales; f__Ruminococcaceae
OTU_6289	2.0	0.0	0.0	0.0	0.0	0.0	0.0	0.0	0.0	0.0	0.0	0.0	0.0	0.0	0.0	0.0	0.0	0.0	k__Bacteria; p__Firmicutes; c__Clostridia; o__Clostridiales; f__Ruminococcaceae
OTU_4272	4.0	0.0	1.0	0.0	0.0	0.0	0.0	0.0	11.0	0.0	0.0	0.0	0.0	3.0	3.0	1.0	0.0	2.0	k__Bacteria; p__Firmicutes; c__Clostridia; o__Clostridiales; f__Ruminococcaceae
OTU_3084	1.0	0.0	0.0	9.0	1.0	0.0	2.0	0.0	3.0	13.0	0.0	3.0	0.0	0.0	2.0	1.0	2.0	0.0	k__Bacteria; p__Firmicutes; c__Clostridia; o__Clostridiales
OTU_247	1.0	0.0	2.0	0.0	8.0	1.0	20.0	0.0	0.0	4.0	2.0	3.0	3.0	1.0	9.0	2.0	0.0	1.0	k__Bacteria; p__Firmicutes; c__Clostridia; o__Clostridiales; f__Ruminococcaceae; g__Ruminococcaceae UCG-013
OTU_1263	9.0	2.0	0.0	1.0	3.0	2.0	6.0	0.0	9.0	2.0	5.0	7.0	3.0	4.0	15.0	0.0	3.0	5.0	k__Bacteria; p__Firmicutes; c__Clostridia; o__Clostridiales; f__Ruminococcaceae
OTU_716	1.0	1.0	2.0	0.0	4.0	0.0	0.0	0.0	0.0	0.0	0.0	0.0	0.0	0.0	2.0	1.0	1.0	0.0	k__Bacteria; p__Firmicutes; c__Bacilli; o__Bacillales; f__Planococcaceae; g__Solibacillus; s__uncultured bacterium
OTU_5770	3.0	1.0	3.0	0.0	23.0	1.0	4.0	1.0	1.0	11.0	5.0	8.0	1.0	9.0	3.0	0.0	5.0	1.0	k__Bacteria; p__Firmicutes; c__Clostridia; o__Clostridiales; f__Ruminococcaceae; g__Butyricicoccus
OTU_4923	10.0	1.0	5.0	0.0	5.0	1.0	7.0	5.0	2.0	14.0	3.0	4.0	0.0	2.0	9.0	2.0	6.0	4.0	k__Bacteria; p__Firmicutes; c__Clostridia; o__Clostridiales; f__Ruminococcaceae
OTU_666	2.0	0.0	1.0	0.0	37.0	2.0	4.0	4.0	3.0	2.0	0.0	0.0	2.0	0.0	0.0	0.0	3.0	4.0	k__Bacteria; p__Firmicutes; c__Clostridia; o__Clostridiales; f__Lachnospiraceae
OTU_1674	3.0	0.0	2.0	3.0	13.0	6.0	1.0	1.0	2.0	4.0	1.0	9.0	5.0	4.0	0.0	0.0	1.0	3.0	k__Bacteria; p__Firmicutes; c__Clostridia; o__Clostridiales; f__Ruminococcaceae
OTU_147	6.0	8.0	6.0	24.0	5.0	6.0	16.0	7.0	15.0	7.0	4.0	8.0	21.0	12.0	15.0	12.0	7.0	23.0	k__Bacteria; p__Firmicutes; c__Clostridia; o__Clostridiales; f__Ruminococcaceae; g__Anaerofilum; s__uncultured bacterium
OTU_385	2.0	3.0	3.0	3.0	0.0	0.0	5.0	0.0	8.0	0.0	0.0	0.0	2.0	1.0	0.0	3.0	1.0	0.0	k__Bacteria; p__Firmicutes; c__Clostridia; o__Clostridiales; f__Ruminococcaceae
OTU_5574	1.0	0.0	1.0	0.0	0.0	0.0	0.0	0.0	2.0	4.0	0.0	0.0	1.0	0.0	0.0	0.0	0.0	1.0	k__Bacteria; p__Firmicutes; c__Clostridia; o__Clostridiales
OTU_655	1.0	5.0	2.0	14.0	2.0	0.0	3.0	3.0	10.0	6.0	2.0	0.0	3.0	8.0	3.0	0.0	1.0	4.0	k__Bacteria; p__Firmicutes; c__Clostridia; o__Clostridiales; f__Ruminococcaceae; g__Ruminococcaceae UCG-014; s__uncultured bacterium
OTU_1257	3.0	0.0	0.0	0.0	0.0	0.0	0.0	0.0	0.0	0.0	0.0	0.0	0.0	0.0	0.0	0.0	0.0	0.0	k__Bacteria; p__Firmicutes; c__Clostridia; o__Clostridiales
OTU_458	1.0	3.0	2.0	4.0	0.0	1.0	1.0	1.0	0.0	1.0	0.0	2.0	1.0	2.0	0.0	3.0	1.0	0.0	k__Bacteria; p__Firmicutes; c__Clostridia; o__Clostridiales; f__Clostridiales vadinBB60 group; g__uncultured Thermoanaerobacterales bacterium; s__uncultured Thermoanaerobacterales bacterium
OTU_2185	11.0	8.0	37.0	13.0	13.0	9.0	23.0	11.0	63.0	20.0	5.0	4.0	12.0	76.0	17.0	20.0	4.0	7.0	k__Bacteria; p__Firmicutes; c__Clostridia; o__Clostridiales; f__Ruminococcaceae; g__Ruminococcaceae UCG-014
OTU_2312	6.0	7.0	13.0	8.0	153.0	14.0	21.0	13.0	10.0	15.0	25.0	20.0	14.0	15.0	25.0	1.0	10.0	11.0	k__Bacteria; p__Firmicutes; c__Clostridia; o__Clostridiales; f__Ruminococcaceae; g__Faecalibacterium; s__uncultured bacterium
OTU_1598	2.0	0.0	0.0	2.0	0.0	0.0	0.0	0.0	2.0	0.0	0.0	0.0	0.0	0.0	2.0	0.0	0.0	0.0	k__Bacteria; p__Firmicutes; c__Clostridia; o__Clostridiales; f__Ruminococcaceae; g__Angelakisella; s__Angelakisella massiliensis
OTU_1686	1.0	0.0	0.0	3.0	1.0	2.0	0.0	0.0	7.0	4.0	0.0	1.0	0.0	2.0	5.0	0.0	0.0	0.0	k__Bacteria
OTU_5416	1.0	1.0	0.0	1.0	0.0	0.0	0.0	0.0	3.0	1.0	0.0	0.0	1.0	1.0	0.0	0.0	1.0	1.0	k__Bacteria; p__Firmicutes; c__Clostridia; o__Clostridiales
OTU_2993	2.0	0.0	0.0	0.0	0.0	0.0	0.0	2.0	0.0	0.0	0.0	0.0	0.0	0.0	0.0	0.0	0.0	2.0	k__Bacteria; p__Firmicutes; c__Clostridia; o__Clostridiales; f__Ruminococcaceae; g__[Eubacterium] coprostanoligenes group
OTU_2573	2.0	0.0	0.0	0.0	0.0	2.0	0.0	0.0	0.0	0.0	0.0	0.0	0.0	0.0	0.0	0.0	0.0	0.0	k__Bacteria
OTU_528	5.0	0.0	11.0	0.0	33.0	4.0	6.0	7.0	7.0	1.0	0.0	3.0	6.0	5.0	1.0	2.0	3.0	2.0	k__Bacteria; p__Firmicutes; c__Clostridia; o__Clostridiales; f__Lachnospiraceae
OTU_292	1.0	2.0	5.0	1.0	2.0	3.0	2.0	2.0	5.0	4.0	0.0	3.0	11.0	1.0	0.0	1.0	0.0	1.0	k__Bacteria; p__Firmicutes; c__Clostridia; o__Clostridiales; f__Lachnospiraceae; g__Lachnospira; s__uncultured bacterium
OTU_4103	1.0	0.0	0.0	0.0	0.0	0.0	0.0	0.0	7.0	1.0	0.0	0.0	1.0	6.0	2.0	1.0	1.0	0.0	k__Bacteria; p__Firmicutes; c__Clostridia; o__Clostridiales; f__Ruminococcaceae; g__Ruminiclostridium 9; s__uncultured bacterium
OTU_187	2.0	4.0	4.0	0.0	8.0	1.0	5.0	0.0	4.0	0.0	0.0	1.0	3.0	13.0	6.0	0.0	5.0	12.0	k__Bacteria; p__Firmicutes; c__Clostridia; o__Clostridiales; f__Ruminococcaceae; g__Ruminococcaceae UCG-009; s__uncultured bacterium
OTU_4251	5.0	0.0	1.0	1.0	2.0	0.0	1.0	1.0	0.0	0.0	0.0	0.0	1.0	0.0	0.0	0.0	0.0	0.0	k__Bacteria; p__Firmicutes; c__Clostridia; o__Clostridiales; f__Lachnospiraceae
OTU_2281	2.0	0.0	2.0	1.0	2.0	0.0	2.0	0.0	1.0	0.0	0.0	0.0	0.0	1.0	1.0	0.0	1.0	0.0	k__Bacteria; p__Firmicutes; c__Clostridia; o__Clostridiales; f__Ruminococcaceae
OTU_1186	2.0	0.0	0.0	0.0	0.0	0.0	0.0	0.0	3.0	2.0	1.0	0.0	0.0	2.0	1.0	6.0	2.0	0.0	k__Bacteria; p__Bacteroidetes; c__Bacteroidia; o__Bacteroidales
OTU_2620	1.0	0.0	0.0	0.0	0.0	0.0	0.0	0.0	0.0	2.0	0.0	0.0	0.0	1.0	0.0	1.0	0.0	0.0	k__Bacteria; p__Actinobacteria; c__Actinobacteria; o__Micromonosporales; f__Micromonosporaceae; g__Dactylosporangium; s__uncultured bacterium
OTU_506	1.0	0.0	1.0	0.0	0.0	0.0	2.0	1.0	0.0	0.0	1.0	1.0	0.0	0.0	0.0	1.0	0.0	0.0	k__Bacteria; p__Proteobacteria; c__Alphaproteobacteria; o__Acetobacterales; f__Acetobacteraceae
OTU_526	8.0	4.0	32.0	2.0	8.0	40.0	6.0	3.0	9.0	8.0	7.0	8.0	9.0	13.0	0.0	3.0	0.0	11.0	k__Bacteria; p__Firmicutes; c__Clostridia; o__Clostridiales; f__Lachnospiraceae
OTU_498	3.0	0.0	12.0	1.0	0.0	0.0	11.0	7.0	1.0	0.0	1.0	8.0	5.0	2.0	2.0	1.0	3.0	4.0	k__Bacteria; p__Firmicutes; c__Clostridia; o__Clostridiales; f__Ruminococcaceae; g__Intestinimonas; s__uncultured bacterium
OTU_1066	1.0	0.0	1.0	0.0	0.0	0.0	1.0	4.0	0.0	0.0	0.0	0.0	0.0	0.0	1.0	0.0	0.0	0.0	k__Bacteria; p__Firmicutes; c__Clostridia; o__Clostridiales; f__Lachnospiraceae
OTU_321	4.0	9.0	0.0	0.0	0.0	0.0	0.0	5.0	0.0	0.0	0.0	0.0	0.0	0.0	0.0	1.0	0.0	0.0	k__Bacteria; p__Bacteroidetes; c__Bacteroidia; o__Bacteroidales; f__Rikenellaceae; g__Alistipes; s__gut metagenome
OTU_2470	1.0	0.0	1.0	0.0	0.0	0.0	0.0	2.0	5.0	1.0	0.0	0.0	0.0	0.0	0.0	0.0	0.0	0.0	k__Bacteria; p__Firmicutes; c__Clostridia; o__Clostridiales; f__Ruminococcaceae; g__Subdoligranulum
OTU_142	4.0	1.0	0.0	2.0	3.0	1.0	5.0	0.0	3.0	11.0	0.0	10.0	13.0	2.0	44.0	14.0	20.0	1.0	k__Bacteria; p__Firmicutes; c__Clostridia; o__Clostridiales; f__Clostridiales vadinBB60 group; g__uncultured bacterium; s__uncultured bacterium
OTU_1569	1.0	0.0	0.0	0.0	0.0	0.0	0.0	3.0	0.0	0.0	0.0	0.0	0.0	0.0	0.0	0.0	0.0	0.0	k__Bacteria; p__Bacteroidetes; c__Bacteroidia; o__Bacteroidales; f__Barnesiellaceae; g__Barnesiella; s__Barnesiella viscericola DSM 18177
OTU_4027	4.0	0.0	2.0	3.0	0.0	0.0	0.0	27.0	3.0	3.0	0.0	0.0	0.0	2.0	6.0	0.0	0.0	0.0	k__Bacteria; p__Firmicutes; c__Clostridia; o__Clostridiales; f__Ruminococcaceae; g__Subdoligranulum; s__uncultured bacterium
OTU_4339	2.0	0.0	5.0	4.0	2.0	3.0	0.0	4.0	2.0	14.0	1.0	5.0	0.0	2.0	0.0	2.0	4.0	3.0	k__Bacteria
OTU_2392	1.0	2.0	0.0	1.0	0.0	0.0	0.0	0.0	1.0	0.0	0.0	0.0	0.0	0.0	0.0	0.0	0.0	0.0	k__Bacteria; p__Firmicutes; c__Erysipelotrichia; o__Erysipelotrichales; f__Erysipelotrichaceae; g__Turicibacter
OTU_5896	1.0	0.0	0.0	0.0	0.0	1.0	0.0	0.0	4.0	0.0	1.0	0.0	0.0	1.0	6.0	1.0	4.0	1.0	k__Bacteria; p__Firmicutes; c__Clostridia; o__Clostridiales; f__Lachnospiraceae
OTU_4104	7.0	2.0	0.0	1.0	25.0	2.0	0.0	3.0	1.0	2.0	7.0	7.0	5.0	2.0	4.0	2.0	0.0	4.0	k__Bacteria; p__Firmicutes; c__Clostridia; o__Clostridiales; f__Ruminococcaceae; g__Faecalibacterium
OTU_218	2.0	0.0	8.0	3.0	18.0	1.0	12.0	6.0	1.0	3.0	2.0	6.0	3.0	1.0	1.0	1.0	3.0	3.0	k__Bacteria; p__Actinobacteria; c__Coriobacteriia; o__Coriobacteriales; f__Eggerthellaceae; g__CHKCI002; s__Coriobacteriaceae bacterium CHKCI002
OTU_2567	2.0	0.0	0.0	0.0	0.0	0.0	0.0	0.0	0.0	0.0	0.0	0.0	0.0	1.0	0.0	0.0	0.0	0.0	k__Bacteria; p__Firmicutes; c__Clostridia; o__Clostridiales; f__Ruminococcaceae
OTU_4192	1.0	0.0	1.0	0.0	0.0	0.0	0.0	2.0	0.0	0.0	0.0	1.0	0.0	0.0	0.0	0.0	1.0	0.0	k__Bacteria; p__Acidobacteria; c__Acidobacteriia; o__Acidobacteriales; f__uncultured; g__uncultured Acidobacteria bacterium; s__uncultured Acidobacteria bacterium
OTU_6088	1.0	0.0	0.0	1.0	1.0	0.0	3.0	0.0	1.0	0.0	3.0	2.0	0.0	0.0	1.0	0.0	2.0	0.0	k__Bacteria; p__Firmicutes; c__Clostridia; o__Clostridiales; f__Lachnospiraceae
OTU_2191	2.0	1.0	4.0	2.0	0.0	0.0	3.0	8.0	0.0	0.0	0.0	0.0	0.0	2.0	0.0	5.0	2.0	2.0	k__Bacteria; p__Firmicutes; c__Clostridia; o__Clostridiales; f__Peptostreptococcaceae
OTU_937	9.0	2.0	5.0	2.0	1.0	4.0	1.0	0.0	7.0	0.0	0.0	0.0	5.0	4.0	2.0	2.0	0.0	6.0	k__Bacteria; p__Firmicutes; c__Clostridia; o__Clostridiales; f__Lachnospiraceae
OTU_566	1.0	0.0	2.0	1.0	0.0	0.0	0.0	1.0	2.0	0.0	0.0	1.0	6.0	0.0	0.0	0.0	0.0	0.0	k__Bacteria; p__Firmicutes; c__Clostridia; o__Clostridiales; f__Ruminococcaceae
OTU_4741	1.0	0.0	0.0	0.0	0.0	0.0	0.0	0.0	0.0	0.0	0.0	0.0	0.0	0.0	0.0	1.0	1.0	2.0	k__Bacteria; p__Firmicutes; c__Clostridia; o__Clostridiales; f__Christensenellaceae
OTU_331	6.0	2.0	6.0	6.0	3.0	2.0	2.0	6.0	0.0	2.0	1.0	1.0	1.0	2.0	1.0	2.0	3.0	0.0	k__Bacteria; p__Firmicutes; c__Clostridia; o__Clostridiales; f__Family XIII; g__Family XIII AD3011 group; s__uncultured bacterium
OTU_3002	2.0	0.0	0.0	0.0	5.0	1.0	0.0	0.0	3.0	2.0	0.0	0.0	0.0	1.0	3.0	0.0	0.0	0.0	k__Bacteria; p__Firmicutes; c__Clostridia; o__Clostridiales; f__Lachnospiraceae
OTU_4285	2.0	0.0	0.0	0.0	0.0	0.0	0.0	0.0	0.0	0.0	0.0	0.0	0.0	0.0	0.0	0.0	0.0	0.0	k__Bacteria; p__Firmicutes; c__Clostridia; o__Clostridiales; f__Clostridiales vadinBB60 group; g__uncultured Clostridia bacterium; s__uncultured Clostridia bacterium
OTU_4465	2.0	1.0	0.0	0.0	6.0	0.0	3.0	1.0	1.0	0.0	0.0	1.0	2.0	4.0	0.0	1.0	2.0	0.0	k__Bacteria; p__Firmicutes; c__Clostridia; o__Clostridiales; f__Lachnospiraceae
OTU_1343	1.0	0.0	3.0	1.0	2.0	1.0	0.0	1.0	0.0	1.0	2.0	1.0	2.0	0.0	1.0	2.0	1.0	1.0	k__Bacteria; p__Proteobacteria; c__Gammaproteobacteria; o__Betaproteobacteriales; f__Nitrosomonadaceae; g__Ellin6067; s__uncultured bacterium
OTU_1269	2.0	0.0	8.0	0.0	1.0	0.0	0.0	5.0	3.0	4.0	0.0	0.0	8.0	2.0	5.0	0.0	4.0	2.0	k__Bacteria; p__Firmicutes; c__Clostridia; o__Clostridiales; f__Ruminococcaceae
OTU_5091	1.0	1.0	0.0	0.0	0.0	0.0	4.0	1.0	6.0	0.0	0.0	1.0	0.0	6.0	0.0	0.0	0.0	0.0	k__Bacteria; p__Firmicutes; c__Clostridia; o__Clostridiales
OTU_1347	1.0	0.0	3.0	2.0	0.0	0.0	4.0	0.0	0.0	0.0	4.0	10.0	1.0	3.0	1.0	0.0	4.0	0.0	k__Bacteria; p__Firmicutes; c__Clostridia; o__Clostridiales; f__Lachnospiraceae
OTU_205	7.0	9.0	3.0	16.0	5.0	1.0	6.0	5.0	19.0	9.0	2.0	3.0	5.0	5.0	4.0	10.0	5.0	3.0	k__Bacteria; p__Firmicutes; c__Clostridia; o__Clostridiales; f__Ruminococcaceae; g__Ruminococcaceae UCG-009; s__uncultured bacterium
OTU_105	3.0	22.0	10.0	0.0	0.0	0.0	5.0	8.0	48.0	1.0	0.0	0.0	19.0	4.0	1.0	60.0	13.0	14.0	k__Bacteria; p__Bacteroidetes; c__Bacteroidia; o__Bacteroidales; f__Rikenellaceae; g__Alistipes
OTU_4510	1.0	0.0	0.0	0.0	2.0	2.0	6.0	5.0	8.0	5.0	1.0	2.0	4.0	5.0	0.0	1.0	0.0	0.0	k__Bacteria; p__Firmicutes; c__Clostridia; o__Clostridiales; f__Ruminococcaceae; g__Ruminococcaceae UCG-014
OTU_2836	1.0	0.0	0.0	0.0	0.0	0.0	0.0	0.0	3.0	0.0	0.0	4.0	0.0	0.0	0.0	0.0	0.0	0.0	k__Bacteria; p__Firmicutes; c__Clostridia; o__Clostridiales
OTU_263	2.0	0.0	3.0	3.0	0.0	0.0	6.0	3.0	6.0	9.0	0.0	3.0	2.0	6.0	3.0	9.0	8.0	2.0	k__Bacteria; p__Firmicutes; c__Clostridia; o__Clostridiales; f__Ruminococcaceae; g__uncultured
OTU_363	1.0	0.0	3.0	0.0	0.0	4.0	0.0	1.0	3.0	7.0	0.0	5.0	0.0	2.0	0.0	3.0	0.0	0.0	k__Bacteria; p__Firmicutes; c__Clostridia; o__Clostridiales; f__Ruminococcaceae
OTU_6302	1.0	0.0	0.0	0.0	2.0	0.0	0.0	0.0	1.0	1.0	0.0	1.0	1.0	2.0	0.0	0.0	0.0	0.0	k__Bacteria
OTU_1320	1.0	0.0	0.0	0.0	0.0	0.0	0.0	0.0	1.0	0.0	5.0	0.0	0.0	0.0	3.0	4.0	1.0	0.0	k__Bacteria; p__Bacteroidetes; c__Bacteroidia; o__Bacteroidales; f__Rikenellaceae; g__Alistipes
OTU_2587	2.0	0.0	0.0	0.0	0.0	0.0	0.0	0.0	0.0	2.0	0.0	0.0	0.0	0.0	0.0	0.0	0.0	0.0	k__Bacteria; p__Firmicutes; c__Clostridia; o__Clostridiales; f__Ruminococcaceae; g__Faecalibacterium; s__uncultured bacterium
OTU_4291	2.0	0.0	0.0	0.0	0.0	0.0	0.0	0.0	0.0	0.0	0.0	0.0	0.0	0.0	0.0	0.0	0.0	0.0	k__Bacteria; p__Firmicutes; c__Clostridia; o__Clostridiales; f__Ruminococcaceae
OTU_2743	1.0	2.0	3.0	5.0	2.0	3.0	6.0	8.0	3.0	4.0	0.0	5.0	9.0	1.0	3.0	1.0	2.0	2.0	k__Bacteria; p__Firmicutes; c__Clostridia; o__Clostridiales; f__Lachnospiraceae
OTU_2578	1.0	4.0	1.0	0.0	0.0	1.0	1.0	2.0	2.0	0.0	1.0	0.0	0.0	0.0	2.0	1.0	1.0	1.0	k__Bacteria; p__Bacteroidetes; c__Bacteroidia; o__Bacteroidales; f__Dysgonomonadaceae; g__Petrimonas; s__uncultured bacterium
OTU_5559	2.0	0.0	0.0	0.0	0.0	0.0	0.0	0.0	0.0	0.0	0.0	0.0	0.0	0.0	0.0	0.0	0.0	0.0	k__Bacteria; p__Firmicutes; c__Clostridia; o__Clostridiales
OTU_2596	1.0	0.0	1.0	0.0	0.0	0.0	0.0	0.0	0.0	5.0	0.0	3.0	3.0	0.0	0.0	1.0	0.0	0.0	k__Bacteria; p__Firmicutes; c__Clostridia; o__Clostridiales; f__Lachnospiraceae
OTU_1581	6.0	0.0	4.0	2.0	4.0	0.0	2.0	0.0	1.0	1.0	0.0	5.0	2.0	6.0	2.0	1.0	5.0	0.0	k__Bacteria; p__Firmicutes; c__Clostridia; o__Clostridiales; f__Ruminococcaceae; g__Oscillibacter
OTU_2321	4.0	1.0	0.0	0.0	0.0	2.0	0.0	0.0	1.0	3.0	1.0	0.0	0.0	12.0	5.0	1.0	4.0	0.0	k__Bacteria; p__Firmicutes; c__Clostridia; o__Clostridiales; f__Ruminococcaceae; g__Subdoligranulum
OTU_6249	2.0	0.0	0.0	0.0	0.0	0.0	0.0	0.0	0.0	0.0	0.0	0.0	0.0	0.0	0.0	0.0	0.0	0.0	k__Bacteria
OTU_973	4.0	0.0	0.0	2.0	1.0	4.0	21.0	1.0	2.0	18.0	4.0	1.0	0.0	11.0	65.0	8.0	17.0	4.0	k__Bacteria; p__Firmicutes; c__Clostridia; o__Clostridiales; f__Ruminococcaceae; g__Faecalibacterium
OTU_494	2.0	2.0	1.0	2.0	1.0	0.0	0.0	3.0	4.0	5.0	0.0	5.0	0.0	5.0	4.0	1.0	4.0	1.0	k__Bacteria; p__Firmicutes; c__Clostridia; o__Clostridiales; f__Ruminococcaceae; g__Ruminiclostridium 9; s__uncultured bacterium
OTU_795	4.0	0.0	4.0	3.0	1.0	1.0	4.0	7.0	0.0	4.0	1.0	6.0	1.0	3.0	0.0	1.0	1.0	11.0	k__Bacteria; p__Firmicutes; c__Clostridia; o__Clostridiales; f__Ruminococcaceae
OTU_1365	1.0	0.0	0.0	0.0	0.0	0.0	0.0	0.0	1.0	1.0	0.0	0.0	0.0	0.0	0.0	0.0	0.0	0.0	k__Bacteria; p__Proteobacteria; c__Alphaproteobacteria; o__Rickettsiales; f__Mitochondria; g__Schrenkiella parvula; s__Schrenkiella parvula
OTU_1165	2.0	0.0	6.0	0.0	0.0	19.0	2.0	2.0	2.0	16.0	1.0	1.0	0.0	2.0	2.0	1.0	0.0	1.0	k__Bacteria; p__Firmicutes; c__Clostridia; o__Clostridiales; f__Lachnospiraceae
OTU_641	2.0	0.0	0.0	0.0	0.0	2.0	5.0	0.0	2.0	0.0	0.0	0.0	0.0	1.0	0.0	0.0	0.0	0.0	k__Bacteria; p__Firmicutes; c__Clostridia; o__Clostridiales; f__Ruminococcaceae
OTU_1369	5.0	0.0	9.0	2.0	19.0	2.0	2.0	0.0	1.0	32.0	2.0	0.0	1.0	0.0	2.0	0.0	3.0	4.0	k__Bacteria; p__Firmicutes; c__Clostridia; o__Clostridiales; f__Ruminococcaceae; g__Faecalibacterium; s__uncultured bacterium
OTU_3394	1.0	0.0	2.0	1.0	1.0	0.0	0.0	1.0	2.0	1.0	1.0	0.0	0.0	0.0	0.0	0.0	0.0	0.0	k__Bacteria; p__Firmicutes; c__Clostridia; o__Clostridiales
OTU_1541	1.0	0.0	0.0	0.0	0.0	0.0	1.0	1.0	0.0	0.0	0.0	0.0	0.0	1.0	1.0	1.0	0.0	0.0	k__Bacteria; p__Acidobacteria; c__Acidobacteriia; o__Acidobacteriales; f__uncultured
OTU_1256	4.0	0.0	0.0	0.0	0.0	0.0	0.0	0.0	0.0	0.0	0.0	0.0	0.0	0.0	0.0	0.0	0.0	0.0	k__Bacteria; p__Firmicutes; c__Clostridia; o__Clostridiales; f__Ruminococcaceae; g__Faecalibacterium
OTU_4318	2.0	0.0	0.0	0.0	0.0	2.0	1.0	0.0	1.0	0.0	0.0	0.0	1.0	0.0	0.0	0.0	1.0	0.0	k__Bacteria; p__Firmicutes; c__Clostridia; o__Clostridiales; f__Ruminococcaceae; g__Faecalibacterium
OTU_6258	1.0	1.0	0.0	0.0	0.0	0.0	2.0	0.0	2.0	0.0	1.0	0.0	0.0	0.0	2.0	0.0	2.0	0.0	k__Bacteria; p__Firmicutes; c__Clostridia; o__Clostridiales
OTU_895	1.0	0.0	0.0	0.0	5.0	1.0	0.0	0.0	0.0	0.0	1.0	2.0	0.0	1.0	1.0	0.0	0.0	0.0	k__Bacteria
OTU_1887	1.0	0.0	0.0	0.0	0.0	0.0	0.0	0.0	8.0	3.0	1.0	1.0	0.0	1.0	0.0	0.0	0.0	0.0	k__Bacteria
OTU_4939	1.0	0.0	0.0	0.0	1.0	0.0	3.0	1.0	1.0	2.0	1.0	0.0	0.0	3.0	0.0	0.0	2.0	3.0	k__Bacteria; p__Firmicutes; c__Clostridia; o__Clostridiales; f__Ruminococcaceae
OTU_3289	3.0	0.0	3.0	0.0	0.0	0.0	3.0	4.0	2.0	0.0	0.0	0.0	1.0	0.0	1.0	0.0	0.0	0.0	k__Bacteria; p__Firmicutes; c__Clostridia; o__Clostridiales; f__Ruminococcaceae; g__Negativibacillus; s__Negativibacillus massiliensis
OTU_3042	3.0	0.0	1.0	0.0	1.0	1.0	2.0	0.0	1.0	1.0	0.0	0.0	2.0	1.0	0.0	1.0	0.0	0.0	k__Bacteria; p__Firmicutes; c__Clostridia; o__Clostridiales; f__Ruminococcaceae
OTU_1520	3.0	0.0	0.0	0.0	0.0	0.0	0.0	0.0	0.0	0.0	0.0	0.0	0.0	0.0	0.0	0.0	0.0	0.0	k__Bacteria; p__Firmicutes; c__Clostridia; o__Clostridiales
OTU_4834	1.0	0.0	0.0	0.0	1.0	0.0	0.0	0.0	0.0	0.0	0.0	0.0	4.0	0.0	0.0	3.0	0.0	0.0	k__Bacteria; p__Firmicutes; c__Clostridia; o__Clostridiales; f__Lachnospiraceae
OTU_104	6.0	7.0	3.0	48.0	14.0	16.0	11.0	3.0	21.0	59.0	18.0	29.0	1.0	2.0	90.0	22.0	154.0	0.0	k__Bacteria; p__Firmicutes; c__Clostridia; o__Clostridiales; f__Clostridiales vadinBB60 group; g__uncultured bacterium; s__uncultured bacterium
OTU_6069	1.0	0.0	1.0	2.0	19.0	7.0	9.0	2.0	4.0	3.0	2.0	7.0	2.0	0.0	8.0	0.0	4.0	3.0	k__Bacteria; p__Firmicutes; c__Clostridia; o__Clostridiales; f__Ruminococcaceae; g__Faecalibacterium; s__uncultured bacterium
OTU_1832	1.0	0.0	7.0	0.0	2.0	1.0	1.0	0.0	1.0	2.0	3.0	1.0	2.0	1.0	4.0	2.0	2.0	0.0	k__Bacteria; p__Firmicutes; c__Clostridia; o__Clostridiales; f__Lachnospiraceae
OTU_1545	1.0	0.0	0.0	1.0	0.0	2.0	0.0	0.0	0.0	0.0	0.0	0.0	0.0	0.0	0.0	0.0	0.0	0.0	k__Bacteria; p__Actinobacteria; c__MB-A2-108; o__metagenome; f__metagenome; g__metagenome; s__metagenome
OTU_1746	4.0	0.0	4.0	10.0	5.0	6.0	0.0	1.0	1.0	1.0	0.0	0.0	14.0	7.0	0.0	0.0	0.0	26.0	k__Bacteria; p__Firmicutes; c__Clostridia; o__Clostridiales; f__Ruminococcaceae
OTU_163	3.0	1.0	3.0	5.0	0.0	0.0	5.0	4.0	16.0	6.0	1.0	9.0	1.0	5.0	4.0	12.0	11.0	1.0	k__Bacteria; p__Firmicutes; c__Clostridia; o__Clostridiales; f__Peptococcaceae; g__uncultured
OTU_5129	4.0	0.0	0.0	0.0	0.0	0.0	0.0	0.0	0.0	0.0	0.0	0.0	0.0	0.0	0.0	0.0	0.0	0.0	k__Bacteria; p__Firmicutes; c__Clostridia; o__Clostridiales; f__Ruminococcaceae
OTU_1233	5.0	0.0	2.0	2.0	0.0	0.0	3.0	1.0	10.0	10.0	5.0	2.0	1.0	11.0	28.0	5.0	3.0	0.0	k__Bacteria; p__Firmicutes; c__Clostridia; o__Clostridiales; f__Ruminococcaceae
OTU_6153	2.0	0.0	0.0	1.0	1.0	0.0	0.0	0.0	0.0	1.0	0.0	1.0	0.0	0.0	2.0	0.0	0.0	0.0	k__Bacteria
OTU_155	9.0	1.0	18.0	32.0	5.0	3.0	16.0	16.0	11.0	4.0	6.0	17.0	13.0	4.0	19.0	17.0	2.0	7.0	k__Bacteria; p__Tenericutes; c__Mollicutes; o__Mollicutes RF39
OTU_696	4.0	0.0	4.0	3.0	0.0	3.0	9.0	0.0	37.0	0.0	10.0	5.0	9.0	1.0	4.0	30.0	5.0	2.0	k__Bacteria; p__Firmicutes; c__Clostridia; o__Clostridiales; f__Ruminococcaceae; g__Ruminococcaceae UCG-014
OTU_5702	9.0	0.0	0.0	0.0	0.0	0.0	0.0	3.0	0.0	0.0	1.0	0.0	0.0	2.0	1.0	0.0	0.0	0.0	k__Bacteria; p__Firmicutes; c__Clostridia; o__Clostridiales; f__Ruminococcaceae
OTU_1923	2.0	4.0	4.0	1.0	26.0	5.0	7.0	1.0	6.0	1.0	14.0	13.0	4.0	0.0	10.0	1.0	10.0	3.0	k__Bacteria; p__Firmicutes; c__Clostridia; o__Clostridiales; f__Ruminococcaceae
OTU_3224	5.0	10.0	7.0	3.0	23.0	1.0	3.0	2.0	8.0	3.0	3.0	3.0	1.0	3.0	7.0	1.0	12.0	1.0	k__Bacteria; p__Firmicutes; c__Clostridia; o__Clostridiales; f__Lachnospiraceae
OTU_5870	3.0	0.0	0.0	0.0	0.0	0.0	0.0	0.0	1.0	0.0	0.0	0.0	0.0	0.0	2.0	0.0	0.0	0.0	k__Bacteria; p__Bacteroidetes; c__Bacteroidia; o__Bacteroidales; f__Barnesiellaceae; g__Barnesiella
OTU_2969	1.0	2.0	0.0	1.0	0.0	0.0	0.0	0.0	1.0	2.0	0.0	0.0	3.0	2.0	0.0	0.0	0.0	0.0	k__Bacteria; p__Firmicutes; c__Clostridia; o__Clostridiales
OTU_2766	2.0	0.0	0.0	0.0	0.0	0.0	0.0	0.0	0.0	0.0	0.0	0.0	0.0	0.0	0.0	0.0	0.0	0.0	k__Bacteria; p__Firmicutes; c__Clostridia; o__Clostridiales; f__Ruminococcaceae
OTU_282	6.0	3.0	1.0	3.0	0.0	0.0	1.0	1.0	15.0	1.0	0.0	1.0	3.0	3.0	0.0	6.0	0.0	1.0	k__Bacteria; p__Firmicutes; c__Clostridia; o__Clostridiales; f__Christensenellaceae; g__Christensenellaceae R-7 group
OTU_4862	1.0	0.0	0.0	0.0	0.0	0.0	0.0	0.0	0.0	0.0	0.0	0.0	0.0	0.0	0.0	2.0	0.0	0.0	k__Bacteria; p__Bacteroidetes; c__Bacteroidia; o__Bacteroidales
OTU_732	1.0	0.0	78.0	0.0	0.0	0.0	0.0	26.0	9.0	2.0	0.0	2.0	8.0	2.0	11.0	8.0	4.0	9.0	k__Bacteria; p__Bacteroidetes; c__Bacteroidia; o__Bacteroidales; f__Barnesiellaceae; g__Barnesiella; s__Barnesiella viscericola DSM 18177
OTU_285	3.0	3.0	2.0	3.0	2.0	7.0	6.0	3.0	3.0	5.0	3.0	0.0	0.0	1.0	2.0	1.0	4.0	4.0	k__Bacteria; p__Bacteroidetes; c__Bacteroidia; o__Bacteroidales; f__Muribaculaceae; g__uncultured bacterium; s__uncultured bacterium
OTU_5259	1.0	0.0	0.0	0.0	1.0	0.0	0.0	0.0	0.0	0.0	2.0	0.0	0.0	1.0	0.0	0.0	0.0	0.0	k__Bacteria; p__Firmicutes; c__Clostridia; o__Clostridiales; f__Ruminococcaceae
OTU_1251	3.0	0.0	0.0	0.0	0.0	0.0	0.0	0.0	0.0	1.0	0.0	0.0	0.0	0.0	0.0	0.0	1.0	1.0	k__Bacteria; p__Firmicutes; c__Clostridia; o__Clostridiales
OTU_5090	1.0	1.0	0.0	0.0	1.0	0.0	1.0	1.0	1.0	1.0	3.0	1.0	0.0	0.0	0.0	2.0	0.0	1.0	k__Bacteria; p__Bacteroidetes; c__Bacteroidia; o__Flavobacteriales; f__Weeksellaceae; g__Chryseobacterium
OTU_962	2.0	4.0	1.0	1.0	1.0	1.0	1.0	2.0	10.0	1.0	3.0	1.0	1.0	1.0	0.0	0.0	2.0	0.0	k__Bacteria; p__Firmicutes; c__Clostridia; o__Clostridiales; f__Ruminococcaceae; g__Oscillibacter
OTU_2327	3.0	0.0	1.0	0.0	0.0	0.0	8.0	0.0	3.0	5.0	0.0	2.0	2.0	2.0	5.0	1.0	13.0	0.0	k__Bacteria; p__Firmicutes; c__Clostridia; o__Clostridiales
OTU_6067	1.0	1.0	8.0	3.0	1.0	0.0	0.0	5.0	2.0	3.0	0.0	3.0	2.0	0.0	0.0	1.0	0.0	1.0	k__Bacteria
OTU_1255	1.0	0.0	0.0	1.0	0.0	1.0	1.0	0.0	0.0	0.0	0.0	4.0	0.0	0.0	0.0	0.0	0.0	1.0	k__Bacteria; p__Bacteroidetes; c__Bacteroidia; o__Bacteroidales; f__Muribaculaceae; g__uncultured bacterium; s__uncultured bacterium
OTU_127	23.0	14.0	15.0	27.0	18.0	20.0	19.0	18.0	20.0	15.0	21.0	0.0	9.0	21.0	19.0	16.0	16.0	21.0	k__Bacteria; p__Bacteroidetes; c__Bacteroidia; o__Bacteroidales; f__Rikenellaceae; g__Alistipes; s__uncultured bacterium
OTU_4219	2.0	0.0	0.0	0.0	0.0	0.0	0.0	0.0	0.0	0.0	0.0	0.0	0.0	0.0	0.0	0.0	0.0	0.0	k__Bacteria; p__Firmicutes; c__Clostridia; o__Clostridiales; f__Ruminococcaceae; g__Ruminococcaceae UCG-014
OTU_6188	2.0	0.0	0.0	0.0	0.0	0.0	0.0	0.0	0.0	0.0	0.0	0.0	0.0	0.0	0.0	0.0	0.0	0.0	k__Bacteria; p__Firmicutes; c__Clostridia; o__Clostridiales
OTU_2726	1.0	1.0	13.0	7.0	8.0	6.0	7.0	5.0	24.0	5.0	3.0	1.0	15.0	6.0	11.0	1.0	4.0	8.0	k__Bacteria; p__Firmicutes; c__Clostridia; o__Clostridiales; f__Lachnospiraceae
OTU_3075	1.0	0.0	0.0	1.0	0.0	0.0	0.0	0.0	2.0	0.0	0.0	0.0	0.0	0.0	0.0	0.0	1.0	0.0	k__Bacteria; p__Firmicutes; c__Clostridia; o__Clostridiales; f__Lachnospiraceae
OTU_84	6.0	0.0	10.0	6.0	1.0	62.0	18.0	10.0	38.0	2.0	2.0	26.0	15.0	24.0	0.0	4.0	1.0	9.0	k__Bacteria; p__Firmicutes; c__Clostridia; o__Clostridiales
OTU_2646	2.0	0.0	0.0	0.0	0.0	0.0	0.0	0.0	0.0	0.0	0.0	0.0	0.0	0.0	0.0	0.0	0.0	0.0	k__Bacteria; p__Firmicutes; c__Clostridia; o__Clostridiales; f__Ruminococcaceae
OTU_1637	2.0	1.0	0.0	0.0	2.0	1.0	6.0	0.0	20.0	2.0	1.0	8.0	1.0	7.0	16.0	1.0	4.0	0.0	k__Bacteria; p__Firmicutes; c__Clostridia; o__Clostridiales; f__Ruminococcaceae
OTU_5831	2.0	0.0	3.0	3.0	4.0	0.0	6.0	4.0	1.0	10.0	1.0	0.0	1.0	2.0	1.0	3.0	4.0	3.0	k__Bacteria; p__Firmicutes; c__Clostridia; o__Clostridiales; f__Ruminococcaceae
OTU_6232	4.0	1.0	7.0	7.0	0.0	2.0	5.0	2.0	5.0	1.0	1.0	1.0	21.0	12.0	4.0	5.0	0.0	14.0	k__Bacteria; p__Firmicutes; c__Clostridia; o__Clostridiales; f__Ruminococcaceae; g__Ruminococcaceae UCG-014
OTU_2644	2.0	0.0	2.0	0.0	0.0	0.0	0.0	0.0	0.0	0.0	0.0	0.0	0.0	1.0	0.0	0.0	0.0	0.0	k__Bacteria; p__Firmicutes; c__Clostridia; o__Clostridiales
OTU_1649	2.0	0.0	1.0	6.0	3.0	2.0	2.0	2.0	7.0	2.0	1.0	0.0	2.0	1.0	0.0	1.0	0.0	0.0	k__Bacteria; p__Bacteroidetes; c__Bacteroidia; o__Bacteroidales; f__Barnesiellaceae; g__Barnesiella
OTU_3343	3.0	0.0	0.0	0.0	1.0	0.0	2.0	0.0	1.0	4.0	1.0	2.0	0.0	8.0	0.0	0.0	6.0	0.0	k__Bacteria; p__Firmicutes; c__Clostridia; o__Clostridiales; f__Lachnospiraceae; g__[Eubacterium] oxidoreducens group; s__uncultured bacterium
OTU_5393	2.0	0.0	0.0	0.0	0.0	0.0	1.0	1.0	0.0	2.0	0.0	0.0	0.0	4.0	0.0	0.0	2.0	0.0	k__Bacteria; p__Firmicutes; c__Clostridia; o__Clostridiales
OTU_901	3.0	0.0	1.0	0.0	0.0	0.0	0.0	0.0	0.0	0.0	0.0	0.0	0.0	0.0	0.0	0.0	0.0	0.0	k__Bacteria
OTU_5122	1.0	0.0	0.0	0.0	0.0	0.0	0.0	0.0	0.0	0.0	0.0	0.0	2.0	0.0	0.0	0.0	0.0	0.0	k__Bacteria; p__Firmicutes; c__Clostridia; o__Clostridiales; f__Ruminococcaceae
OTU_6370	1.0	0.0	1.0	2.0	0.0	0.0	0.0	2.0	3.0	0.0	0.0	1.0	0.0	1.0	0.0	1.0	1.0	0.0	k__Bacteria; p__Firmicutes; c__Clostridia; o__Clostridiales
OTU_1521	2.0	0.0	0.0	0.0	0.0	0.0	0.0	2.0	0.0	0.0	0.0	0.0	0.0	6.0	0.0	0.0	0.0	0.0	k__Bacteria; p__Firmicutes; c__Clostridia; o__Clostridiales; f__Ruminococcaceae; g__Ruminococcaceae UCG-014
OTU_5668	2.0	0.0	0.0	0.0	0.0	1.0	2.0	0.0	18.0	0.0	0.0	0.0	0.0	0.0	1.0	0.0	0.0	0.0	k__Bacteria; p__Firmicutes; c__Clostridia; o__Clostridiales
OTU_203	7.0	3.0	1.0	5.0	10.0	4.0	5.0	6.0	5.0	24.0	7.0	2.0	4.0	12.0	10.0	6.0	14.0	5.0	k__Bacteria; p__Actinobacteria; c__Actinobacteria; o__Micrococcales; f__Micrococcaceae; g__Pseudarthrobacter
OTU_2244	1.0	0.0	2.0	1.0	1.0	0.0	0.0	0.0	0.0	0.0	0.0	0.0	3.0	0.0	0.0	0.0	3.0	0.0	k__Bacteria; p__Bacteroidetes; c__Bacteroidia; o__Bacteroidales; f__Barnesiellaceae; g__Barnesiella; s__Barnesiella viscericola DSM 18177
OTU_1088	3.0	11.0	11.0	6.0	28.0	8.0	15.0	6.0	25.0	12.0	1.0	9.0	9.0	40.0	22.0	6.0	6.0	13.0	k__Bacteria; p__Firmicutes; c__Clostridia; o__Clostridiales; f__Ruminococcaceae; g__Ruminococcaceae UCG-014
OTU_354	3.0	1.0	3.0	1.0	0.0	1.0	1.0	1.0	3.0	4.0	5.0	1.0	0.0	0.0	0.0	1.0	0.0	2.0	k__Bacteria; p__Firmicutes; c__Bacilli; o__Lactobacillales; f__Lactobacillaceae; g__Lactobacillus; s__Lactobacillus murinus
OTU_164	7.0	12.0	3.0	12.0	0.0	0.0	2.0	6.0	60.0	9.0	0.0	6.0	13.0	9.0	2.0	10.0	7.0	0.0	k__Bacteria; p__Firmicutes; c__Clostridia; o__Clostridiales; f__Christensenellaceae; g__Christensenellaceae R-7 group; s__uncultured Clostridiaceae bacterium
OTU_2488	1.0	10.0	2.0	0.0	4.0	0.0	0.0	1.0	7.0	1.0	3.0	0.0	0.0	0.0	0.0	1.0	0.0	0.0	k__Bacteria; p__Firmicutes; c__Clostridia; o__Clostridiales; f__Ruminococcaceae; g__Subdoligranulum
OTU_739	2.0	4.0	0.0	0.0	0.0	0.0	1.0	0.0	2.0	2.0	0.0	0.0	0.0	0.0	0.0	0.0	0.0	0.0	k__Bacteria
OTU_5665	2.0	0.0	2.0	0.0	1.0	1.0	3.0	1.0	3.0	0.0	1.0	3.0	1.0	4.0	0.0	0.0	2.0	1.0	k__Bacteria; p__Firmicutes; c__Clostridia; o__Clostridiales
OTU_340	1.0	0.0	4.0	0.0	0.0	2.0	0.0	0.0	3.0	1.0	0.0	2.0	6.0	7.0	0.0	2.0	0.0	12.0	k__Bacteria; p__Firmicutes; c__Clostridia; o__Clostridiales; f__Ruminococcaceae; g__Ruminococcaceae UCG-014
OTU_206	17.0	19.0	2.0	0.0	1.0	1.0	0.0	2.0	0.0	0.0	0.0	0.0	0.0	14.0	26.0	10.0	14.0	7.0	k__Bacteria; p__Firmicutes; c__Bacilli; o__Bacillales; f__Bacillaceae; g__Bacillus; s__Streptomyces sp.
OTU_339	1.0	0.0	0.0	0.0	0.0	1.0	2.0	5.0	16.0	2.0	2.0	0.0	4.0	3.0	0.0	3.0	5.0	0.0	k__Bacteria; p__Firmicutes; c__Clostridia; o__Clostridiales
OTU_2744	1.0	0.0	2.0	0.0	0.0	0.0	0.0	1.0	0.0	0.0	0.0	1.0	0.0	0.0	0.0	0.0	0.0	0.0	k__Bacteria; p__Bacteroidetes; c__Bacteroidia; o__Bacteroidales; f__Barnesiellaceae; g__Barnesiella; s__Barnesiella viscericola DSM 18177
OTU_4797	3.0	0.0	3.0	0.0	0.0	0.0	0.0	0.0	0.0	0.0	0.0	0.0	3.0	0.0	0.0	1.0	0.0	0.0	k__Bacteria; p__Firmicutes; c__Clostridia; o__Clostridiales
OTU_215	1.0	0.0	1.0	2.0	2.0	0.0	3.0	11.0	23.0	3.0	1.0	8.0	12.0	27.0	7.0	16.0	4.0	8.0	k__Bacteria; p__Firmicutes; c__Clostridia; o__Clostridiales; f__Ruminococcaceae; g__Ruminococcaceae UCG-013; s__uncultured bacterium
OTU_47	5.0	1.0	3.0	2.0	0.0	1.0	1769.0	0.0	2.0	0.0	1.0	0.0	2.0	0.0	2.0	0.0	0.0	0.0	k__Bacteria; p__Bacteroidetes; c__Bacteroidia; o__Bacteroidales; f__Rikenellaceae; g__Alistipes; s__gut metagenome
OTU_485	4.0	1.0	1.0	0.0	0.0	0.0	1.0	0.0	2.0	0.0	2.0	0.0	0.0	4.0	1.0	1.0	1.0	0.0	k__Bacteria; p__Firmicutes; c__Clostridia; o__Clostridiales; f__Ruminococcaceae; g__Oscillibacter
OTU_2656	1.0	0.0	0.0	0.0	3.0	0.0	0.0	1.0	0.0	0.0	0.0	0.0	0.0	0.0	0.0	0.0	0.0	0.0	k__Bacteria; p__Firmicutes; c__Clostridia; o__Clostridiales; f__Lachnospiraceae
OTU_3159	2.0	0.0	2.0	2.0	0.0	1.0	0.0	0.0	0.0	1.0	0.0	1.0	1.0	3.0	2.0	0.0	0.0	1.0	k__Bacteria; p__Firmicutes; c__Clostridia; o__Clostridiales; f__Ruminococcaceae
OTU_5909	1.0	0.0	0.0	0.0	0.0	0.0	0.0	5.0	0.0	1.0	0.0	0.0	0.0	0.0	2.0	0.0	0.0	0.0	k__Bacteria; p__Firmicutes; c__Erysipelotrichia; o__Erysipelotrichales; f__Erysipelotrichaceae; g__Turicibacter
OTU_191	4.0	5.0	15.0	23.0	8.0	4.0	4.0	2.0	18.0	7.0	1.0	4.0	90.0	2.0	8.0	27.0	10.0	18.0	k__Bacteria; p__Firmicutes; c__Clostridia; o__Clostridiales; f__Clostridiales vadinBB60 group; g__uncultured bacterium; s__uncultured bacterium
OTU_658	4.0	0.0	0.0	0.0	0.0	0.0	0.0	0.0	0.0	0.0	0.0	0.0	0.0	0.0	0.0	0.0	0.0	0.0	k__Bacteria; p__Firmicutes; c__Clostridia; o__Clostridiales; f__Ruminococcaceae
OTU_2667	2.0	0.0	0.0	0.0	0.0	0.0	4.0	1.0	2.0	0.0	0.0	0.0	1.0	0.0	1.0	0.0	0.0	0.0	k__Bacteria; p__Firmicutes; c__Clostridia; o__Clostridiales; f__Lachnospiraceae
OTU_2674	6.0	5.0	1.0	2.0	3.0	3.0	4.0	3.0	3.0	5.0	3.0	0.0	1.0	4.0	6.0	6.0	2.0	5.0	k__Bacteria; p__Proteobacteria; c__Gammaproteobacteria; o__Betaproteobacteriales; f__Burkholderiaceae
OTU_6219	2.0	0.0	0.0	0.0	0.0	0.0	0.0	0.0	0.0	0.0	0.0	0.0	0.0	0.0	0.0	0.0	0.0	0.0	k__Bacteria
OTU_974	1.0	0.0	0.0	0.0	0.0	1.0	1.0	0.0	1.0	0.0	0.0	0.0	0.0	0.0	3.0	0.0	1.0	0.0	k__Bacteria; p__Firmicutes; c__Clostridia; o__Clostridiales; f__Ruminococcaceae
OTU_365	4.0	0.0	0.0	1.0	0.0	0.0	1.0	0.0	0.0	0.0	0.0	0.0	0.0	1.0	3.0	3.0	2.0	2.0	k__Bacteria; p__Proteobacteria; c__Alphaproteobacteria; o__Caulobacterales; f__Caulobacteraceae; g__Caulobacter; s__uncultured bacterium
OTU_1133	8.0	0.0	1.0	1.0	5.0	0.0	2.0	1.0	1.0	0.0	0.0	8.0	3.0	10.0	1.0	0.0	2.0	1.0	k__Bacteria; p__Firmicutes; c__Clostridia; o__Clostridiales; f__Lachnospiraceae
OTU_249	13.0	0.0	0.0	0.0	0.0	0.0	0.0	0.0	0.0	0.0	0.0	0.0	0.0	0.0	0.0	2.0	0.0	19.0	k__Bacteria; p__Proteobacteria; c__Alphaproteobacteria; o__Rickettsiales; f__Mitochondria
OTU_4715	1.0	0.0	6.0	0.0	2.0	0.0	2.0	4.0	0.0	5.0	1.0	0.0	1.0	6.0	1.0	0.0	3.0	0.0	k__Bacteria; p__Firmicutes; c__Clostridia; o__Clostridiales; f__Lachnospiraceae
OTU_560	4.0	1.0	2.0	2.0	1.0	1.0	6.0	0.0	4.0	1.0	1.0	2.0	4.0	0.0	4.0	0.0	1.0	0.0	k__Bacteria; p__Firmicutes; c__Clostridia; o__Clostridiales; f__Ruminococcaceae
OTU_3651	1.0	0.0	0.0	0.0	0.0	2.0	0.0	1.0	0.0	0.0	0.0	0.0	0.0	0.0	0.0	3.0	2.0	0.0	k__Bacteria; p__Firmicutes; c__Bacilli; o__Bacillales; f__Staphylococcaceae; g__Staphylococcus; s__Staphylococcus saprophyticus subsp. saprophyticus
OTU_549	2.0	1.0	3.0	0.0	0.0	0.0	0.0	1.0	0.0	1.0	1.0	1.0	0.0	0.0	0.0	2.0	0.0	0.0	k__Bacteria; p__Firmicutes; c__Clostridia; o__Clostridiales; f__Family XIII; g__[Eubacterium] brachy group; s__uncultured bacterium
OTU_5910	1.0	1.0	4.0	0.0	8.0	3.0	4.0	2.0	2.0	1.0	2.0	1.0	2.0	1.0	4.0	0.0	1.0	0.0	k__Bacteria; p__Firmicutes; c__Clostridia; o__Clostridiales; f__Ruminococcaceae
OTU_3864	4.0	0.0	1.0	1.0	3.0	0.0	0.0	0.0	1.0	1.0	0.0	0.0	0.0	0.0	1.0	0.0	0.0	0.0	k__Bacteria; p__Firmicutes; c__Clostridia; o__Clostridiales; f__Ruminococcaceae
OTU_298	3.0	1.0	5.0	3.0	4.0	1.0	3.0	3.0	1.0	1.0	2.0	0.0	3.0	3.0	1.0	5.0	5.0	2.0	k__Bacteria; p__Bacteroidetes; c__Bacteroidia; o__Bacteroidales; f__Muribaculaceae; g__uncultured bacterium; s__uncultured bacterium
OTU_3891	3.0	0.0	10.0	1.0	5.0	2.0	9.0	0.0	2.0	2.0	1.0	3.0	5.0	3.0	0.0	4.0	0.0	6.0	k__Bacteria; p__Firmicutes; c__Clostridia; o__Clostridiales; f__Lachnospiraceae
OTU_660	1.0	4.0	1.0	1.0	1.0	4.0	0.0	0.0	1.0	0.0	2.0	0.0	0.0	0.0	0.0	1.0	0.0	0.0	k__Bacteria; p__Bacteroidetes; c__Bacteroidia; o__Bacteroidales; f__Muribaculaceae; g__uncultured bacterium; s__uncultured bacterium
OTU_1379	3.0	0.0	0.0	0.0	0.0	0.0	2.0	0.0	0.0	2.0	0.0	0.0	0.0	0.0	1.0	0.0	0.0	0.0	k__Bacteria; p__Firmicutes; c__Clostridia; o__Clostridiales; f__Ruminococcaceae
OTU_6449	2.0	0.0	0.0	1.0	0.0	0.0	0.0	2.0	0.0	0.0	1.0	0.0	0.0	1.0	0.0	0.0	1.0	0.0	k__Bacteria
OTU_489	1.0	2.0	1.0	0.0	3.0	0.0	0.0	3.0	9.0	1.0	2.0	2.0	2.0	1.0	1.0	1.0	1.0	2.0	k__Bacteria; p__Firmicutes; c__Clostridia; o__Clostridiales; f__Lachnospiraceae
OTU_6204	2.0	2.0	0.0	0.0	0.0	0.0	0.0	0.0	1.0	0.0	0.0	0.0	0.0	3.0	0.0	0.0	0.0	0.0	k__Bacteria; p__Firmicutes; c__Clostridia; o__Clostridiales; f__Ruminococcaceae; g__Faecalibacterium
OTU_4962	1.0	0.0	0.0	2.0	1.0	0.0	0.0	0.0	0.0	2.0	2.0	0.0	0.0	0.0	0.0	0.0	0.0	1.0	k__Bacteria; p__Synergistetes; c__Synergistia; o__Synergistales; f__Synergistaceae; g__Aminobacterium; s__uncultured bacterium
OTU_257	11.0	0.0	0.0	0.0	0.0	0.0	0.0	0.0	0.0	0.0	0.0	1.0	0.0	0.0	19.0	16.0	1.0	0.0	k__Bacteria; p__Firmicutes; c__Bacilli; o__Lactobacillales; f__Leuconostocaceae; g__Weissella; s__Weissella confusa
OTU_1939	3.0	0.0	0.0	0.0	0.0	0.0	0.0	2.0	0.0	6.0	0.0	0.0	0.0	0.0	0.0	0.0	0.0	3.0	k__Bacteria
OTU_6526	6.0	13.0	16.0	8.0	12.0	5.0	0.0	8.0	20.0	15.0	20.0	16.0	8.0	13.0	23.0	27.0	19.0	13.0	k__Bacteria; p__Bacteroidetes; c__Bacteroidia; o__Bacteroidales; f__Barnesiellaceae; g__Barnesiella; s__Barnesiella viscericola DSM 18177
OTU_5579	1.0	0.0	0.0	0.0	1.0	0.0	1.0	0.0	1.0	0.0	1.0	0.0	0.0	5.0	0.0	2.0	1.0	0.0	k__Bacteria; p__Bacteroidetes; c__Bacteroidia; o__Bacteroidales; f__Rikenellaceae; g__Alistipes
OTU_512	7.0	0.0	6.0	6.0	0.0	1.0	2.0	2.0	3.0	0.0	0.0	0.0	0.0	4.0	0.0	2.0	3.0	12.0	k__Bacteria; p__Firmicutes; c__Clostridia; o__Clostridiales; f__Ruminococcaceae; g__Faecalibacterium
OTU_914	1.0	0.0	0.0	0.0	1.0	0.0	2.0	2.0	0.0	2.0	0.0	1.0	0.0	4.0	2.0	0.0	1.0	0.0	k__Bacteria; p__Firmicutes; c__Clostridia; o__Clostridiales; f__Ruminococcaceae
OTU_413	2.0	0.0	3.0	0.0	1.0	4.0	2.0	2.0	2.0	1.0	1.0	0.0	2.0	1.0	1.0	0.0	1.0	1.0	k__Bacteria; p__Firmicutes; c__Clostridia; o__Clostridiales; f__Ruminococcaceae; g__Papillibacter; s__uncultured bacterium
OTU_90	2.0	0.0	4.0	3.0	274.0	24.0	2.0	87.0	3.0	69.0	11.0	8.0	0.0	8.0	11.0	26.0	27.0	3.0	k__Bacteria; p__Firmicutes; c__Clostridia; o__Clostridiales; f__Ruminococcaceae
OTU_344	2.0	0.0	0.0	0.0	3.0	1.0	2.0	1.0	0.0	1.0	0.0	0.0	1.0	0.0	1.0	1.0	2.0	3.0	k__Bacteria; p__Bacteroidetes; c__Bacteroidia; o__Bacteroidales; f__Prevotellaceae; g__Prevotellaceae UCG-001; s__uncultured Bacteroidales bacterium
OTU_6101	1.0	0.0	0.0	0.0	0.0	1.0	1.0	1.0	0.0	0.0	0.0	0.0	0.0	0.0	0.0	0.0	1.0	3.0	k__Bacteria; p__Firmicutes; c__Clostridia; o__Clostridiales; f__Lachnospiraceae
OTU_6465	2.0	0.0	0.0	0.0	0.0	0.0	0.0	0.0	0.0	0.0	0.0	0.0	0.0	0.0	0.0	0.0	0.0	0.0	k__Bacteria; p__Firmicutes; c__Clostridia; o__Clostridiales; f__Ruminococcaceae
OTU_3423	1.0	0.0	1.0	0.0	0.0	1.0	0.0	0.0	0.0	0.0	0.0	0.0	1.0	8.0	0.0	0.0	0.0	0.0	k__Bacteria; p__Firmicutes; c__Clostridia; o__Clostridiales; f__Ruminococcaceae; g__Ruminococcaceae UCG-014; s__uncultured bacterium
OTU_1584	1.0	2.0	0.0	1.0	0.0	0.0	0.0	0.0	0.0	1.0	0.0	3.0	0.0	0.0	0.0	1.0	0.0	0.0	k__Bacteria
OTU_3603	1.0	0.0	0.0	1.0	0.0	0.0	3.0	0.0	0.0	0.0	2.0	0.0	0.0	0.0	0.0	1.0	1.0	0.0	k__Bacteria; p__Firmicutes; c__Clostridia; o__Clostridiales; f__Ruminococcaceae; g__Hydrogenoanaerobacterium
OTU_4019	3.0	0.0	0.0	1.0	3.0	2.0	0.0	1.0	9.0	0.0	0.0	4.0	3.0	2.0	4.0	0.0	0.0	1.0	k__Bacteria; p__Firmicutes; c__Clostridia; o__Clostridiales; f__Ruminococcaceae
OTU_4249	2.0	0.0	0.0	0.0	0.0	0.0	0.0	0.0	0.0	1.0	0.0	0.0	0.0	0.0	0.0	1.0	0.0	0.0	k__Bacteria; p__Bacteroidetes; c__Bacteroidia; o__Bacteroidales
OTU_1040	2.0	0.0	0.0	0.0	0.0	0.0	0.0	0.0	1.0	0.0	0.0	1.0	0.0	2.0	0.0	0.0	1.0	0.0	k__Bacteria; p__Firmicutes; c__Clostridia; o__Clostridiales; f__Ruminococcaceae; g__Harryflintia
OTU_5527	2.0	0.0	0.0	0.0	0.0	0.0	0.0	0.0	0.0	0.0	0.0	0.0	0.0	0.0	0.0	0.0	0.0	0.0	k__Bacteria; p__Firmicutes; c__Clostridia; o__Clostridiales; f__Lachnospiraceae
OTU_503	6.0	0.0	3.0	0.0	3.0	0.0	0.0	6.0	1.0	0.0	0.0	0.0	0.0	3.0	6.0	0.0	0.0	0.0	k__Bacteria; p__Proteobacteria; c__Gammaproteobacteria; o__Betaproteobacteriales; f__Burkholderiaceae; g__Massilia; s__uncultured bacterium
OTU_4178	2.0	0.0	0.0	0.0	0.0	0.0	0.0	0.0	0.0	0.0	0.0	0.0	0.0	0.0	0.0	0.0	0.0	0.0	k__Bacteria; p__Firmicutes; c__Clostridia; o__Clostridiales
OTU_5978	2.0	0.0	0.0	0.0	0.0	0.0	0.0	0.0	0.0	0.0	0.0	1.0	0.0	0.0	0.0	0.0	0.0	0.0	k__Bacteria; p__Firmicutes; c__Erysipelotrichia; o__Erysipelotrichales; f__Erysipelotrichaceae; g__Erysipelatoclostridium; s__bacterium ic1391
OTU_2527	2.0	0.0	1.0	0.0	0.0	0.0	0.0	0.0	0.0	0.0	0.0	0.0	0.0	0.0	0.0	0.0	1.0	0.0	k__Bacteria; p__Firmicutes; c__Clostridia; o__Clostridiales; f__Ruminococcaceae; g__Ruminococcaceae UCG-014
OTU_1898	3.0	0.0	0.0	0.0	3.0	0.0	0.0	0.0	1.0	1.0	2.0	0.0	0.0	1.0	2.0	0.0	0.0	2.0	k__Bacteria; p__Firmicutes; c__Clostridia; o__Clostridiales; f__Ruminococcaceae; g__Faecalibacterium
OTU_890	1.0	1.0	0.0	3.0	1.0	1.0	1.0	6.0	33.0	2.0	0.0	0.0	9.0	2.0	0.0	1.0	4.0	1.0	k__Bacteria; p__Firmicutes; c__Clostridia; o__Clostridiales; f__Ruminococcaceae; g__Ruminococcaceae UCG-014; s__uncultured bacterium
OTU_878	10.0	19.0	11.0	39.0	55.0	16.0	5.0	52.0	61.0	33.0	3.0	44.0	40.0	62.0	12.0	35.0	39.0	12.0	k__Bacteria; p__Bacteroidetes; c__Bacteroidia; o__Bacteroidales; f__Barnesiellaceae; g__Barnesiella; s__Barnesiella viscericola DSM 18177
OTU_2698	2.0	0.0	0.0	0.0	0.0	0.0	0.0	0.0	0.0	0.0	0.0	0.0	0.0	0.0	0.0	0.0	0.0	0.0	k__Bacteria; p__Firmicutes; c__Clostridia; o__Clostridiales
OTU_309	6.0	0.0	2.0	5.0	1.0	1.0	0.0	4.0	1.0	2.0	1.0	0.0	0.0	0.0	0.0	0.0	0.0	0.0	k__Bacteria; p__Epsilonbacteraeota; c__Campylobacteria; o__Campylobacterales; f__Helicobacteraceae; g__Helicobacter
OTU_5476	2.0	0.0	0.0	0.0	0.0	0.0	0.0	0.0	0.0	0.0	0.0	0.0	0.0	6.0	0.0	0.0	0.0	1.0	k__Bacteria; p__Firmicutes; c__Clostridia; o__Clostridiales; f__Ruminococcaceae; g__Ruminococcaceae UCG-014
OTU_4628	2.0	0.0	0.0	3.0	1.0	16.0	20.0	3.0	5.0	2.0	5.0	3.0	0.0	3.0	31.0	2.0	3.0	6.0	k__Bacteria; p__Firmicutes; c__Clostridia; o__Clostridiales; f__Ruminococcaceae; g__Faecalibacterium; s__uncultured bacterium
OTU_600	3.0	1.0	0.0	3.0	0.0	0.0	1.0	0.0	2.0	3.0	2.0	12.0	0.0	5.0	1.0	6.0	12.0	1.0	k__Bacteria; p__Proteobacteria; c__Gammaproteobacteria; o__Pseudomonadales; f__Moraxellaceae; g__Acinetobacter
OTU_520	3.0	1.0	0.0	1.0	0.0	0.0	1.0	3.0	0.0	3.0	1.0	0.0	0.0	3.0	3.0	0.0	2.0	1.0	k__Bacteria; p__Proteobacteria; c__Gammaproteobacteria; o__Betaproteobacteriales; f__Burkholderiaceae; g__Polaromonas; s__uncultured bacterium
OTU_352	1.0	2.0	5.0	0.0	2.0	0.0	0.0	7.0	7.0	1.0	1.0	2.0	0.0	0.0	0.0	2.0	1.0	3.0	k__Bacteria; p__Tenericutes; c__Mollicutes; o__Mollicutes RF39
OTU_113	1.0	0.0	1.0	2.0	3.0	1.0	1.0	1.0	5.0	5.0	1.0	1.0	14.0	8.0	1.0	68.0	3.0	1.0	k__Bacteria; p__Cyanobacteria; c__Melainabacteria; o__Gastranaerophilales; f__uncultured bacterium; g__uncultured bacterium; s__uncultured bacterium
OTU_510	1.0	0.0	2.0	0.0	0.0	4.0	2.0	1.0	3.0	1.0	0.0	0.0	0.0	0.0	0.0	2.0	0.0	0.0	k__Bacteria; p__Bacteroidetes; c__Bacteroidia; o__Bacteroidales; f__Muribaculaceae; g__uncultured bacterium; s__uncultured bacterium
OTU_265	3.0	3.0	2.0	11.0	3.0	0.0	1.0	3.0	7.0	0.0	1.0	2.0	3.0	0.0	0.0	5.0	0.0	1.0	k__Bacteria; p__Tenericutes; c__Mollicutes; o__Mollicutes RF39; f__uncultured bacterium; g__uncultured bacterium; s__uncultured bacterium
OTU_192	1.0	2.0	7.0	0.0	7.0	1.0	18.0	4.0	25.0	30.0	8.0	7.0	1.0	5.0	33.0	1.0	19.0	12.0	k__Bacteria; p__Firmicutes; c__Clostridia; o__Clostridiales; f__Lachnospiraceae; g__[Eubacterium] hallii group; s__uncultured bacterium
OTU_6148	1.0	0.0	0.0	0.0	2.0	0.0	0.0	0.0	0.0	0.0	0.0	0.0	0.0	0.0	0.0	0.0	0.0	0.0	k__Bacteria; p__Firmicutes; c__Clostridia; o__Clostridiales
OTU_1968	1.0	0.0	1.0	0.0	6.0	0.0	0.0	0.0	1.0	2.0	0.0	1.0	0.0	1.0	0.0	3.0	3.0	1.0	k__Bacteria
OTU_3974	6.0	0.0	2.0	6.0	0.0	4.0	2.0	0.0	3.0	1.0	4.0	0.0	2.0	2.0	1.0	7.0	0.0	1.0	k__Bacteria; p__Bacteroidetes; c__Bacteroidia; o__Bacteroidales; f__Rikenellaceae; g__Alistipes
OTU_3170	1.0	0.0	3.0	0.0	1.0	2.0	0.0	0.0	0.0	0.0	0.0	0.0	2.0	0.0	0.0	0.0	0.0	0.0	k__Bacteria; p__Firmicutes; c__Clostridia; o__Clostridiales; f__Ruminococcaceae
OTU_1125	1.0	0.0	0.0	0.0	0.0	1.0	0.0	0.0	0.0	0.0	0.0	0.0	4.0	0.0	0.0	0.0	3.0	0.0	k__Bacteria; p__Firmicutes; c__Clostridia; o__Clostridiales
OTU_2291	1.0	0.0	2.0	0.0	0.0	0.0	0.0	0.0	0.0	0.0	0.0	0.0	0.0	0.0	0.0	0.0	2.0	1.0	k__Bacteria; p__Firmicutes; c__Clostridia; o__Clostridiales; f__Ruminococcaceae
OTU_5587	2.0	0.0	0.0	0.0	0.0	0.0	0.0	0.0	0.0	0.0	0.0	0.0	0.0	0.0	0.0	0.0	0.0	0.0	k__Bacteria; p__Firmicutes; c__Clostridia; o__Clostridiales; f__Ruminococcaceae
OTU_2730	2.0	0.0	1.0	3.0	1.0	0.0	0.0	0.0	0.0	0.0	0.0	0.0	1.0	0.0	0.0	0.0	1.0	1.0	k__Bacteria
OTU_2749	1.0	2.0	3.0	2.0	2.0	0.0	1.0	0.0	9.0	16.0	0.0	1.0	1.0	4.0	2.0	4.0	4.0	2.0	k__Bacteria; p__Firmicutes; c__Clostridia; o__Clostridiales; f__Lachnospiraceae
OTU_6005	1.0	2.0	13.0	14.0	7.0	1.0	0.0	12.0	8.0	9.0	1.0	11.0	3.0	9.0	5.0	9.0	16.0	1.0	k__Bacteria; p__Bacteroidetes; c__Bacteroidia; o__Bacteroidales; f__Barnesiellaceae; g__Barnesiella; s__Barnesiella viscericola DSM 18177
OTU_5740	3.0	1.0	0.0	0.0	1.0	0.0	0.0	0.0	0.0	0.0	0.0	0.0	0.0	2.0	0.0	0.0	0.0	0.0	k__Bacteria; p__Firmicutes; c__Clostridia; o__Clostridiales; f__Ruminococcaceae
OTU_751	3.0	0.0	8.0	1.0	0.0	1.0	0.0	0.0	0.0	1.0	0.0	0.0	0.0	0.0	0.0	0.0	2.0	0.0	k__Bacteria; p__Firmicutes; c__Clostridia; o__Clostridiales; f__Ruminococcaceae
OTU_388	3.0	4.0	9.0	0.0	4.0	2.0	3.0	0.0	5.0	1.0	1.0	1.0	0.0	5.0	0.0	1.0	7.0	8.0	k__Bacteria; p__Proteobacteria; c__Alphaproteobacteria; o__Rhodospirillales; f__Terasakiellaceae; g__uncultured; s__Haliotis discus hannai (Japanese disc abalone)
OTU_2935	1.0	0.0	1.0	3.0	0.0	0.0	0.0	0.0	3.0	0.0	0.0	0.0	0.0	1.0	0.0	0.0	1.0	1.0	k__Bacteria; p__Bacteroidetes; c__Bacteroidia; o__Bacteroidales; f__Barnesiellaceae; g__Barnesiella; s__Barnesiella viscericola DSM 18177
OTU_638	1.0	2.0	3.0	2.0	3.0	1.0	0.0	4.0	6.0	0.0	1.0	0.0	0.0	0.0	0.0	0.0	0.0	0.0	k__Bacteria; p__Firmicutes; c__Clostridia; o__Clostridiales; f__Ruminococcaceae
OTU_243	1.0	1.0	7.0	2.0	1.0	1.0	1.0	2.0	11.0	3.0	0.0	5.0	4.0	2.0	6.0	8.0	2.0	3.0	k__Bacteria; p__Firmicutes; c__Clostridia; o__Clostridiales; f__Peptococcaceae; g__uncultured; s__uncultured bacterium
OTU_3017	1.0	0.0	0.0	0.0	2.0	0.0	0.0	0.0	0.0	0.0	0.0	0.0	0.0	0.0	0.0	0.0	0.0	0.0	k__Bacteria; p__Firmicutes; c__Clostridia; o__Clostridiales; f__Ruminococcaceae
OTU_2740	2.0	0.0	0.0	0.0	0.0	0.0	0.0	0.0	0.0	0.0	0.0	0.0	0.0	0.0	0.0	0.0	0.0	0.0	k__Bacteria; p__Firmicutes; c__Clostridia; o__Clostridiales
OTU_3629	4.0	0.0	0.0	0.0	0.0	0.0	0.0	0.0	0.0	0.0	0.0	0.0	0.0	4.0	0.0	0.0	0.0	10.0	k__Bacteria; p__Firmicutes; c__Bacilli; o__Lactobacillales
OTU_1047	3.0	0.0	0.0	0.0	0.0	1.0	0.0	0.0	0.0	0.0	0.0	0.0	0.0	0.0	0.0	0.0	0.0	0.0	k__Bacteria; p__Firmicutes; c__Clostridia; o__Clostridiales; f__Ruminococcaceae
OTU_436	3.0	6.0	0.0	0.0	0.0	0.0	6.0	0.0	4.0	0.0	1.0	1.0	0.0	2.0	0.0	0.0	0.0	0.0	k__Bacteria; p__Proteobacteria; c__Gammaproteobacteria; o__Pseudomonadales; f__Moraxellaceae; g__Acinetobacter
OTU_1154	3.0	0.0	0.0	0.0	0.0	0.0	0.0	0.0	0.0	0.0	0.0	0.0	0.0	1.0	0.0	3.0	0.0	0.0	k__Bacteria; p__Bacteroidetes; c__Bacteroidia; o__Bacteroidales; f__Barnesiellaceae; g__Barnesiella; s__Barnesiella viscericola DSM 18177
OTU_5607	1.0	0.0	0.0	2.0	0.0	0.0	0.0	0.0	2.0	1.0	0.0	0.0	0.0	1.0	0.0	0.0	0.0	0.0	k__Bacteria; p__Firmicutes; c__Clostridia; o__Clostridiales; f__Christensenellaceae; g__Christensenellaceae R-7 group
OTU_6155	2.0	0.0	0.0	0.0	1.0	2.0	0.0	0.0	0.0	1.0	0.0	0.0	0.0	0.0	0.0	0.0	1.0	2.0	k__Bacteria; p__Firmicutes; c__Erysipelotrichia; o__Erysipelotrichales; f__Erysipelotrichaceae; g__Faecalibaculum; s__uncultured bacterium
OTU_5865	2.0	0.0	0.0	0.0	1.0	0.0	0.0	0.0	0.0	0.0	0.0	0.0	0.0	0.0	0.0	0.0	0.0	0.0	k__Bacteria; p__Firmicutes; c__Clostridia; o__Clostridiales; f__Lachnospiraceae
OTU_2922	1.0	0.0	2.0	0.0	1.0	1.0	1.0	0.0	0.0	0.0	0.0	0.0	1.0	1.0	1.0	1.0	1.0	0.0	k__Bacteria; p__Firmicutes; c__Clostridia; o__Clostridiales
OTU_4745	1.0	0.0	0.0	3.0	0.0	2.0	0.0	0.0	3.0	0.0	2.0	2.0	0.0	0.0	1.0	0.0	2.0	0.0	k__Bacteria; p__Firmicutes; c__Clostridia; o__Clostridiales
OTU_6231	2.0	0.0	0.0	0.0	0.0	0.0	1.0	0.0	0.0	0.0	0.0	0.0	0.0	0.0	0.0	0.0	0.0	0.0	k__Bacteria
OTU_2337	3.0	1.0	7.0	3.0	4.0	1.0	2.0	1.0	6.0	14.0	1.0	3.0	2.0	3.0	3.0	0.0	6.0	6.0	k__Bacteria; p__Firmicutes; c__Clostridia; o__Clostridiales; f__Ruminococcaceae; g__Faecalibacterium
OTU_441	4.0	3.0	2.0	4.0	0.0	0.0	1.0	0.0	0.0	1.0	0.0	2.0	1.0	0.0	1.0	0.0	0.0	0.0	k__Bacteria; p__Proteobacteria; c__Gammaproteobacteria; o__Betaproteobacteriales; f__Burkholderiaceae; g__Burkholderia-Caballeronia-Paraburkholderia
OTU_2479	1.0	0.0	5.0	0.0	0.0	0.0	0.0	0.0	0.0	0.0	0.0	0.0	1.0	0.0	0.0	3.0	0.0	6.0	k__Bacteria; p__Firmicutes; c__Clostridia; o__Clostridiales
OTU_190	2.0	4.0	4.0	5.0	2.0	3.0	13.0	3.0	18.0	1.0	4.0	17.0	6.0	14.0	10.0	2.0	2.0	2.0	k__Bacteria; p__Firmicutes; c__Clostridia; o__Clostridiales; f__Lachnospiraceae; g__Shuttleworthia; s__uncultured bacterium
OTU_3368	1.0	0.0	0.0	0.0	1.0	0.0	0.0	0.0	2.0	0.0	0.0	0.0	2.0	0.0	0.0	0.0	2.0	0.0	k__Bacteria; p__Firmicutes; c__Clostridia; o__Clostridiales; f__Ruminococcaceae
OTU_5105	1.0	1.0	3.0	4.0	1.0	0.0	2.0	0.0	8.0	4.0	0.0	0.0	3.0	8.0	3.0	2.0	1.0	2.0	k__Bacteria; p__Firmicutes; c__Clostridia; o__Clostridiales
OTU_6252	2.0	0.0	0.0	0.0	0.0	0.0	0.0	0.0	0.0	0.0	0.0	0.0	0.0	0.0	0.0	0.0	0.0	0.0	k__Bacteria; p__WPS-2; c__uncultured bacterium; o__uncultured bacterium; f__uncultured bacterium; g__uncultured bacterium; s__uncultured bacterium
OTU_304	4.0	5.0	2.0	4.0	4.0	4.0	7.0	1.0	9.0	7.0	4.0	6.0	0.0	4.0	5.0	6.0	14.0	3.0	k__Bacteria; p__Firmicutes; c__Clostridia; o__Clostridiales; f__Family XIII; g__Family XIII UCG-001; s__uncultured bacterium
OTU_535	2.0	11.0	1.0	3.0	0.0	0.0	2.0	0.0	1.0	0.0	0.0	2.0	1.0	0.0	1.0	2.0	2.0	1.0	k__Bacteria; p__Bacteroidetes; c__Bacteroidia; o__Bacteroidales
OTU_1706	1.0	1.0	0.0	0.0	0.0	0.0	2.0	2.0	1.0	2.0	3.0	1.0	1.0	0.0	1.0	0.0	7.0	2.0	k__Bacteria; p__Firmicutes; c__Clostridia; o__Clostridiales; f__Ruminococcaceae
OTU_11	2.0	121.0	0.0	531.0	2.0	2.0	1.0	3.0	734.0	1044.0	44.0	12.0	23.0	2.0	93.0	181.0	294.0	4.0	k__Bacteria; p__Firmicutes; c__Clostridia; o__Clostridiales; f__Clostridiales vadinBB60 group
OTU_4818	1.0	2.0	3.0	1.0	0.0	0.0	0.0	2.0	2.0	0.0	0.0	0.0	0.0	2.0	0.0	0.0	1.0	2.0	k__Bacteria; p__Firmicutes; c__Clostridia; o__Clostridiales
OTU_135	4.0	1.0	10.0	0.0	9.0	10.0	10.0	4.0	91.0	26.0	0.0	8.0	11.0	4.0	1.0	38.0	3.0	3.0	k__Bacteria; p__Firmicutes; c__Clostridia; o__Clostridiales; f__Ruminococcaceae; g__Ruminococcaceae UCG-014
OTU_636	1.0	0.0	2.0	1.0	13.0	3.0	7.0	4.0	7.0	9.0	0.0	1.0	2.0	10.0	5.0	0.0	2.0	1.0	k__Bacteria; p__Firmicutes; c__Clostridia; o__Clostridiales; f__Ruminococcaceae; g__Faecalibacterium; s__uncultured bacterium
OTU_4812	1.0	0.0	0.0	1.0	0.0	1.0	0.0	0.0	0.0	0.0	0.0	0.0	0.0	0.0	0.0	6.0	1.0	0.0	k__Bacteria; p__Bacteroidetes; c__Bacteroidia; o__Bacteroidales; f__Rikenellaceae; g__Alistipes
OTU_6133	1.0	1.0	0.0	0.0	0.0	0.0	0.0	0.0	0.0	0.0	0.0	0.0	0.0	0.0	1.0	2.0	0.0	0.0	k__Bacteria; p__Firmicutes; c__Clostridia; o__Clostridiales; f__Ruminococcaceae
OTU_501	2.0	3.0	2.0	6.0	2.0	2.0	0.0	0.0	5.0	11.0	2.0	3.0	3.0	1.0	14.0	2.0	6.0	2.0	k__Bacteria
OTU_532	4.0	0.0	0.0	0.0	0.0	0.0	0.0	0.0	0.0	0.0	0.0	0.0	0.0	0.0	0.0	1.0	0.0	0.0	Unclassified
OTU_1906	2.0	0.0	1.0	2.0	4.0	1.0	1.0	3.0	0.0	2.0	2.0	0.0	1.0	5.0	0.0	0.0	1.0	6.0	k__Bacteria; p__Firmicutes; c__Clostridia; o__Clostridiales; f__Ruminococcaceae; g__Faecalibacterium
OTU_2202	1.0	2.0	1.0	1.0	5.0	1.0	2.0	0.0	18.0	6.0	0.0	0.0	2.0	6.0	6.0	2.0	4.0	0.0	k__Bacteria; p__Firmicutes; c__Clostridia; o__Clostridiales
OTU_2781	2.0	0.0	1.0	0.0	0.0	0.0	0.0	0.0	0.0	0.0	0.0	0.0	0.0	0.0	0.0	0.0	0.0	0.0	k__Bacteria; p__Firmicutes; c__Clostridia; o__Clostridiales; f__Christensenellaceae; g__Christensenellaceae R-7 group
OTU_5094	2.0	0.0	24.0	10.0	14.0	2.0	6.0	5.0	22.0	20.0	1.0	7.0	20.0	10.0	5.0	6.0	1.0	3.0	k__Bacteria; p__Firmicutes; c__Clostridia; o__Clostridiales; f__Lachnospiraceae
OTU_509	2.0	0.0	0.0	0.0	0.0	0.0	0.0	1.0	0.0	0.0	0.0	0.0	0.0	12.0	0.0	0.0	0.0	0.0	k__Bacteria; p__Cyanobacteria; c__Melainabacteria; o__Gastranaerophilales
OTU_1055	1.0	0.0	0.0	1.0	0.0	0.0	0.0	0.0	0.0	0.0	0.0	4.0	0.0	0.0	0.0	0.0	1.0	1.0	k__Bacteria; p__Firmicutes; c__Clostridia; o__Clostridiales; f__Ruminococcaceae
OTU_680	1.0	0.0	2.0	9.0	1.0	0.0	0.0	3.0	1.0	0.0	0.0	3.0	4.0	1.0	0.0	0.0	2.0	4.0	k__Bacteria; p__Firmicutes; c__Clostridia; o__Clostridiales; f__Ruminococcaceae
OTU_4267	2.0	0.0	0.0	0.0	0.0	0.0	0.0	0.0	0.0	0.0	0.0	0.0	0.0	0.0	0.0	1.0	0.0	0.0	k__Bacteria; p__Firmicutes; c__Clostridia; o__Clostridiales; f__Ruminococcaceae
OTU_118	5.0	8.0	16.0	12.0	11.0	21.0	14.0	7.0	111.0	45.0	18.0	32.0	14.0	9.0	16.0	65.0	13.0	15.0	k__Bacteria; p__Tenericutes; c__Mollicutes; o__Mollicutes RF39; f__uncultured bacterium; g__uncultured bacterium; s__uncultured bacterium
OTU_177	1.0	2.0	2.0	3.0	0.0	0.0	0.0	6.0	5.0	18.0	0.0	3.0	6.0	4.0	13.0	4.0	10.0	5.0	k__Bacteria; p__Firmicutes; c__Clostridia; o__Clostridiales; f__Ruminococcaceae
OTU_1103	1.0	0.0	3.0	0.0	0.0	0.0	0.0	1.0	0.0	0.0	0.0	0.0	0.0	0.0	0.0	0.0	0.0	0.0	k__Bacteria; p__Firmicutes; c__Clostridia; o__Clostridiales
OTU_3082	2.0	4.0	0.0	0.0	4.0	3.0	21.0	2.0	13.0	8.0	0.0	10.0	3.0	2.0	18.0	3.0	8.0	0.0	k__Bacteria; p__Firmicutes; c__Clostridia; o__Clostridiales; f__Ruminococcaceae; g__Ruminococcaceae UCG-005
OTU_5694	2.0	1.0	0.0	1.0	0.0	0.0	0.0	0.0	3.0	0.0	0.0	0.0	0.0	0.0	0.0	0.0	0.0	1.0	k__Bacteria; p__Firmicutes; c__Clostridia; o__Clostridiales; f__Ruminococcaceae; g__Faecalibacterium
OTU_6018	2.0	0.0	0.0	0.0	0.0	0.0	0.0	0.0	0.0	0.0	0.0	2.0	0.0	0.0	0.0	0.0	0.0	0.0	k__Bacteria; p__Bacteroidetes; c__Bacteroidia; o__Bacteroidales
OTU_210	3.0	0.0	4.0	14.0	0.0	8.0	15.0	12.0	0.0	0.0	2.0	0.0	21.0	1.0	2.0	2.0	0.0	1.0	k__Bacteria; p__Firmicutes; c__Clostridia; o__Clostridiales; f__Ruminococcaceae; g__GCA-900066225; s__uncultured bacterium
OTU_2303	2.0	0.0	0.0	0.0	0.0	0.0	0.0	0.0	0.0	0.0	0.0	0.0	0.0	0.0	0.0	0.0	0.0	0.0	k__Bacteria; p__Firmicutes; c__Clostridia; o__Clostridiales; f__Ruminococcaceae
OTU_343	1.0	0.0	0.0	1.0	0.0	0.0	0.0	0.0	1.0	3.0	0.0	0.0	0.0	5.0	8.0	11.0	9.0	1.0	k__Bacteria; p__Firmicutes; c__Clostridia; o__Clostridiales; f__Lachnospiraceae; g__Lachnospiraceae NK4A136 group; s__uncultured bacterium
OTU_2566	3.0	0.0	0.0	0.0	0.0	0.0	0.0	0.0	1.0	1.0	1.0	0.0	0.0	0.0	0.0	0.0	0.0	0.0	k__Bacteria; p__Firmicutes; c__Clostridia; o__Clostridiales; f__Ruminococcaceae; g__Ruminococcaceae UCG-014
OTU_4204	1.0	1.0	0.0	0.0	0.0	1.0	3.0	0.0	0.0	0.0	0.0	0.0	0.0	0.0	2.0	0.0	0.0	1.0	k__Bacteria; p__Firmicutes; c__Clostridia; o__Clostridiales
OTU_219	2.0	2.0	1.0	4.0	1.0	3.0	12.0	1.0	17.0	8.0	5.0	5.0	0.0	9.0	37.0	7.0	5.0	2.0	k__Bacteria; p__Firmicutes; c__Clostridia; o__Clostridiales; f__Ruminococcaceae; g__Ruminiclostridium 5; s__uncultured bacterium
OTU_2570	2.0	0.0	0.0	0.0	0.0	0.0	0.0	0.0	0.0	0.0	0.0	0.0	0.0	0.0	0.0	0.0	0.0	0.0	k__Bacteria; p__Firmicutes
OTU_297	1.0	2.0	2.0	3.0	2.0	0.0	3.0	3.0	2.0	2.0	2.0	2.0	2.0	0.0	1.0	2.0	2.0	0.0	k__Bacteria; p__Bacteroidetes; c__Bacteroidia; o__Bacteroidales; f__Muribaculaceae; g__uncultured organism; s__uncultured organism
OTU_4095	3.0	0.0	0.0	0.0	0.0	0.0	0.0	0.0	0.0	0.0	0.0	0.0	0.0	0.0	0.0	0.0	0.0	0.0	k__Bacteria; p__Firmicutes; c__Clostridia; o__Clostridiales; f__Lachnospiraceae
OTU_271	2.0	2.0	2.0	2.0	10.0	3.0	3.0	11.0	0.0	1.0	0.0	3.0	0.0	2.0	6.0	6.0	6.0	0.0	k__Bacteria; p__Firmicutes; c__Bacilli; o__Lactobacillales; f__Enterococcaceae; g__Enterococcus
OTU_980	2.0	0.0	1.0	5.0	0.0	1.0	1.0	0.0	2.0	3.0	0.0	0.0	0.0	2.0	0.0	1.0	5.0	0.0	k__Bacteria; p__Firmicutes; c__Clostridia; o__Clostridiales; f__Ruminococcaceae
OTU_2512	1.0	0.0	0.0	0.0	0.0	0.0	0.0	0.0	0.0	0.0	0.0	0.0	0.0	0.0	1.0	3.0	0.0	0.0	k__Bacteria; p__Firmicutes; c__Clostridia; o__Clostridiales; f__Ruminococcaceae
OTU_330	2.0	2.0	5.0	3.0	3.0	6.0	5.0	0.0	5.0	5.0	1.0	2.0	2.0	0.0	4.0	2.0	1.0	3.0	k__Bacteria; p__Bacteroidetes; c__Bacteroidia; o__Bacteroidales; f__Muribaculaceae; g__uncultured bacterium; s__uncultured bacterium
OTU_1704	1.0	0.0	1.0	0.0	0.0	0.0	0.0	3.0	4.0	0.0	0.0	0.0	0.0	1.0	0.0	3.0	0.0	2.0	k__Bacteria; p__Firmicutes; c__Clostridia; o__Clostridiales
OTU_2581	1.0	0.0	0.0	0.0	0.0	0.0	0.0	0.0	0.0	1.0	1.0	0.0	0.0	0.0	0.0	0.0	0.0	0.0	k__Bacteria; p__Firmicutes; c__Clostridia; o__Clostridiales; f__Ruminococcaceae
OTU_2597	3.0	1.0	2.0	0.0	0.0	2.0	2.0	0.0	0.0	1.0	2.0	0.0	0.0	0.0	0.0	0.0	0.0	0.0	k__Bacteria; p__Firmicutes; c__Clostridia; o__Clostridiales
OTU_4964	1.0	0.0	2.0	0.0	0.0	0.0	0.0	0.0	0.0	0.0	0.0	0.0	0.0	0.0	0.0	0.0	0.0	0.0	k__Bacteria; p__Firmicutes; c__Clostridia; o__Clostridiales; f__Ruminococcaceae
OTU_2372	1.0	0.0	0.0	0.0	0.0	0.0	0.0	0.0	0.0	0.0	0.0	0.0	0.0	0.0	0.0	0.0	1.0	0.0	k__Bacteria; p__Firmicutes; c__Bacilli; o__Lactobacillales; f__Streptococcaceae; g__Lactococcus; s__Lactococcus lactis
OTU_2584	2.0	0.0	0.0	0.0	0.0	0.0	0.0	0.0	0.0	0.0	0.0	0.0	0.0	0.0	0.0	0.0	0.0	0.0	k__Bacteria; p__Firmicutes; c__Clostridia; o__Clostridiales
OTU_2576	3.0	0.0	0.0	0.0	0.0	0.0	0.0	0.0	0.0	0.0	0.0	0.0	0.0	0.0	0.0	0.0	0.0	0.0	k__Bacteria; p__Firmicutes; c__Clostridia; o__Clostridiales
OTU_4948	1.0	0.0	1.0	0.0	0.0	0.0	0.0	0.0	1.0	0.0	0.0	0.0	0.0	0.0	0.0	0.0	0.0	8.0	k__Bacteria; p__Firmicutes; c__Clostridia; o__Clostridiales; f__Ruminococcaceae; g__Ruminococcaceae UCG-014
OTU_2830	1.0	0.0	0.0	0.0	1.0	0.0	0.0	0.0	0.0	0.0	0.0	0.0	0.0	2.0	0.0	0.0	0.0	1.0	k__Bacteria; p__Firmicutes; c__Clostridia; o__Clostridiales; f__Ruminococcaceae; g__Faecalibacterium
OTU_3546	2.0	0.0	0.0	0.0	0.0	0.0	0.0	0.0	0.0	0.0	0.0	0.0	0.0	2.0	0.0	0.0	0.0	0.0	k__Bacteria; p__Firmicutes
OTU_6437	2.0	0.0	0.0	0.0	0.0	0.0	0.0	0.0	0.0	0.0	0.0	0.0	0.0	0.0	0.0	0.0	0.0	0.0	k__Bacteria; p__Firmicutes
OTU_2853	2.0	5.0	0.0	0.0	0.0	1.0	1.0	0.0	0.0	2.0	0.0	0.0	0.0	0.0	0.0	1.0	0.0	0.0	k__Bacteria; p__Bacteroidetes; c__Bacteroidia; o__Bacteroidales; f__Rikenellaceae; g__Alistipes
OTU_5550	1.0	0.0	0.0	2.0	0.0	0.0	0.0	0.0	0.0	3.0	0.0	1.0	0.0	1.0	0.0	0.0	1.0	1.0	k__Bacteria; p__Firmicutes; c__Clostridia; o__Clostridiales; f__Christensenellaceae; g__Christensenellaceae R-7 group
OTU_3348	1.0	0.0	7.0	0.0	1.0	0.0	0.0	0.0	7.0	0.0	0.0	0.0	0.0	0.0	0.0	0.0	0.0	0.0	k__Bacteria; p__Firmicutes; c__Clostridia; o__Clostridiales; f__Ruminococcaceae
OTU_3916	2.0	1.0	1.0	3.0	2.0	0.0	0.0	1.0	4.0	0.0	0.0	2.0	0.0	0.0	1.0	0.0	6.0	2.0	k__Bacteria; p__Firmicutes; c__Clostridia; o__Clostridiales; f__Ruminococcaceae
OTU_276	5.0	0.0	1.0	5.0	0.0	4.0	4.0	1.0	2.0	5.0	1.0	4.0	1.0	2.0	6.0	1.0	3.0	1.0	k__Bacteria; p__Firmicutes; c__Clostridia; o__Clostridiales; f__Clostridiales vadinBB60 group; g__uncultured bacterium; s__uncultured bacterium
OTU_67	3.0	0.0	10.0	9.0	12.0	21.0	12.0	18.0	0.0	4.0	3.0	20.0	4.0	0.0	13.0	123.0	38.0	17.0	k__Bacteria; p__Firmicutes; c__Clostridia; o__Clostridiales; f__Ruminococcaceae; g__Ruminococcaceae UCG-010; s__uncultured bacterium
OTU_5370	1.0	0.0	0.0	0.0	0.0	2.0	0.0	0.0	14.0	0.0	0.0	1.0	0.0	0.0	9.0	0.0	0.0	0.0	k__Bacteria; p__Firmicutes; c__Clostridia; o__Clostridiales; f__Ruminococcaceae; g__Ruminococcaceae UCG-005; s__uncultured bacterium
OTU_456	2.0	0.0	2.0	1.0	0.0	1.0	1.0	2.0	1.0	2.0	0.0	0.0	0.0	1.0	2.0	0.0	0.0	0.0	k__Bacteria; p__Bacteroidetes; c__Bacteroidia; o__Bacteroidales; f__Muribaculaceae; g__uncultured bacterium; s__uncultured bacterium
OTU_541	2.0	1.0	1.0	0.0	3.0	2.0	1.0	0.0	2.0	0.0	0.0	1.0	1.0	3.0	3.0	1.0	0.0	1.0	k__Bacteria; p__Firmicutes; c__Clostridia; o__Clostridiales; f__Lachnospiraceae; g__Lachnospiraceae UCG-010; s__uncultured bacterium
OTU_1120	1.0	0.0	0.0	0.0	0.0	0.0	3.0	0.0	0.0	0.0	0.0	0.0	0.0	0.0	0.0	0.0	0.0	0.0	k__Bacteria; p__Firmicutes; c__Clostridia; o__Clostridiales
OTU_6427	2.0	0.0	1.0	0.0	0.0	0.0	0.0	0.0	0.0	0.0	0.0	1.0	0.0	0.0	0.0	1.0	0.0	0.0	k__Bacteria
OTU_3908	1.0	0.0	0.0	0.0	0.0	0.0	0.0	0.0	0.0	1.0	1.0	0.0	0.0	0.0	1.0	2.0	0.0	0.0	k__Bacteria; p__Firmicutes; c__Clostridia; o__Clostridiales
OTU_149	6.0	0.0	0.0	4.0	6.0	0.0	1.0	0.0	13.0	15.0	39.0	2.0	1.0	0.0	66.0	3.0	0.0	5.0	k__Bacteria; p__Firmicutes; c__Clostridia; o__Clostridiales; f__Ruminococcaceae; g__Butyricicoccus; s__Butyricicoccus pullicaecorum 1.2
OTU_290	3.0	15.0	3.0	2.0	0.0	8.0	0.0	0.0	6.0	0.0	0.0	0.0	4.0	6.0	0.0	7.0	0.0	1.0	k__Bacteria; p__Firmicutes; c__Clostridia; o__Clostridiales; f__Lachnospiraceae; g__Butyrivibrio
OTU_492	1.0	0.0	0.0	0.0	0.0	0.0	0.0	0.0	8.0	0.0	0.0	0.0	2.0	0.0	0.0	0.0	0.0	0.0	k__Bacteria; p__Tenericutes; c__Mollicutes; o__Mollicutes RF39
OTU_122	2.0	2.0	2.0	1.0	9.0	0.0	1.0	2.0	0.0	39.0	0.0	0.0	0.0	5.0	26.0	14.0	10.0	9.0	k__Bacteria; p__Firmicutes; c__Erysipelotrichia; o__Erysipelotrichales; f__Erysipelotrichaceae; g__uncultured
OTU_384	3.0	0.0	1.0	3.0	0.0	3.0	0.0	0.0	0.0	0.0	1.0	0.0	1.0	1.0	1.0	2.0	1.0	0.0	k__Bacteria; p__Bacteroidetes; c__Bacteroidia; o__Bacteroidales; f__Marinifilaceae; g__Odoribacter; s__uncultured bacterium
OTU_1323	1.0	0.0	0.0	0.0	3.0	0.0	0.0	0.0	0.0	0.0	0.0	0.0	0.0	0.0	0.0	0.0	0.0	0.0	k__Bacteria; p__Firmicutes; c__Clostridia; o__Clostridiales
OTU_6241	1.0	0.0	0.0	1.0	0.0	2.0	6.0	6.0	5.0	3.0	0.0	0.0	5.0	0.0	0.0	0.0	6.0	1.0	k__Bacteria; p__Firmicutes; c__Clostridia; o__Clostridiales; f__Ruminococcaceae; g__Negativibacillus; s__Negativibacillus massiliensis
OTU_461	1.0	1.0	3.0	1.0	0.0	0.0	0.0	0.0	1.0	0.0	0.0	3.0	2.0	1.0	1.0	9.0	0.0	0.0	k__Bacteria; p__Firmicutes; c__Clostridia; o__Clostridiales; f__Ruminococcaceae; g__Ruminococcaceae UCG-013
OTU_222	4.0	1.0	11.0	14.0	0.0	2.0	1.0	0.0	19.0	2.0	0.0	1.0	4.0	1.0	1.0	2.0	1.0	7.0	k__Bacteria; p__Firmicutes; c__Clostridia; o__Clostridiales; f__Ruminococcaceae; g__Papillibacter; s__uncultured bacterium
OTU_4983	1.0	0.0	0.0	0.0	0.0	0.0	0.0	0.0	0.0	0.0	0.0	0.0	3.0	0.0	0.0	0.0	0.0	0.0	k__Bacteria; p__Firmicutes; c__Clostridia; o__Clostridiales; f__Lachnospiraceae
OTU_278	6.0	0.0	3.0	5.0	4.0	1.0	4.0	4.0	10.0	0.0	0.0	1.0	7.0	3.0	1.0	8.0	3.0	2.0	k__Bacteria; p__Firmicutes; c__Clostridia; o__Clostridiales; f__Ruminococcaceae; g__Ruminococcaceae UCG-014; s__uncultured bacterium
OTU_207	1.0	0.0	4.0	10.0	15.0	4.0	24.0	3.0	33.0	1.0	4.0	0.0	1.0	33.0	8.0	4.0	6.0	2.0	k__Bacteria; p__Firmicutes; c__Clostridia; o__Clostridiales; f__Ruminococcaceae; g__GCA-900066225; s__uncultured bacterium
OTU_900	2.0	2.0	0.0	3.0	4.0	0.0	1.0	1.0	0.0	3.0	4.0	0.0	0.0	0.0	1.0	2.0	0.0	0.0	k__Bacteria; p__Proteobacteria; c__Alphaproteobacteria; o__Sphingomonadales; f__Sphingomonadaceae; g__Novosphingobium
OTU_1530	1.0	0.0	0.0	0.0	0.0	0.0	1.0	0.0	0.0	0.0	0.0	0.0	0.0	0.0	1.0	1.0	1.0	0.0	k__Bacteria; p__Bacteroidetes; c__Bacteroidia; o__Sphingobacteriales; f__env.OPS 17
OTU_517	1.0	3.0	0.0	0.0	0.0	0.0	0.0	0.0	5.0	0.0	0.0	0.0	0.0	0.0	0.0	0.0	0.0	0.0	k__Bacteria; p__Tenericutes; c__Mollicutes; o__Mollicutes RF39; f__uncultured bacterium; g__uncultured bacterium; s__uncultured bacterium
OTU_289	2.0	0.0	13.0	1.0	2.0	0.0	0.0	8.0	8.0	2.0	0.0	0.0	4.0	0.0	4.0	3.0	2.0	0.0	k__Bacteria; p__Firmicutes; c__Clostridia; o__Clostridiales; f__Ruminococcaceae; g__GCA-900066225; s__uncultured bacterium
OTU_3105	2.0	0.0	7.0	1.0	0.0	0.0	0.0	4.0	9.0	1.0	0.0	10.0	1.0	3.0	6.0	3.0	5.0	6.0	k__Bacteria; p__Bacteroidetes; c__Bacteroidia; o__Bacteroidales; f__Barnesiellaceae; g__Barnesiella; s__Barnesiella viscericola DSM 18177
OTU_484	3.0	2.0	2.0	0.0	8.0	0.0	2.0	0.0	3.0	1.0	0.0	5.0	0.0	9.0	5.0	2.0	0.0	4.0	k__Bacteria; p__Firmicutes; c__Clostridia; o__Clostridiales; f__Lachnospiraceae
OTU_679	1.0	0.0	0.0	1.0	0.0	0.0	0.0	0.0	1.0	1.0	0.0	0.0	0.0	0.0	5.0	0.0	0.0	0.0	k__Bacteria; p__Firmicutes; c__Clostridia; o__Clostridiales; f__Ruminococcaceae; g__Faecalibacterium; s__uncultured bacterium
OTU_2476	1.0	0.0	0.0	0.0	0.0	0.0	3.0	0.0	0.0	0.0	0.0	0.0	0.0	0.0	1.0	0.0	0.0	0.0	k__Bacteria; p__Firmicutes; c__Clostridia; o__Clostridiales; f__Ruminococcaceae; g__uncultured; s__uncultured bacterium
OTU_435	1.0	0.0	0.0	2.0	1.0	3.0	1.0	1.0	0.0	1.0	0.0	1.0	0.0	0.0	0.0	1.0	1.0	2.0	k__Bacteria; p__Bacteroidetes; c__Bacteroidia; o__Bacteroidales; f__Muribaculaceae; g__uncultured bacterium; s__uncultured bacterium
OTU_2669	3.0	0.0	1.0	0.0	0.0	0.0	0.0	0.0	0.0	0.0	0.0	0.0	0.0	1.0	1.0	0.0	0.0	0.0	k__Bacteria; p__Firmicutes; c__Clostridia; o__Clostridiales
OTU_867	3.0	0.0	2.0	2.0	2.0	0.0	2.0	0.0	0.0	10.0	3.0	3.0	2.0	0.0	11.0	1.0	2.0	1.0	k__Bacteria; p__Firmicutes; c__Clostridia; o__Clostridiales; f__Ruminococcaceae
OTU_5962	1.0	1.0	0.0	0.0	0.0	0.0	0.0	0.0	2.0	0.0	0.0	0.0	0.0	0.0	2.0	0.0	0.0	0.0	k__Bacteria; p__Firmicutes; c__Clostridia; o__Clostridiales; f__Lachnospiraceae
OTU_640	1.0	0.0	0.0	0.0	1.0	0.0	0.0	0.0	3.0	1.0	0.0	0.0	0.0	0.0	6.0	0.0	0.0	0.0	k__Bacteria; p__Firmicutes; c__Clostridia; o__Clostridiales; f__Ruminococcaceae
OTU_1554	1.0	0.0	0.0	0.0	0.0	0.0	0.0	0.0	4.0	0.0	0.0	1.0	0.0	0.0	0.0	0.0	0.0	0.0	k__Bacteria; p__Firmicutes; c__Clostridia; o__Clostridiales
OTU_2811	1.0	8.0	4.0	3.0	6.0	4.0	10.0	4.0	40.0	4.0	0.0	0.0	2.0	23.0	4.0	7.0	7.0	1.0	k__Bacteria; p__Firmicutes; c__Clostridia; o__Clostridiales
OTU_390	2.0	0.0	1.0	9.0	0.0	0.0	7.0	1.0	10.0	8.0	1.0	6.0	6.0	3.0	10.0	2.0	10.0	1.0	k__Bacteria; p__Firmicutes; c__Clostridia; o__Clostridiales; f__Clostridiales vadinBB60 group; g__uncultured Clostridia bacterium; s__uncultured Clostridia bacterium
OTU_5947	2.0	0.0	0.0	0.0	0.0	0.0	0.0	0.0	0.0	0.0	0.0	0.0	0.0	0.0	0.0	0.0	0.0	0.0	k__Bacteria; p__Firmicutes; c__Clostridia; o__Clostridiales; f__Ruminococcaceae
OTU_6326	2.0	0.0	0.0	0.0	0.0	0.0	0.0	0.0	0.0	0.0	0.0	0.0	0.0	0.0	0.0	0.0	0.0	0.0	k__Bacteria; p__Firmicutes; c__Clostridia; o__Clostridiales
OTU_3327	1.0	0.0	3.0	4.0	3.0	0.0	6.0	1.0	3.0	0.0	0.0	0.0	4.0	0.0	0.0	0.0	0.0	1.0	k__Bacteria; p__Firmicutes; c__Clostridia; o__Clostridiales
OTU_802	3.0	0.0	0.0	1.0	0.0	6.0	0.0	0.0	0.0	0.0	0.0	0.0	1.0	0.0	0.0	0.0	0.0	0.0	k__Bacteria; p__Firmicutes; c__Clostridia; o__Clostridiales; f__Ruminococcaceae
OTU_5644	1.0	0.0	2.0	0.0	0.0	1.0	0.0	1.0	1.0	0.0	0.0	0.0	1.0	4.0	2.0	0.0	0.0	0.0	k__Bacteria; p__Firmicutes; c__Clostridia; o__Clostridiales; f__Lachnospiraceae
OTU_3311	1.0	0.0	2.0	0.0	0.0	0.0	1.0	0.0	0.0	2.0	0.0	0.0	1.0	1.0	0.0	0.0	0.0	0.0	k__Bacteria; p__Firmicutes; c__Clostridia; o__Clostridiales; f__Ruminococcaceae
OTU_328	2.0	7.0	0.0	2.0	2.0	1.0	3.0	1.0	8.0	2.0	2.0	1.0	1.0	3.0	7.0	0.0	1.0	0.0	k__Bacteria; p__Firmicutes; c__Clostridia; o__Clostridiales; f__Ruminococcaceae
OTU_482	1.0	4.0	5.0	11.0	7.0	0.0	2.0	1.0	3.0	3.0	3.0	1.0	1.0	2.0	4.0	5.0	6.0	3.0	k__Bacteria; p__Actinobacteria; c__Actinobacteria; o__Micrococcales; f__Microbacteriaceae; g__ML602J-51; s__uncultured bacterium
OTU_3477	1.0	1.0	0.0	4.0	13.0	0.0	0.0	0.0	0.0	2.0	2.0	2.0	0.0	5.0	2.0	0.0	0.0	2.0	k__Bacteria; p__Firmicutes; c__Clostridia; o__Clostridiales; f__Ruminococcaceae
OTU_1297	1.0	0.0	3.0	1.0	0.0	0.0	0.0	0.0	0.0	0.0	0.0	0.0	1.0	0.0	0.0	0.0	0.0	0.0	k__Bacteria; p__Firmicutes; c__Clostridia; o__Clostridiales; f__Ruminococcaceae
OTU_749	1.0	4.0	0.0	0.0	1.0	0.0	0.0	0.0	14.0	0.0	0.0	0.0	0.0	1.0	2.0	0.0	0.0	0.0	k__Bacteria; p__Firmicutes; c__Clostridia; o__Clostridiales; f__Lachnospiraceae; g__[Eubacterium] oxidoreducens group; s__uncultured bacterium
OTU_561	1.0	1.0	0.0	2.0	1.0	0.0	1.0	0.0	0.0	0.0	0.0	2.0	0.0	0.0	0.0	0.0	0.0	0.0	k__Bacteria; p__Bacteroidetes; c__Bacteroidia; o__Bacteroidales; f__Muribaculaceae; g__uncultured bacterium; s__uncultured bacterium
OTU_1101	1.0	0.0	1.0	2.0	3.0	0.0	0.0	0.0	3.0	4.0	0.0	4.0	0.0	6.0	0.0	0.0	4.0	0.0	k__Bacteria
OTU_1636	1.0	0.0	4.0	0.0	1.0	0.0	2.0	0.0	1.0	0.0	0.0	0.0	0.0	0.0	0.0	1.0	0.0	0.0	k__Bacteria; p__Firmicutes; c__Clostridia; o__Clostridiales
OTU_232	2.0	2.0	7.0	8.0	3.0	1.0	2.0	3.0	14.0	2.0	2.0	13.0	3.0	3.0	11.0	20.0	5.0	3.0	k__Bacteria; p__Tenericutes; c__Mollicutes; o__Mollicutes RF39; f__gut metagenome; g__gut metagenome; s__gut metagenome
OTU_93	1.0	0.0	2.0	2.0	1.0	36.0	0.0	0.0	1.0	25.0	0.0	0.0	55.0	20.0	29.0	30.0	0.0	0.0	k__Bacteria; p__Firmicutes; c__Clostridia; o__Clostridiales; f__Ruminococcaceae; g__Caproiciproducens
OTU_5826	1.0	1.0	1.0	27.0	3.0	10.0	0.0	0.0	9.0	14.0	1.0	18.0	3.0	0.0	32.0	4.0	30.0	3.0	k__Bacteria; p__Bacteroidetes; c__Bacteroidia; o__Bacteroidales; f__Barnesiellaceae; g__Barnesiella; s__Barnesiella viscericola DSM 18177
OTU_4016	2.0	0.0	0.0	0.0	0.0	0.0	0.0	0.0	0.0	0.0	0.0	0.0	0.0	0.0	0.0	0.0	0.0	0.0	k__Bacteria; p__Firmicutes; c__Clostridia; o__Clostridiales
OTU_6314	2.0	0.0	0.0	0.0	0.0	0.0	0.0	0.0	0.0	0.0	0.0	0.0	0.0	0.0	1.0	0.0	0.0	0.0	k__Bacteria; p__Firmicutes; c__Clostridia; o__Clostridiales; f__Ruminococcaceae
OTU_1049	1.0	0.0	2.0	0.0	0.0	0.0	0.0	0.0	0.0	0.0	1.0	0.0	0.0	0.0	0.0	2.0	2.0	0.0	k__Bacteria; p__Bacteroidetes; c__Bacteroidia; o__Bacteroidales; f__Rikenellaceae; g__Alistipes
OTU_3498	1.0	0.0	2.0	2.0	0.0	0.0	0.0	1.0	0.0	6.0	1.0	0.0	0.0	0.0	1.0	0.0	1.0	0.0	k__Bacteria; p__Firmicutes; c__Clostridia; o__Clostridiales; f__Ruminococcaceae; g__Faecalibacterium
OTU_1144	1.0	0.0	0.0	0.0	1.0	2.0	1.0	1.0	1.0	1.0	1.0	0.0	0.0	1.0	0.0	1.0	0.0	0.0	k__Bacteria; p__Firmicutes; c__Clostridia; o__Clostridiales; f__Ruminococcaceae; g__Candidatus Soleaferrea; s__Bittarella massiliensis
OTU_3851	3.0	0.0	0.0	0.0	0.0	0.0	0.0	0.0	1.0	0.0	0.0	0.0	0.0	0.0	0.0	0.0	2.0	0.0	k__Bacteria
OTU_6361	2.0	0.0	0.0	0.0	0.0	0.0	0.0	0.0	0.0	0.0	0.0	0.0	0.0	0.0	0.0	0.0	0.0	0.0	k__Bacteria; p__Firmicutes; c__Clostridia; o__Clostridiales; f__Ruminococcaceae
OTU_2834	1.0	0.0	4.0	0.0	7.0	0.0	0.0	19.0	0.0	0.0	1.0	4.0	0.0	3.0	0.0	3.0	6.0	15.0	k__Bacteria; p__Firmicutes
OTU_447	2.0	0.0	3.0	1.0	1.0	1.0	2.0	0.0	0.0	1.0	0.0	2.0	0.0	1.0	0.0	1.0	3.0	4.0	k__Bacteria; p__Firmicutes; c__Clostridia; o__Clostridiales; f__Ruminococcaceae
OTU_4264	2.0	0.0	0.0	0.0	0.0	0.0	0.0	0.0	0.0	0.0	0.0	0.0	0.0	0.0	0.0	0.0	0.0	0.0	k__Bacteria; p__Firmicutes; c__Clostridia; o__Clostridiales; f__Ruminococcaceae
OTU_3694	1.0	2.0	1.0	6.0	0.0	2.0	7.0	1.0	1.0	1.0	2.0	3.0	0.0	2.0	3.0	1.0	0.0	0.0	k__Bacteria; p__Firmicutes; c__Clostridia; o__Clostridiales; f__Ruminococcaceae
OTU_6268	1.0	0.0	0.0	0.0	0.0	0.0	0.0	6.0	3.0	0.0	0.0	0.0	0.0	0.0	0.0	0.0	0.0	0.0	k__Bacteria; p__Firmicutes
OTU_3359	2.0	0.0	2.0	0.0	0.0	0.0	0.0	0.0	0.0	0.0	1.0	1.0	0.0	1.0	0.0	0.0	1.0	0.0	k__Bacteria; p__Firmicutes; c__Clostridia; o__Clostridiales; f__Ruminococcaceae; g__Faecalibacterium; s__uncultured Clostridiaceae bacterium
OTU_850	1.0	0.0	1.0	0.0	0.0	5.0	4.0	0.0	0.0	0.0	0.0	1.0	3.0	0.0	0.0	0.0	0.0	0.0	k__Bacteria; p__Firmicutes; c__Clostridia; o__Clostridiales; f__Ruminococcaceae; g__Ruminococcus 1; s__uncultured bacterium
OTU_2190	1.0	0.0	0.0	0.0	0.0	0.0	0.0	0.0	0.0	0.0	1.0	2.0	0.0	0.0	0.0	0.0	0.0	1.0	k__Bacteria; p__Bacteroidetes; c__Bacteroidia; o__Bacteroidales
OTU_406	1.0	0.0	0.0	2.0	0.0	1.0	6.0	0.0	2.0	5.0	0.0	2.0	1.0	3.0	3.0	5.0	1.0	0.0	k__Bacteria; p__Firmicutes; c__Clostridia; o__Clostridiales; f__Lachnospiraceae; g__Anaerostipes; s__uncultured bacterium
OTU_1127	1.0	3.0	2.0	6.0	2.0	2.0	4.0	0.0	38.0	1.0	5.0	3.0	3.0	14.0	13.0	0.0	9.0	3.0	k__Bacteria; p__Firmicutes; c__Clostridia; o__Clostridiales; f__Ruminococcaceae; g__Ruminococcaceae UCG-005
OTU_5165	1.0	0.0	1.0	0.0	0.0	0.0	2.0	0.0	0.0	0.0	0.0	0.0	2.0	0.0	0.0	0.0	1.0	0.0	k__Bacteria; p__Firmicutes; c__Clostridia; o__Clostridiales; f__Peptostreptococcaceae
OTU_5983	2.0	0.0	0.0	0.0	0.0	0.0	0.0	0.0	0.0	0.0	0.0	0.0	0.0	0.0	0.0	0.0	0.0	0.0	k__Bacteria; p__Bacteroidetes; c__Bacteroidia
OTU_4507	2.0	0.0	3.0	5.0	5.0	6.0	1.0	1.0	2.0	11.0	0.0	8.0	3.0	4.0	0.0	2.0	0.0	4.0	k__Bacteria; p__Firmicutes; c__Clostridia; o__Clostridiales; f__Ruminococcaceae
OTU_270	2.0	0.0	4.0	2.0	0.0	1.0	11.0	3.0	6.0	0.0	2.0	3.0	3.0	0.0	3.0	2.0	1.0	4.0	k__Bacteria; p__Firmicutes; c__Clostridia; o__Clostridiales; f__Ruminococcaceae; g__Harryflintia
OTU_1329	3.0	0.0	0.0	0.0	0.0	0.0	0.0	0.0	0.0	0.0	0.0	0.0	0.0	0.0	0.0	0.0	0.0	0.0	k__Bacteria; p__Firmicutes; c__Clostridia; o__Clostridiales; f__Ruminococcaceae; g__Ruminococcaceae UCG-014
OTU_366	1.0	1.0	1.0	0.0	1.0	0.0	7.0	0.0	4.0	1.0	2.0	1.0	0.0	1.0	9.0	0.0	3.0	2.0	k__Bacteria; p__Firmicutes; c__Clostridia; o__Clostridiales; f__Ruminococcaceae; g__Caproiciproducens
OTU_3699	1.0	0.0	2.0	1.0	0.0	0.0	0.0	2.0	0.0	2.0	0.0	4.0	0.0	0.0	0.0	0.0	0.0	3.0	k__Bacteria; p__Firmicutes; c__Clostridia; o__Clostridiales
OTU_2802	2.0	0.0	0.0	1.0	0.0	0.0	0.0	0.0	1.0	0.0	1.0	0.0	0.0	0.0	5.0	6.0	1.0	1.0	k__Bacteria; p__Bacteroidetes; c__Bacteroidia; o__Bacteroidales; f__Rikenellaceae; g__Alistipes
OTU_943	1.0	1.0	1.0	0.0	0.0	2.0	4.0	1.0	3.0	0.0	0.0	0.0	0.0	2.0	0.0	0.0	1.0	2.0	k__Bacteria; p__Deferribacteres; c__Deferribacteres; o__Deferribacterales; f__Deferribacteraceae; g__Mucispirillum
OTU_1640	1.0	0.0	1.0	1.0	0.0	0.0	0.0	0.0	3.0	0.0	0.0	0.0	1.0	3.0	0.0	0.0	0.0	0.0	k__Bacteria; p__Firmicutes; c__Clostridia; o__Clostridiales; f__Ruminococcaceae
OTU_874	2.0	0.0	2.0	0.0	0.0	0.0	4.0	2.0	5.0	3.0	4.0	0.0	0.0	7.0	1.0	3.0	4.0	4.0	k__Bacteria; p__Firmicutes; c__Clostridia; o__Clostridiales
OTU_450	2.0	0.0	1.0	2.0	0.0	0.0	0.0	1.0	1.0	1.0	1.0	1.0	0.0	3.0	1.0	1.0	1.0	2.0	k__Bacteria; p__Proteobacteria; c__Alphaproteobacteria; o__Caulobacterales; f__Caulobacteraceae; g__Brevundimonas; s__uncultured bacterium
OTU_4091	2.0	0.0	3.0	3.0	3.0	8.0	0.0	4.0	6.0	10.0	4.0	7.0	2.0	16.0	12.0	12.0	20.0	4.0	k__Bacteria
OTU_4826	1.0	0.0	0.0	0.0	0.0	0.0	0.0	0.0	0.0	0.0	0.0	0.0	0.0	0.0	1.0	4.0	0.0	0.0	k__Bacteria; p__Bacteroidetes; c__Bacteroidia; o__Bacteroidales; f__Rikenellaceae; g__Alistipes
OTU_3800	1.0	0.0	5.0	9.0	9.0	1.0	0.0	2.0	2.0	1.0	0.0	2.0	0.0	2.0	5.0	0.0	2.0	2.0	k__Bacteria; p__Firmicutes; c__Clostridia; o__Clostridiales; f__Ruminococcaceae
OTU_5902	2.0	0.0	0.0	0.0	0.0	0.0	0.0	2.0	1.0	0.0	0.0	0.0	1.0	0.0	0.0	0.0	0.0	0.0	k__Bacteria; p__Firmicutes; c__Clostridia; o__Clostridiales; f__Ruminococcaceae; g__Ruminococcaceae UCG-014; s__uncultured bacterium
OTU_5134	2.0	0.0	0.0	0.0	0.0	0.0	0.0	0.0	0.0	0.0	1.0	0.0	0.0	1.0	0.0	0.0	0.0	0.0	k__Bacteria
OTU_495	3.0	0.0	3.0	0.0	0.0	1.0	1.0	0.0	0.0	0.0	0.0	0.0	1.0	0.0	0.0	1.0	0.0	0.0	k__Bacteria; p__Bacteroidetes; c__Bacteroidia; o__Bacteroidales; f__Muribaculaceae; g__uncultured bacterium; s__uncultured bacterium
OTU_511	3.0	0.0	0.0	1.0	0.0	0.0	0.0	0.0	1.0	0.0	1.0	0.0	0.0	2.0	0.0	0.0	0.0	0.0	k__Bacteria; p__Firmicutes; c__Clostridia; o__Clostridiales; f__Ruminococcaceae; g__Hydrogenoanaerobacterium
OTU_2782	2.0	0.0	0.0	0.0	0.0	0.0	0.0	0.0	0.0	0.0	0.0	0.0	0.0	0.0	0.0	0.0	0.0	0.0	k__Bacteria
OTU_5364	2.0	1.0	0.0	0.0	1.0	0.0	0.0	0.0	0.0	0.0	0.0	0.0	0.0	3.0	1.0	0.0	0.0	0.0	k__Bacteria; p__Firmicutes; c__Clostridia; o__Clostridiales; f__Ruminococcaceae; g__Subdoligranulum; s__uncultured bacterium
OTU_480	1.0	2.0	0.0	5.0	4.0	0.0	8.0	1.0	5.0	2.0	1.0	0.0	0.0	1.0	2.0	0.0	1.0	3.0	k__Bacteria; p__Bacteroidetes; c__Bacteroidia; o__Flavobacteriales; f__Flavobacteriaceae; g__Flavobacterium
OTU_5133	2.0	0.0	0.0	0.0	0.0	0.0	0.0	0.0	0.0	0.0	0.0	0.0	0.0	0.0	0.0	0.0	0.0	0.0	k__Bacteria; p__Firmicutes; c__Clostridia; o__Clostridiales
OTU_4059	2.0	0.0	0.0	0.0	0.0	0.0	0.0	0.0	0.0	0.0	0.0	0.0	0.0	0.0	0.0	0.0	0.0	0.0	k__Bacteria; p__Firmicutes; c__Clostridia; o__Clostridiales
OTU_4355	1.0	1.0	1.0	0.0	0.0	0.0	0.0	0.0	0.0	0.0	0.0	5.0	0.0	0.0	0.0	0.0	1.0	6.0	k__Bacteria
OTU_5629	1.0	2.0	7.0	2.0	1.0	0.0	1.0	6.0	1.0	6.0	2.0	2.0	1.0	7.0	7.0	2.0	1.0	2.0	k__Bacteria; p__Bacteroidetes; c__Bacteroidia; o__Bacteroidales; f__Barnesiellaceae; g__Barnesiella; s__Barnesiella viscericola DSM 18177
OTU_5046	2.0	0.0	0.0	0.0	0.0	1.0	0.0	0.0	3.0	11.0	0.0	0.0	0.0	3.0	3.0	0.0	4.0	1.0	k__Bacteria; p__Firmicutes; c__Clostridia; o__Clostridiales; f__Ruminococcaceae; g__Ruminiclostridium 5; s__uncultured bacterium
OTU_3095	2.0	0.0	1.0	0.0	0.0	0.0	2.0	0.0	0.0	0.0	0.0	0.0	0.0	0.0	0.0	0.0	0.0	0.0	k__Bacteria; p__Firmicutes; c__Clostridia; o__Clostridiales; f__Ruminococcaceae
OTU_2535	1.0	0.0	1.0	0.0	0.0	0.0	0.0	0.0	3.0	3.0	0.0	0.0	1.0	1.0	0.0	0.0	1.0	0.0	k__Bacteria; p__Firmicutes; c__Clostridia; o__Clostridiales; f__Ruminococcaceae; g__Faecalibacterium
OTU_96	3.0	0.0	0.0	0.0	0.0	0.0	22.0	6.0	18.0	64.0	0.0	0.0	7.0	18.0	7.0	73.0	70.0	1.0	k__Bacteria; p__Firmicutes; c__Clostridia; o__Clostridiales; f__Clostridiales vadinBB60 group; g__uncultured organism; s__uncultured organism
OTU_3858	1.0	0.0	0.0	0.0	0.0	0.0	1.0	0.0	1.0	1.0	0.0	1.0	0.0	0.0	0.0	2.0	0.0	0.0	k__Bacteria; p__Firmicutes; c__Clostridia; o__Clostridiales
OTU_4188	1.0	0.0	1.0	0.0	1.0	0.0	1.0	2.0	1.0	0.0	0.0	2.0	1.0	0.0	1.0	0.0	3.0	1.0	k__Bacteria; p__Firmicutes; c__Clostridia; o__Clostridiales; f__Lachnospiraceae
OTU_5649	1.0	0.0	1.0	0.0	0.0	0.0	0.0	1.0	2.0	0.0	0.0	2.0	3.0	0.0	1.0	1.0	0.0	0.0	k__Bacteria; p__Firmicutes; c__Clostridia; o__Clostridiales; f__Lachnospiraceae; g__uncultured
OTU_5247	3.0	0.0	3.0	6.0	1.0	1.0	3.0	1.0	0.0	3.0	1.0	4.0	3.0	2.0	2.0	1.0	0.0	5.0	k__Bacteria; p__Firmicutes; c__Clostridia; o__Clostridiales; f__Ruminococcaceae; g__Faecalibacterium
OTU_3490	5.0	1.0	1.0	2.0	1.0	2.0	0.0	4.0	2.0	0.0	0.0	0.0	3.0	7.0	0.0	1.0	1.0	1.0	k__Bacteria; p__Firmicutes; c__Clostridia; o__Clostridiales; f__Ruminococcaceae; g__Ruminococcaceae UCG-014
OTU_2490	2.0	0.0	0.0	0.0	1.0	0.0	0.0	0.0	0.0	0.0	0.0	0.0	0.0	2.0	0.0	0.0	1.0	0.0	k__Bacteria; p__Firmicutes
OTU_6460	2.0	3.0	4.0	1.0	2.0	5.0	0.0	0.0	4.0	4.0	0.0	3.0	1.0	1.0	13.0	1.0	2.0	0.0	k__Bacteria; p__Firmicutes; c__Clostridia; o__Clostridiales
OTU_419	1.0	0.0	0.0	6.0	0.0	1.0	1.0	0.0	12.0	3.0	0.0	1.0	1.0	4.0	4.0	1.0	0.0	0.0	k__Bacteria; p__Firmicutes; c__Clostridia; o__Clostridiales
OTU_2767	1.0	0.0	0.0	2.0	0.0	0.0	2.0	0.0	0.0	3.0	0.0	1.0	1.0	0.0	0.0	0.0	1.0	0.0	k__Bacteria; p__Firmicutes; c__Clostridia; o__Clostridiales
OTU_2624	1.0	0.0	1.0	0.0	0.0	1.0	1.0	0.0	0.0	2.0	0.0	1.0	1.0	0.0	0.0	0.0	2.0	1.0	k__Bacteria; p__Firmicutes; c__Clostridia; o__Clostridiales
OTU_2401	3.0	0.0	0.0	1.0	0.0	0.0	0.0	1.0	1.0	0.0	0.0	0.0	0.0	0.0	0.0	2.0	0.0	0.0	k__Bacteria; p__Firmicutes; c__Clostridia; o__Clostridiales
OTU_280	1.0	6.0	1.0	1.0	9.0	1.0	27.0	1.0	11.0	1.0	0.0	8.0	2.0	3.0	1.0	0.0	5.0	0.0	k__Bacteria; p__Firmicutes; c__Clostridia; o__Clostridiales; f__Lachnospiraceae
OTU_620	1.0	1.0	0.0	4.0	0.0	0.0	0.0	0.0	2.0	0.0	0.0	0.0	0.0	3.0	0.0	0.0	1.0	0.0	k__Bacteria; p__Firmicutes; c__Clostridia; o__Clostridiales
OTU_128	1.0	1.0	1.0	3.0	5.0	2.0	3.0	0.0	117.0	2.0	0.0	54.0	1.0	5.0	30.0	1.0	5.0	11.0	k__Bacteria; p__Firmicutes; c__Clostridia; o__Clostridiales; f__Ruminococcaceae; g__Anaerofilum; s__uncultured bacterium
OTU_818	2.0	0.0	1.0	0.0	8.0	0.0	7.0	0.0	0.0	2.0	1.0	1.0	0.0	5.0	9.0	1.0	2.0	0.0	k__Bacteria; p__Firmicutes; c__Clostridia; o__Clostridiales; f__Lachnospiraceae
OTU_767	2.0	0.0	0.0	0.0	0.0	35.0	0.0	0.0	0.0	1.0	3.0	0.0	1.0	0.0	0.0	4.0	0.0	0.0	k__Bacteria; p__Bacteroidetes; c__Bacteroidia; o__Bacteroidales; f__Rikenellaceae; g__Alistipes; s__Alistipes sp. N15.MGS-157
OTU_325	1.0	1.0	1.0	3.0	3.0	1.0	2.0	0.0	3.0	0.0	0.0	2.0	4.0	1.0	1.0	3.0	2.0	0.0	k__Bacteria; p__Firmicutes; c__Clostridia; o__Clostridiales; f__Ruminococcaceae; g__Candidatus Soleaferrea; s__uncultured bacterium
OTU_3559	1.0	0.0	0.0	1.0	3.0	4.0	0.0	0.0	1.0	1.0	1.0	3.0	0.0	0.0	0.0	0.0	2.0	2.0	k__Bacteria; p__Firmicutes; c__Clostridia; o__Clostridiales; f__Ruminococcaceae; g__Faecalibacterium
OTU_1415	3.0	0.0	0.0	0.0	0.0	0.0	0.0	0.0	0.0	0.0	0.0	0.0	0.0	0.0	0.0	0.0	0.0	0.0	k__Bacteria; p__Firmicutes; c__Clostridia; o__Clostridiales; f__Ruminococcaceae
OTU_1736	2.0	0.0	0.0	0.0	1.0	0.0	0.0	1.0	0.0	0.0	0.0	0.0	0.0	1.0	1.0	0.0	0.0	0.0	k__Bacteria; p__Firmicutes; c__Clostridia; o__Clostridiales; f__Lachnospiraceae
OTU_1783	1.0	1.0	0.0	0.0	0.0	0.0	1.0	0.0	3.0	0.0	2.0	0.0	0.0	0.0	0.0	2.0	0.0	1.0	k__Bacteria; p__Firmicutes
OTU_4779	1.0	1.0	0.0	0.0	0.0	0.0	0.0	0.0	0.0	0.0	0.0	0.0	1.0	1.0	0.0	0.0	0.0	0.0	k__Bacteria; p__Bacteroidetes; c__Bacteroidia; o__Bacteroidales; f__Paludibacteraceae; g__uncultured
OTU_1671	1.0	0.0	0.0	0.0	0.0	0.0	0.0	0.0	2.0	0.0	0.0	1.0	0.0	4.0	0.0	0.0	1.0	0.0	k__Bacteria; p__Firmicutes; c__Clostridia; o__Clostridiales; f__Christensenellaceae; g__Christensenellaceae R-7 group
OTU_2405	1.0	0.0	0.0	0.0	0.0	0.0	0.0	0.0	1.0	0.0	0.0	0.0	0.0	0.0	2.0	1.0	1.0	2.0	k__Bacteria; p__Firmicutes; c__Clostridia; o__Clostridiales; f__Christensenellaceae; g__Christensenellaceae R-7 group; s__uncultured organism
OTU_168	2.0	1.0	4.0	22.0	17.0	11.0	6.0	2.0	20.0	2.0	0.0	17.0	4.0	1.0	5.0	0.0	5.0	1.0	k__Bacteria; p__Firmicutes; c__Clostridia; o__Clostridiales; f__Ruminococcaceae; g__Ruminococcaceae UCG-010
OTU_60	2.0	125.0	0.0	0.0	0.0	0.0	1.0	109.0	72.0	30.0	0.0	0.0	0.0	0.0	0.0	0.0	1.0	1.0	k__Bacteria; p__Proteobacteria; c__Gammaproteobacteria; o__Betaproteobacteriales; f__Burkholderiaceae; g__Parasutterella; s__Parasutterella secunda
OTU_808	3.0	0.0	0.0	0.0	0.0	0.0	0.0	0.0	0.0	0.0	0.0	0.0	0.0	1.0	0.0	0.0	0.0	0.0	k__Bacteria; p__Firmicutes; c__Clostridia; o__Clostridiales
OTU_651	2.0	0.0	0.0	0.0	1.0	0.0	0.0	1.0	0.0	0.0	0.0	0.0	0.0	4.0	0.0	1.0	0.0	2.0	k__Bacteria; p__Firmicutes; c__Clostridia; o__Clostridiales; f__Lachnospiraceae
OTU_1026	3.0	1.0	0.0	1.0	0.0	0.0	4.0	0.0	1.0	1.0	0.0	1.0	0.0	2.0	0.0	0.0	3.0	0.0	k__Bacteria; p__Firmicutes; c__Clostridia; o__Clostridiales
OTU_4532	1.0	0.0	0.0	0.0	0.0	0.0	2.0	0.0	0.0	0.0	0.0	0.0	0.0	0.0	0.0	0.0	0.0	0.0	k__Bacteria; p__Firmicutes; c__Clostridia; o__Clostridiales
OTU_5477	1.0	0.0	1.0	6.0	0.0	3.0	1.0	0.0	0.0	3.0	0.0	0.0	0.0	1.0	0.0	0.0	5.0	2.0	k__Bacteria; p__Firmicutes; c__Clostridia; o__Clostridiales; f__Ruminococcaceae; g__Faecalibacterium; s__bacterium ic1379
OTU_3788	1.0	0.0	7.0	0.0	2.0	0.0	1.0	0.0	0.0	0.0	0.0	0.0	0.0	0.0	0.0	1.0	9.0	1.0	k__Bacteria; p__Bacteroidetes; c__Bacteroidia; o__Bacteroidales; f__Rikenellaceae; g__Alistipes; s__Alistipes sp. AL-1
OTU_125	1.0	1.0	2.0	7.0	0.0	10.0	3.0	0.0	24.0	5.0	10.0	10.0	18.0	12.0	1.0	3.0	0.0	3.0	k__Bacteria; p__Firmicutes; c__Clostridia; o__Clostridiales; f__Clostridiales vadinBB60 group; g__uncultured rumen bacterium; s__uncultured rumen bacterium
OTU_367	1.0	1.0	1.0	4.0	3.0	3.0	3.0	2.0	2.0	0.0	0.0	3.0	3.0	0.0	1.0	1.0	3.0	2.0	k__Bacteria; p__Bacteroidetes; c__Bacteroidia; o__Bacteroidales; f__Muribaculaceae; g__uncultured Bacteroidales bacterium; s__uncultured Bacteroidales bacterium
OTU_4039	2.0	0.0	0.0	0.0	0.0	0.0	0.0	0.0	0.0	0.0	0.0	0.0	0.0	0.0	0.0	0.0	0.0	0.0	k__Bacteria; p__Firmicutes; c__Clostridia; o__Clostridiales; f__Ruminococcaceae
OTU_2150	1.0	0.0	0.0	3.0	0.0	0.0	0.0	1.0	0.0	0.0	0.0	0.0	3.0	0.0	0.0	0.0	0.0	1.0	k__Bacteria; p__Firmicutes; c__Clostridia; o__Clostridiales; f__Ruminococcaceae; g__Ruminococcaceae UCG-014
OTU_2250	1.0	0.0	1.0	0.0	0.0	1.0	3.0	0.0	0.0	0.0	0.0	0.0	2.0	0.0	0.0	1.0	3.0	0.0	k__Bacteria; p__Firmicutes; c__Clostridia; o__Clostridiales; f__Ruminococcaceae; g__Ruminococcaceae UCG-014
OTU_4813	1.0	0.0	2.0	1.0	0.0	1.0	0.0	0.0	1.0	0.0	1.0	2.0	0.0	2.0	0.0	4.0	3.0	0.0	k__Bacteria
OTU_1558	1.0	0.0	17.0	0.0	0.0	0.0	0.0	24.0	4.0	1.0	0.0	1.0	3.0	1.0	2.0	1.0	0.0	9.0	k__Bacteria; p__Bacteroidetes; c__Bacteroidia; o__Bacteroidales; f__Barnesiellaceae; g__Barnesiella; s__Barnesiella viscericola DSM 18177
OTU_4055	1.0	0.0	1.0	0.0	0.0	0.0	0.0	0.0	6.0	0.0	0.0	2.0	2.0	1.0	0.0	1.0	1.0	0.0	k__Bacteria; p__Firmicutes; c__Clostridia; o__Clostridiales
OTU_2725	2.0	0.0	0.0	0.0	0.0	0.0	0.0	0.0	0.0	0.0	0.0	0.0	0.0	0.0	0.0	0.0	0.0	0.0	k__Bacteria; p__Firmicutes; c__Clostridia; o__Clostridiales
OTU_254	2.0	2.0	0.0	3.0	1.0	0.0	4.0	0.0	11.0	3.0	1.0	5.0	1.0	5.0	7.0	0.0	2.0	0.0	k__Bacteria; p__Tenericutes; c__Mollicutes; o__Mollicutes RF39
OTU_5998	2.0	0.0	0.0	0.0	0.0	0.0	0.0	0.0	0.0	0.0	0.0	0.0	0.0	0.0	0.0	0.0	0.0	0.0	k__Bacteria
OTU_2720	2.0	0.0	0.0	0.0	0.0	0.0	0.0	0.0	0.0	0.0	0.0	0.0	0.0	0.0	3.0	0.0	0.0	3.0	k__Bacteria; p__Firmicutes; c__Clostridia; o__Clostridiales; f__Ruminococcaceae
OTU_4852	2.0	0.0	0.0	2.0	0.0	1.0	1.0	1.0	1.0	0.0	1.0	1.0	1.0	0.0	0.0	0.0	0.0	0.0	k__Bacteria; p__Firmicutes; c__Clostridia; o__Clostridiales; f__Ruminococcaceae
OTU_3417	1.0	0.0	2.0	0.0	0.0	1.0	4.0	0.0	0.0	0.0	0.0	3.0	2.0	1.0	0.0	0.0	0.0	1.0	k__Bacteria; p__Firmicutes; c__Clostridia; o__Clostridiales; f__Ruminococcaceae; g__Faecalibacterium
OTU_4028	2.0	0.0	0.0	0.0	0.0	0.0	0.0	0.0	0.0	0.0	0.0	0.0	1.0	0.0	0.0	0.0	0.0	0.0	k__Bacteria; p__Firmicutes; c__Clostridia; o__Clostridiales; f__Ruminococcaceae
OTU_4847	1.0	0.0	2.0	0.0	0.0	0.0	0.0	3.0	1.0	0.0	0.0	0.0	0.0	0.0	0.0	0.0	0.0	1.0	k__Bacteria; p__Firmicutes; c__Clostridia; o__Clostridiales; f__Ruminococcaceae
OTU_3053	2.0	0.0	0.0	0.0	0.0	0.0	1.0	3.0	0.0	0.0	2.0	1.0	1.0	4.0	0.0	1.0	3.0	0.0	k__Bacteria; p__Actinobacteria; c__Actinobacteria; o__Micrococcales; f__Intrasporangiaceae; g__Tetrasphaera; s__uncultured bacterium
OTU_4710	1.0	0.0	0.0	0.0	0.0	2.0	0.0	0.0	0.0	1.0	1.0	0.0	2.0	1.0	0.0	2.0	0.0	1.0	k__Bacteria; p__Bacteroidetes; c__Bacteroidia; o__Bacteroidales; f__Rikenellaceae; g__Alistipes
OTU_4022	2.0	0.0	0.0	0.0	1.0	0.0	3.0	1.0	6.0	0.0	0.0	3.0	0.0	2.0	1.0	0.0	1.0	1.0	k__Bacteria; p__Firmicutes; c__Clostridia; o__Clostridiales
OTU_2670	1.0	0.0	5.0	0.0	1.0	2.0	0.0	0.0	0.0	0.0	0.0	0.0	1.0	1.0	0.0	0.0	0.0	0.0	k__Bacteria; p__Bacteroidetes; c__Bacteroidia; o__Bacteroidales; f__Barnesiellaceae; g__Barnesiella; s__Barnesiella viscericola DSM 18177
OTU_1091	1.0	4.0	4.0	5.0	0.0	1.0	1.0	3.0	0.0	3.0	1.0	0.0	1.0	1.0	5.0	0.0	1.0	1.0	k__Bacteria; p__Bacteroidetes; c__Bacteroidia; o__Bacteroidales; f__Rikenellaceae; g__Alistipes; s__uncultured bacterium
OTU_844	1.0	2.0	0.0	0.0	2.0	0.0	0.0	0.0	1.0	0.0	0.0	1.0	0.0	6.0	0.0	0.0	0.0	3.0	k__Bacteria; p__Firmicutes
OTU_2112	1.0	0.0	0.0	0.0	3.0	0.0	0.0	0.0	0.0	0.0	0.0	1.0	0.0	0.0	0.0	0.0	0.0	0.0	k__Bacteria; p__Firmicutes; c__Clostridia; o__Clostridiales; f__Ruminococcaceae; g__Faecalibacterium
OTU_5803	2.0	0.0	0.0	0.0	0.0	0.0	0.0	0.0	1.0	0.0	0.0	0.0	0.0	0.0	0.0	0.0	0.0	0.0	k__Bacteria
OTU_5118	2.0	3.0	0.0	2.0	2.0	1.0	0.0	0.0	3.0	0.0	1.0	2.0	1.0	1.0	3.0	2.0	1.0	0.0	k__Bacteria; p__Firmicutes; c__Clostridia; o__Clostridiales; f__Lachnospiraceae
OTU_565	4.0	0.0	0.0	0.0	1.0	0.0	0.0	1.0	0.0	0.0	0.0	0.0	1.0	2.0	0.0	1.0	0.0	1.0	k__Bacteria; p__Firmicutes; c__Clostridia; o__Clostridiales; f__Ruminococcaceae
OTU_4678	2.0	0.0	0.0	0.0	0.0	1.0	1.0	3.0	3.0	0.0	0.0	0.0	0.0	0.0	0.0	0.0	1.0	0.0	k__Bacteria; p__Firmicutes; c__Clostridia; o__Clostridiales
OTU_2168	2.0	0.0	0.0	0.0	0.0	0.0	0.0	0.0	0.0	0.0	0.0	0.0	0.0	0.0	0.0	0.0	0.0	0.0	k__Bacteria; p__Firmicutes; c__Bacilli; o__Lactobacillales; f__Lactobacillaceae; g__Lactobacillus
OTU_3137	1.0	0.0	0.0	0.0	0.0	0.0	0.0	0.0	0.0	0.0	0.0	0.0	2.0	0.0	0.0	0.0	0.0	0.0	k__Bacteria; p__Firmicutes; c__Clostridia; o__Clostridiales; f__Lachnospiraceae
OTU_2510	1.0	0.0	0.0	0.0	0.0	0.0	2.0	0.0	0.0	0.0	0.0	0.0	0.0	0.0	0.0	0.0	1.0	0.0	k__Bacteria; p__Firmicutes; c__Clostridia; o__Clostridiales; f__Ruminococcaceae; g__Faecalibacterium; s__uncultured bacterium
OTU_2063	1.0	0.0	0.0	0.0	0.0	0.0	0.0	1.0	4.0	0.0	0.0	0.0	0.0	1.0	0.0	0.0	0.0	0.0	k__Bacteria; p__Firmicutes; c__Clostridia; o__Clostridiales
OTU_3275	1.0	0.0	2.0	0.0	0.0	0.0	4.0	0.0	0.0	0.0	0.0	2.0	2.0	0.0	0.0	0.0	2.0	2.0	k__Bacteria; p__Firmicutes; c__Clostridia; o__Clostridiales; f__Lachnospiraceae; g__Lachnospiraceae NC2004 group; s__uncultured bacterium
OTU_2413	2.0	0.0	0.0	0.0	0.0	0.0	0.0	0.0	0.0	0.0	0.0	0.0	0.0	0.0	0.0	0.0	0.0	0.0	k__Bacteria; p__Firmicutes; c__Clostridia; o__Clostridiales; f__Lachnospiraceae
OTU_393	1.0	0.0	1.0	1.0	2.0	0.0	2.0	2.0	0.0	0.0	0.0	0.0	2.0	1.0	0.0	7.0	3.0	1.0	k__Bacteria; p__Firmicutes
OTU_4066	1.0	0.0	2.0	1.0	0.0	0.0	0.0	1.0	0.0	0.0	0.0	0.0	0.0	0.0	0.0	0.0	1.0	0.0	k__Bacteria; p__Firmicutes; c__Clostridia; o__Clostridiales
OTU_923	3.0	1.0	13.0	1.0	9.0	1.0	15.0	2.0	2.0	0.0	0.0	5.0	4.0	9.0	0.0	2.0	2.0	4.0	k__Bacteria; p__Firmicutes; c__Clostridia; o__Clostridiales; f__Lachnospiraceae
OTU_214	2.0	4.0	11.0	8.0	8.0	4.0	19.0	7.0	10.0	6.0	13.0	4.0	0.0	9.0	2.0	1.0	2.0	7.0	k__Bacteria; p__Firmicutes; c__Erysipelotrichia; o__Erysipelotrichales; f__Erysipelotrichaceae; g__Erysipelatoclostridium; s__Clostridiales bacterium CHKCI006
OTU_2447	2.0	0.0	2.0	0.0	1.0	0.0	0.0	1.0	0.0	0.0	1.0	0.0	1.0	1.0	0.0	1.0	0.0	0.0	k__Bacteria; p__Firmicutes; c__Clostridia; o__Clostridiales; f__Ruminococcaceae
OTU_429	2.0	0.0	2.0	0.0	1.0	2.0	2.0	0.0	0.0	0.0	0.0	0.0	0.0	0.0	0.0	1.0	0.0	2.0	k__Bacteria; p__Bacteroidetes; c__Bacteroidia; o__Bacteroidales; f__Rikenellaceae; g__Rikenella; s__uncultured bacterium
OTU_2518	1.0	0.0	0.0	0.0	2.0	0.0	0.0	3.0	2.0	0.0	0.0	0.0	0.0	3.0	0.0	0.0	1.0	0.0	k__Bacteria; p__Firmicutes
OTU_1750	1.0	0.0	0.0	0.0	4.0	1.0	0.0	3.0	4.0	0.0	0.0	0.0	0.0	1.0	0.0	1.0	0.0	8.0	k__Bacteria; p__Firmicutes; c__Clostridia; o__Clostridiales; f__Ruminococcaceae
OTU_483	1.0	1.0	0.0	2.0	2.0	0.0	1.0	0.0	2.0	0.0	1.0	0.0	0.0	0.0	0.0	0.0	0.0	0.0	k__Bacteria; p__Proteobacteria; c__Gammaproteobacteria; o__Xanthomonadales; f__Xanthomonadaceae; g__Thermomonas; s__uncultured bacterium
OTU_854	1.0	0.0	0.0	0.0	0.0	3.0	0.0	0.0	2.0	0.0	0.0	0.0	0.0	0.0	0.0	0.0	0.0	0.0	k__Bacteria; p__Firmicutes; c__Clostridia; o__Clostridiales
OTU_141	1.0	3.0	11.0	8.0	0.0	1.0	16.0	2.0	18.0	2.0	0.0	6.0	10.0	4.0	5.0	2.0	2.0	11.0	k__Bacteria; p__Firmicutes; c__Clostridia; o__Clostridiales; f__Ruminococcaceae; g__Ruminococcaceae UCG-009
OTU_286	1.0	2.0	0.0	1.0	1.0	8.0	3.0	0.0	2.0	7.0	0.0	3.0	0.0	1.0	10.0	5.0	7.0	1.0	k__Bacteria; p__Firmicutes; c__Clostridia; o__Clostridiales; f__Lachnospiraceae; g__[Eubacterium] ventriosum group
OTU_793	1.0	0.0	0.0	2.0	2.0	0.0	0.0	1.0	1.0	5.0	0.0	2.0	0.0	1.0	13.0	0.0	1.0	1.0	k__Bacteria; p__Firmicutes; c__Clostridia; o__Clostridiales; f__Ruminococcaceae
OTU_5832	2.0	0.0	0.0	1.0	0.0	0.0	0.0	0.0	0.0	0.0	0.0	0.0	0.0	0.0	0.0	0.0	0.0	0.0	k__Bacteria; p__Firmicutes; c__Clostridia; o__Clostridiales; f__Ruminococcaceae; g__Ruminococcaceae UCG-014; s__uncultured bacterium
OTU_2964	1.0	2.0	17.0	6.0	1.0	6.0	0.0	21.0	7.0	2.0	1.0	19.0	10.0	1.0	21.0	0.0	11.0	9.0	k__Bacteria; p__Bacteroidetes; c__Bacteroidia; o__Bacteroidales; f__Barnesiellaceae; g__Barnesiella; s__Barnesiella viscericola DSM 18177
OTU_169	2.0	24.0	0.0	0.0	0.0	0.0	0.0	0.0	40.0	0.0	0.0	0.0	1.0	19.0	30.0	12.0	1.0	0.0	k__Bacteria; p__Firmicutes; c__Clostridia; o__Clostridiales; f__Lachnospiraceae
OTU_466	1.0	8.0	6.0	2.0	2.0	5.0	19.0	3.0	10.0	3.0	0.0	6.0	13.0	12.0	9.0	16.0	12.0	0.0	k__Bacteria; p__Firmicutes; c__Clostridia; o__Clostridiales; f__Ruminococcaceae
OTU_2696	2.0	0.0	0.0	5.0	0.0	1.0	1.0	0.0	3.0	0.0	0.0	0.0	2.0	0.0	1.0	0.0	0.0	0.0	k__Bacteria; p__Firmicutes; c__Clostridia; o__Clostridiales; f__Ruminococcaceae; g__Negativibacillus
OTU_4013	1.0	3.0	6.0	0.0	1.0	1.0	7.0	3.0	1.0	3.0	1.0	1.0	1.0	2.0	3.0	0.0	1.0	1.0	k__Bacteria; p__Firmicutes; c__Clostridia; o__Clostridiales; f__Lachnospiraceae
OTU_4423	1.0	0.0	0.0	2.0	0.0	0.0	2.0	0.0	0.0	0.0	1.0	5.0	4.0	9.0	1.0	1.0	0.0	2.0	k__Bacteria; p__Firmicutes; c__Clostridia; o__Clostridiales
OTU_2390	2.0	0.0	0.0	1.0	0.0	0.0	0.0	0.0	0.0	0.0	0.0	0.0	1.0	0.0	0.0	1.0	0.0	0.0	k__Bacteria; p__Firmicutes; c__Clostridia; o__Clostridiales
OTU_2134	1.0	0.0	0.0	0.0	0.0	0.0	0.0	0.0	2.0	1.0	0.0	1.0	0.0	0.0	2.0	0.0	0.0	0.0	k__Bacteria; p__Firmicutes; c__Clostridia; o__Clostridiales; f__Ruminococcaceae
OTU_5418	3.0	2.0	0.0	4.0	5.0	2.0	0.0	2.0	14.0	11.0	1.0	3.0	10.0	19.0	13.0	7.0	15.0	2.0	k__Bacteria; p__Bacteroidetes; c__Bacteroidia; o__Bacteroidales; f__Barnesiellaceae; g__Barnesiella; s__Barnesiella viscericola DSM 18177
OTU_2323	2.0	0.0	0.0	0.0	0.0	0.0	0.0	0.0	0.0	0.0	0.0	0.0	0.0	0.0	0.0	0.0	0.0	0.0	k__Bacteria; p__Firmicutes; c__Clostridia; o__Clostridiales
OTU_2862	2.0	14.0	4.0	12.0	24.0	1.0	5.0	4.0	15.0	4.0	0.0	3.0	2.0	3.0	3.0	4.0	5.0	5.0	k__Bacteria; p__Firmicutes; c__Clostridia; o__Clostridiales; f__Lachnospiraceae
OTU_1967	2.0	0.0	0.0	0.0	0.0	0.0	0.0	0.0	0.0	0.0	0.0	0.0	0.0	0.0	0.0	0.0	0.0	0.0	k__Bacteria; p__Firmicutes; c__Clostridia; o__Clostridiales; f__Ruminococcaceae
OTU_4445	1.0	0.0	0.0	1.0	0.0	0.0	0.0	0.0	0.0	3.0	0.0	2.0	0.0	0.0	0.0	0.0	0.0	0.0	k__Bacteria; p__Firmicutes; c__Clostridia; o__Clostridiales; f__Lachnospiraceae
OTU_843	3.0	0.0	0.0	0.0	0.0	0.0	0.0	0.0	0.0	0.0	0.0	0.0	0.0	0.0	0.0	0.0	0.0	0.0	k__Bacteria; p__Firmicutes; c__Clostridia; o__Clostridiales
OTU_876	1.0	0.0	1.0	0.0	11.0	1.0	0.0	0.0	0.0	0.0	0.0	0.0	0.0	1.0	0.0	0.0	0.0	0.0	k__Bacteria; p__Firmicutes; c__Clostridia; o__Clostridiales; f__Ruminococcaceae
OTU_5113	2.0	0.0	0.0	0.0	0.0	0.0	0.0	0.0	0.0	0.0	0.0	0.0	0.0	0.0	0.0	0.0	0.0	0.0	Unclassified
OTU_150	3.0	1.0	16.0	4.0	2.0	4.0	3.0	1.0	16.0	0.0	0.0	6.0	3.0	8.0	10.0	2.0	4.0	1.0	k__Bacteria; p__Firmicutes; c__Clostridia; o__Clostridiales; f__Eubacteriaceae; g__Anaerofustis; s__uncultured bacterium
OTU_3654	2.0	0.0	0.0	0.0	0.0	0.0	0.0	0.0	0.0	0.0	0.0	0.0	0.0	0.0	0.0	2.0	0.0	0.0	k__Bacteria; p__Bacteroidetes; c__Bacteroidia; o__Bacteroidales; f__Rikenellaceae; g__Alistipes; s__Alistipes sp. N15.MGS-157
OTU_1869	4.0	1.0	1.0	3.0	0.0	2.0	2.0	1.0	3.0	1.0	5.0	3.0	6.0	4.0	0.0	1.0	1.0	1.0	k__Bacteria; p__Firmicutes; c__Clostridia; o__Clostridiales; f__Ruminococcaceae
OTU_559	1.0	0.0	1.0	0.0	0.0	5.0	1.0	0.0	0.0	0.0	2.0	2.0	1.0	0.0	1.0	1.0	1.0	0.0	k__Bacteria; p__Bacteroidetes; c__Bacteroidia; o__Bacteroidales; f__Muribaculaceae; g__uncultured bacterium; s__uncultured bacterium
OTU_472	1.0	0.0	0.0	0.0	3.0	0.0	1.0	1.0	12.0	4.0	1.0	0.0	0.0	3.0	0.0	0.0	2.0	0.0	k__Bacteria; p__Firmicutes; c__Clostridia; o__Clostridiales; f__Ruminococcaceae; g__Flavonifractor; s__uncultured bacterium
OTU_2315	2.0	0.0	0.0	0.0	0.0	0.0	0.0	0.0	0.0	0.0	0.0	0.0	0.0	0.0	0.0	0.0	0.0	0.0	k__Bacteria; p__Firmicutes; c__Clostridia; o__Clostridiales
OTU_863	2.0	2.0	27.0	10.0	0.0	0.0	3.0	3.0	10.0	83.0	0.0	7.0	3.0	4.0	4.0	0.0	11.0	8.0	k__Bacteria; p__Firmicutes; c__Clostridia; o__Clostridiales; f__Ruminococcaceae; g__Faecalibacterium
OTU_709	1.0	0.0	4.0	0.0	2.0	1.0	1.0	7.0	6.0	0.0	2.0	0.0	2.0	2.0	1.0	0.0	0.0	5.0	k__Bacteria; p__Firmicutes; c__Clostridia; o__Clostridiales; f__Lachnospiraceae
OTU_5304	1.0	0.0	0.0	0.0	0.0	0.0	0.0	0.0	1.0	0.0	0.0	0.0	2.0	0.0	1.0	0.0	0.0	0.0	k__Bacteria; p__Firmicutes; c__Clostridia; o__Clostridiales; f__Lachnospiraceae; g__[Eubacterium] xylanophilum group; s__uncultured bacterium
OTU_5157	4.0	0.0	0.0	0.0	0.0	0.0	0.0	0.0	0.0	0.0	0.0	0.0	0.0	0.0	0.0	0.0	2.0	0.0	k__Bacteria; p__Firmicutes; c__Clostridia; o__Clostridiales; f__Clostridiales vadinBB60 group
OTU_4450	4.0	0.0	0.0	0.0	0.0	0.0	0.0	1.0	0.0	0.0	0.0	3.0	1.0	0.0	2.0	0.0	0.0	1.0	k__Bacteria
OTU_3957	1.0	0.0	0.0	0.0	0.0	0.0	0.0	0.0	3.0	0.0	0.0	0.0	0.0	0.0	0.0	0.0	0.0	0.0	k__Bacteria; p__Firmicutes; c__Clostridia; o__Clostridiales
OTU_888	1.0	0.0	0.0	0.0	0.0	0.0	0.0	0.0	0.0	0.0	0.0	2.0	0.0	0.0	0.0	0.0	0.0	0.0	k__Bacteria; p__Epsilonbacteraeota; c__Campylobacteria; o__Campylobacterales; f__Helicobacteraceae; g__Helicobacter
OTU_1361	3.0	0.0	0.0	0.0	0.0	0.0	0.0	0.0	1.0	0.0	0.0	0.0	0.0	1.0	0.0	0.0	0.0	0.0	k__Bacteria; p__Firmicutes; c__Clostridia; o__Clostridiales; f__Ruminococcaceae
OTU_4889	1.0	0.0	0.0	0.0	0.0	0.0	0.0	0.0	0.0	1.0	0.0	3.0	0.0	0.0	0.0	0.0	0.0	0.0	k__Bacteria; p__Firmicutes; c__Clostridia; o__Clostridiales
OTU_781	3.0	0.0	0.0	0.0	0.0	0.0	0.0	0.0	0.0	0.0	0.0	0.0	0.0	0.0	0.0	0.0	0.0	0.0	k__Bacteria; p__Firmicutes; c__Clostridia; o__Clostridiales; f__Ruminococcaceae; g__Phocea; s__uncultured bacterium
OTU_1148	1.0	0.0	1.0	1.0	5.0	0.0	0.0	2.0	3.0	3.0	1.0	0.0	0.0	1.0	1.0	0.0	0.0	1.0	k__Bacteria; p__Firmicutes; c__Clostridia; o__Clostridiales; f__Lachnospiraceae
OTU_4426	1.0	0.0	1.0	1.0	0.0	0.0	0.0	1.0	0.0	1.0	0.0	0.0	0.0	0.0	2.0	0.0	0.0	0.0	k__Bacteria; p__Firmicutes; c__Clostridia; o__Clostridiales; f__Ruminococcaceae; g__Ruminococcaceae UCG-014
OTU_6163	2.0	0.0	0.0	0.0	0.0	0.0	0.0	0.0	0.0	0.0	0.0	0.0	0.0	0.0	0.0	0.0	0.0	0.0	k__Bacteria; p__Firmicutes; c__Clostridia; o__Clostridiales
OTU_1669	1.0	0.0	0.0	1.0	2.0	1.0	0.0	7.0	3.0	0.0	0.0	0.0	4.0	10.0	2.0	3.0	0.0	3.0	k__Bacteria; p__Firmicutes; c__Clostridia; o__Clostridiales
OTU_3930	2.0	0.0	0.0	2.0	0.0	0.0	0.0	0.0	0.0	0.0	0.0	0.0	0.0	0.0	0.0	0.0	0.0	0.0	k__Bacteria; p__Firmicutes; c__Clostridia; o__Clostridiales; f__Ruminococcaceae
OTU_6407	2.0	0.0	0.0	0.0	0.0	0.0	2.0	0.0	1.0	0.0	0.0	0.0	0.0	0.0	0.0	0.0	0.0	0.0	k__Bacteria; p__Firmicutes; c__Clostridia; o__Clostridiales
OTU_5123	2.0	0.0	0.0	0.0	0.0	0.0	0.0	3.0	0.0	0.0	0.0	0.0	0.0	0.0	0.0	0.0	0.0	0.0	k__Bacteria; p__Firmicutes; c__Clostridia; o__Clostridiales; f__Ruminococcaceae
OTU_424	1.0	1.0	3.0	0.0	1.0	2.0	2.0	3.0	6.0	0.0	0.0	0.0	4.0	1.0	1.0	0.0	1.0	1.0	k__Bacteria; p__Firmicutes; c__Clostridia; o__Clostridiales; f__Ruminococcaceae; g__Ruminococcaceae V9D2013 group; s__uncultured bacterium
OTU_327	1.0	2.0	1.0	0.0	2.0	6.0	1.0	0.0	0.0	2.0	1.0	1.0	1.0	0.0	1.0	0.0	1.0	0.0	k__Bacteria; p__Tenericutes; c__Mollicutes; o__Anaeroplasmatales; f__Anaeroplasmataceae; g__Anaeroplasma; s__uncultured bacterium
OTU_230	1.0	1.0	0.0	6.0	0.0	4.0	0.0	0.0	1.0	7.0	3.0	0.0	19.0	6.0	0.0	1.0	3.0	3.0	k__Bacteria; p__Firmicutes; c__Clostridia; o__Clostridiales; f__Clostridiales vadinBB60 group; g__uncultured bacterium; s__uncultured bacterium
OTU_757	3.0	0.0	0.0	0.0	0.0	0.0	0.0	0.0	0.0	0.0	0.0	0.0	0.0	0.0	0.0	0.0	0.0	0.0	k__Bacteria; p__Firmicutes; c__Clostridia; o__Clostridiales
OTU_252	2.0	1.0	6.0	0.0	3.0	1.0	8.0	10.0	1.0	5.0	2.0	6.0	3.0	3.0	2.0	8.0	3.0	1.0	k__Bacteria; p__Firmicutes; c__Clostridia; o__Clostridiales; f__Family XIII
OTU_3998	2.0	0.0	0.0	0.0	0.0	0.0	0.0	0.0	0.0	0.0	0.0	0.0	0.0	0.0	0.0	0.0	0.0	0.0	k__Bacteria; p__Firmicutes; c__Clostridia; o__Clostridiales; f__Lachnospiraceae
OTU_2289	2.0	0.0	0.0	0.0	0.0	0.0	0.0	0.0	0.0	0.0	0.0	0.0	0.0	0.0	0.0	0.0	0.0	0.0	k__Bacteria; p__Firmicutes; c__Clostridia; o__Clostridiales; f__Christensenellaceae; g__Christensenellaceae R-7 group
OTU_2617	1.0	0.0	0.0	5.0	0.0	2.0	1.0	0.0	0.0	0.0	0.0	0.0	1.0	0.0	0.0	0.0	0.0	0.0	k__Bacteria; p__Firmicutes; c__Clostridia; o__Clostridiales; f__Ruminococcaceae; g__Oscillibacter; s__gut metagenome
OTU_2737	2.0	0.0	0.0	0.0	0.0	0.0	0.0	0.0	0.0	0.0	0.0	0.0	0.0	0.0	0.0	0.0	0.0	0.0	k__Bacteria; p__Firmicutes; c__Clostridia; o__Clostridiales; f__Lachnospiraceae
OTU_3745	1.0	1.0	5.0	0.0	10.0	7.0	0.0	3.0	1.0	2.0	2.0	3.0	8.0	9.0	0.0	4.0	0.0	6.0	k__Bacteria; p__Bacteroidetes; c__Bacteroidia; o__Bacteroidales; f__Barnesiellaceae; g__Barnesiella; s__Barnesiella viscericola DSM 18177
OTU_1751	1.0	0.0	0.0	0.0	2.0	0.0	0.0	0.0	2.0	0.0	0.0	0.0	0.0	1.0	0.0	0.0	0.0	0.0	k__Bacteria; p__Firmicutes
OTU_375	2.0	1.0	4.0	0.0	5.0	0.0	1.0	2.0	4.0	4.0	0.0	4.0	5.0	1.0	5.0	10.0	0.0	6.0	k__Bacteria; p__Tenericutes; c__Mollicutes; o__Mollicutes RF39; f__uncultured bacterium; g__uncultured bacterium; s__uncultured bacterium
OTU_3783	1.0	0.0	0.0	0.0	2.0	0.0	0.0	0.0	0.0	0.0	0.0	0.0	0.0	0.0	1.0	0.0	0.0	0.0	k__Bacteria
OTU_3774	1.0	1.0	5.0	2.0	1.0	0.0	1.0	1.0	0.0	0.0	1.0	0.0	1.0	0.0	0.0	0.0	2.0	8.0	k__Bacteria; p__Firmicutes; c__Clostridia; o__Clostridiales
OTU_4141	2.0	0.0	0.0	0.0	0.0	0.0	0.0	0.0	0.0	0.0	0.0	0.0	0.0	0.0	0.0	0.0	0.0	0.0	k__Bacteria; p__Firmicutes; c__Clostridia; o__Clostridiales
OTU_2249	1.0	0.0	0.0	0.0	0.0	0.0	0.0	0.0	2.0	0.0	0.0	0.0	0.0	0.0	0.0	0.0	0.0	0.0	k__Bacteria
OTU_2360	1.0	0.0	0.0	0.0	0.0	0.0	0.0	0.0	0.0	1.0	0.0	0.0	0.0	1.0	0.0	1.0	1.0	0.0	k__Bacteria; p__Tenericutes; c__Mollicutes; o__Mollicutes RF39
OTU_5109	1.0	0.0	2.0	0.0	0.0	0.0	0.0	1.0	1.0	1.0	1.0	3.0	0.0	1.0	0.0	1.0	6.0	0.0	k__Bacteria; p__Firmicutes; c__Clostridia; o__Clostridiales
OTU_6090	2.0	0.0	0.0	0.0	0.0	0.0	0.0	0.0	0.0	0.0	0.0	0.0	0.0	0.0	0.0	0.0	0.0	0.0	k__Bacteria; p__Firmicutes; c__Clostridia; o__Clostridiales; f__Ruminococcaceae
OTU_4207	1.0	0.0	0.0	0.0	4.0	2.0	4.0	0.0	1.0	0.0	0.0	0.0	2.0	1.0	0.0	0.0	0.0	1.0	k__Bacteria; p__Firmicutes; c__Clostridia; o__Clostridiales; f__Lachnospiraceae
OTU_1366	1.0	0.0	1.0	0.0	0.0	1.0	0.0	10.0	7.0	3.0	0.0	1.0	0.0	3.0	0.0	3.0	2.0	0.0	k__Bacteria; p__Firmicutes; c__Clostridia; o__Clostridiales
OTU_2472	1.0	0.0	0.0	0.0	0.0	0.0	1.0	1.0	8.0	8.0	0.0	6.0	0.0	10.0	1.0	1.0	13.0	0.0	k__Bacteria; p__Bacteroidetes; c__Bacteroidia; o__Bacteroidales; f__Barnesiellaceae; g__Barnesiella; s__Barnesiella viscericola DSM 18177
OTU_4130	3.0	0.0	0.0	0.0	0.0	0.0	0.0	0.0	0.0	0.0	0.0	0.0	0.0	0.0	0.0	0.0	0.0	0.0	k__Bacteria
OTU_1210	1.0	0.0	0.0	0.0	1.0	0.0	0.0	3.0	4.0	0.0	0.0	0.0	0.0	0.0	0.0	0.0	0.0	0.0	k__Bacteria; p__Firmicutes; c__Clostridia; o__Clostridiales
OTU_3637	1.0	0.0	0.0	0.0	0.0	0.0	0.0	2.0	0.0	0.0	0.0	0.0	0.0	0.0	0.0	0.0	0.0	0.0	k__Bacteria; p__Firmicutes; c__Clostridia; o__Clostridiales
OTU_2355	2.0	0.0	0.0	0.0	0.0	0.0	0.0	0.0	0.0	0.0	0.0	0.0	0.0	0.0	0.0	0.0	0.0	0.0	k__Bacteria; p__Firmicutes; c__Clostridia; o__Clostridiales; f__Lachnospiraceae
OTU_1158	1.0	0.0	0.0	4.0	0.0	1.0	1.0	0.0	0.0	0.0	0.0	3.0	0.0	1.0	2.0	0.0	0.0	1.0	k__Bacteria; p__Firmicutes; c__Clostridia; o__Clostridiales; f__Clostridiaceae 1; g__Clostridium sensu stricto 1; s__uncultured bacterium
OTU_717	1.0	0.0	0.0	2.0	6.0	1.0	3.0	2.0	2.0	10.0	0.0	2.0	0.0	2.0	6.0	1.0	7.0	5.0	k__Bacteria; p__Firmicutes; c__Clostridia; o__Clostridiales; f__Ruminococcaceae
OTU_6087	2.0	0.0	0.0	0.0	0.0	0.0	0.0	0.0	0.0	0.0	0.0	0.0	0.0	0.0	0.0	0.0	0.0	0.0	k__Bacteria; p__Firmicutes; c__Clostridia; o__Clostridiales; f__Ruminococcaceae
OTU_563	1.0	0.0	0.0	0.0	0.0	1.0	0.0	0.0	0.0	0.0	0.0	1.0	0.0	0.0	2.0	0.0	0.0	0.0	k__Bacteria; p__Lentisphaerae; c__Lentisphaeria; o__Victivallales; f__Victivallaceae; g__Victivallis; s__unidentified
OTU_3444	1.0	0.0	0.0	0.0	2.0	0.0	0.0	0.0	1.0	3.0	3.0	0.0	0.0	0.0	0.0	0.0	0.0	0.0	k__Bacteria; p__Firmicutes; c__Clostridia; o__Clostridiales; f__Ruminococcaceae; g__Subdoligranulum
OTU_4127	1.0	1.0	0.0	0.0	0.0	0.0	0.0	0.0	0.0	0.0	0.0	0.0	0.0	0.0	0.0	0.0	0.0	0.0	k__Bacteria; p__Proteobacteria; c__Gammaproteobacteria; o__Betaproteobacteriales; f__Hydrogenophilaceae; g__Hydrogenophilus; s__uncultured bacterium
OTU_353	1.0	0.0	3.0	4.0	0.0	3.0	2.0	0.0	0.0	1.0	1.0	1.0	2.0	0.0	2.0	0.0	1.0	1.0	k__Bacteria; p__Firmicutes; c__Clostridia; o__Clostridiales; f__Ruminococcaceae; g__Ruminococcaceae UCG-013; s__uncultured bacterium
OTU_2867	1.0	0.0	0.0	3.0	75.0	6.0	3.0	13.0	0.0	33.0	0.0	0.0	0.0	0.0	1.0	1.0	21.0	3.0	k__Bacteria; p__Firmicutes; c__Clostridia; o__Clostridiales; f__Ruminococcaceae; g__Faecalibacterium; s__uncultured bacterium
OTU_548	1.0	0.0	3.0	4.0	0.0	0.0	1.0	0.0	6.0	1.0	0.0	2.0	2.0	1.0	0.0	3.0	1.0	0.0	k__Bacteria; p__Firmicutes; c__Clostridia; o__Clostridiales; f__Clostridiales vadinBB60 group; g__uncultured bacterium; s__uncultured bacterium
OTU_4166	2.0	3.0	1.0	1.0	0.0	0.0	0.0	2.0	1.0	0.0	4.0	0.0	0.0	0.0	0.0	0.0	0.0	0.0	k__Bacteria; p__Bacteroidetes; c__Bacteroidia; o__Bacteroidales; f__Barnesiellaceae; g__Barnesiella; s__Barnesiella viscericola DSM 18177
OTU_872	3.0	0.0	0.0	0.0	0.0	0.0	0.0	0.0	2.0	1.0	0.0	0.0	0.0	0.0	0.0	0.0	0.0	0.0	k__Bacteria; p__Firmicutes; c__Clostridia; o__Clostridiales; f__Ruminococcaceae
OTU_3365	2.0	0.0	1.0	2.0	25.0	2.0	0.0	0.0	2.0	3.0	1.0	6.0	3.0	1.0	0.0	0.0	3.0	2.0	k__Bacteria; p__Firmicutes; c__Clostridia; o__Clostridiales; f__Ruminococcaceae
OTU_6158	2.0	0.0	0.0	0.0	0.0	0.0	0.0	0.0	0.0	0.0	0.0	0.0	0.0	0.0	0.0	0.0	0.0	0.0	k__Bacteria; p__WPS-2; c__uncultured Firmicutes bacterium; o__uncultured Firmicutes bacterium; f__uncultured Firmicutes bacterium; g__uncultured Firmicutes bacterium; s__uncultured Firmicutes bacterium
OTU_3181	1.0	1.0	0.0	1.0	3.0	0.0	3.0	0.0	1.0	0.0	0.0	0.0	0.0	0.0	0.0	0.0	0.0	0.0	k__Bacteria; p__Firmicutes; c__Clostridia; o__Clostridiales
OTU_1081	1.0	0.0	1.0	1.0	4.0	0.0	3.0	3.0	0.0	0.0	0.0	1.0	1.0	9.0	0.0	1.0	6.0	4.0	k__Bacteria; p__Firmicutes; c__Clostridia; o__Clostridiales; f__Lachnospiraceae
OTU_5753	1.0	0.0	0.0	0.0	0.0	0.0	0.0	0.0	0.0	0.0	0.0	0.0	0.0	0.0	0.0	0.0	2.0	0.0	k__Bacteria; p__Firmicutes; c__Clostridia; o__Clostridiales; f__Ruminococcaceae; g__Faecalibacterium
OTU_991	3.0	0.0	0.0	0.0	0.0	0.0	0.0	0.0	0.0	0.0	0.0	0.0	0.0	0.0	0.0	0.0	0.0	0.0	k__Bacteria; p__Firmicutes; c__Clostridia; o__Clostridiales; f__Ruminococcaceae
OTU_1891	1.0	1.0	1.0	0.0	0.0	1.0	0.0	0.0	0.0	2.0	0.0	1.0	0.0	1.0	0.0	0.0	0.0	2.0	k__Bacteria; p__Firmicutes; c__Clostridia; o__Clostridiales; f__Clostridiales vadinBB60 group
OTU_3185	1.0	2.0	1.0	0.0	3.0	2.0	5.0	2.0	8.0	13.0	3.0	6.0	2.0	9.0	9.0	1.0	8.0	0.0	k__Bacteria; p__Firmicutes; c__Clostridia; o__Clostridiales; f__Lachnospiraceae
OTU_2149	2.0	0.0	0.0	0.0	0.0	0.0	0.0	0.0	0.0	0.0	0.0	0.0	0.0	0.0	0.0	0.0	0.0	0.0	k__Bacteria; p__Firmicutes; c__Clostridia; o__Clostridiales; f__Christensenellaceae; g__Christensenellaceae R-7 group
OTU_131	2.0	1.0	2.0	17.0	0.0	5.0	50.0	3.0	42.0	18.0	1.0	13.0	5.0	24.0	57.0	3.0	19.0	3.0	k__Bacteria; p__Firmicutes; c__Clostridia; o__Clostridiales; f__Defluviitaleaceae; g__Defluviitaleaceae UCG-011; s__uncultured bacterium
OTU_6108	3.0	0.0	0.0	0.0	0.0	0.0	0.0	0.0	0.0	0.0	0.0	1.0	0.0	0.0	0.0	0.0	0.0	0.0	k__Bacteria; p__Firmicutes; c__Erysipelotrichia; o__Erysipelotrichales; f__Erysipelotrichaceae; g__Turicibacter
OTU_3466	1.0	0.0	0.0	0.0	0.0	0.0	0.0	0.0	0.0	0.0	0.0	0.0	0.0	1.0	2.0	0.0	0.0	0.0	k__Bacteria; p__Firmicutes; c__Clostridia; o__Clostridiales
OTU_223	1.0	1.0	3.0	3.0	4.0	4.0	3.0	5.0	11.0	10.0	3.0	7.0	6.0	5.0	4.0	3.0	3.0	0.0	k__Bacteria; p__Firmicutes; c__Clostridia; o__Clostridiales; f__Ruminococcaceae
OTU_4167	1.0	0.0	0.0	0.0	1.0	0.0	0.0	0.0	0.0	0.0	0.0	1.0	0.0	0.0	0.0	1.0	0.0	1.0	k__Bacteria; p__Firmicutes; c__Bacilli; o__Lactobacillales; f__Streptococcaceae; g__Lactococcus; s__uncultured bacterium
OTU_2789	1.0	0.0	1.0	2.0	0.0	0.0	2.0	0.0	2.0	3.0	0.0	4.0	6.0	1.0	1.0	1.0	3.0	0.0	k__Bacteria
OTU_3827	1.0	1.0	2.0	4.0	16.0	2.0	0.0	1.0	0.0	2.0	1.0	1.0	8.0	1.0	1.0	0.0	8.0	1.0	k__Bacteria
OTU_612	1.0	0.0	2.0	0.0	0.0	0.0	0.0	0.0	6.0	0.0	0.0	0.0	0.0	2.0	0.0	0.0	0.0	0.0	k__Bacteria; p__Firmicutes; c__Clostridia; o__Clostridiales
OTU_434	1.0	1.0	0.0	0.0	1.0	0.0	1.0	3.0	6.0	2.0	0.0	3.0	0.0	4.0	2.0	0.0	0.0	3.0	k__Bacteria; p__Firmicutes; c__Clostridia; o__Clostridiales; f__Lachnospiraceae; g__Lachnospiraceae FCS020 group
OTU_780	1.0	0.0	0.0	0.0	0.0	0.0	0.0	0.0	0.0	0.0	0.0	0.0	2.0	0.0	0.0	0.0	0.0	0.0	k__Bacteria; p__Firmicutes; c__Clostridia; o__Clostridiales; f__Ruminococcaceae
OTU_753	3.0	0.0	0.0	0.0	0.0	0.0	0.0	0.0	0.0	0.0	0.0	0.0	0.0	0.0	0.0	0.0	0.0	0.0	k__Bacteria; p__Firmicutes; c__Clostridia; o__Clostridiales; f__Lachnospiraceae
OTU_2035	1.0	1.0	0.0	0.0	0.0	0.0	0.0	0.0	0.0	0.0	0.0	0.0	0.0	0.0	1.0	0.0	0.0	0.0	k__Bacteria; p__Proteobacteria; c__Deltaproteobacteria; o__Bdellovibrionales; f__Bdellovibrionaceae; g__Bdellovibrio; s__uncultured bacterium
OTU_2269	2.0	0.0	0.0	0.0	0.0	0.0	0.0	0.0	0.0	0.0	0.0	0.0	0.0	1.0	0.0	0.0	0.0	0.0	k__Bacteria; p__Firmicutes; c__Clostridia; o__Clostridiales
OTU_1723	1.0	0.0	0.0	0.0	2.0	0.0	0.0	0.0	0.0	0.0	0.0	0.0	0.0	0.0	0.0	0.0	3.0	0.0	k__Bacteria; p__Firmicutes; c__Clostridia; o__Clostridiales; f__Ruminococcaceae; g__Faecalibacterium
OTU_5421	1.0	0.0	5.0	7.0	7.0	4.0	1.0	0.0	0.0	4.0	1.0	5.0	1.0	2.0	0.0	0.0	0.0	2.0	k__Bacteria; p__Firmicutes; c__Clostridia; o__Clostridiales; f__Ruminococcaceae
OTU_2563	1.0	0.0	2.0	0.0	0.0	0.0	0.0	0.0	0.0	0.0	0.0	0.0	0.0	0.0	0.0	0.0	0.0	0.0	k__Bacteria
OTU_693	1.0	3.0	0.0	0.0	6.0	4.0	0.0	6.0	1.0	2.0	0.0	1.0	0.0	4.0	9.0	0.0	4.0	0.0	k__Bacteria; p__Firmicutes; c__Clostridia; o__Clostridiales; f__Lachnospiraceae
OTU_5788	1.0	0.0	0.0	0.0	0.0	0.0	0.0	0.0	0.0	0.0	0.0	0.0	0.0	0.0	2.0	0.0	0.0	0.0	k__Bacteria; p__Acidobacteria; c__Acidobacteriia; o__Acidobacteriales; f__Acidobacteriaceae (Subgroup 1); g__Acidipila
OTU_800	1.0	0.0	0.0	0.0	0.0	0.0	0.0	0.0	0.0	0.0	0.0	1.0	0.0	0.0	1.0	0.0	0.0	7.0	k__Bacteria; p__Actinobacteria; c__Actinobacteria; o__Micrococcales; f__Micrococcaceae; g__Rothia; s__Mycobacterium abscessus subsp. bolletii
OTU_6139	1.0	0.0	0.0	0.0	0.0	1.0	1.0	0.0	0.0	0.0	1.0	0.0	0.0	0.0	1.0	0.0	2.0	0.0	k__Bacteria; p__Firmicutes; c__Clostridia; o__Clostridiales; f__Ruminococcaceae
OTU_2537	1.0	0.0	3.0	0.0	1.0	0.0	0.0	0.0	0.0	1.0	0.0	0.0	0.0	0.0	4.0	0.0	1.0	0.0	k__Bacteria; p__Firmicutes; c__Clostridia; o__Clostridiales; f__Ruminococcaceae
OTU_987	1.0	0.0	0.0	0.0	1.0	0.0	0.0	0.0	0.0	0.0	1.0	0.0	0.0	0.0	0.0	0.0	0.0	0.0	k__Bacteria; p__Firmicutes; c__Clostridia; o__Clostridiales; f__Lachnospiraceae; g__uncultured; s__uncultured bacterium
OTU_6033	1.0	2.0	4.0	0.0	0.0	1.0	0.0	0.0	0.0	0.0	2.0	0.0	0.0	1.0	0.0	0.0	0.0	7.0	k__Bacteria; p__Firmicutes
OTU_2551	2.0	0.0	0.0	0.0	0.0	7.0	0.0	0.0	0.0	0.0	0.0	0.0	0.0	0.0	0.0	0.0	0.0	0.0	k__Bacteria; p__Firmicutes; c__Clostridia; o__Clostridiales; f__Ruminococcaceae
OTU_628	1.0	0.0	1.0	0.0	2.0	2.0	1.0	1.0	0.0	0.0	1.0	2.0	2.0	0.0	0.0	0.0	0.0	3.0	k__Bacteria; p__Firmicutes; c__Clostridia; o__Clostridiales; f__Ruminococcaceae
OTU_1372	3.0	0.0	0.0	0.0	0.0	0.0	0.0	0.0	0.0	0.0	0.0	0.0	0.0	0.0	0.0	0.0	0.0	0.0	k__Bacteria; p__Firmicutes; c__Clostridia; o__Clostridiales; f__Ruminococcaceae
OTU_6094	2.0	0.0	0.0	0.0	0.0	0.0	0.0	0.0	0.0	0.0	0.0	0.0	0.0	0.0	0.0	0.0	0.0	0.0	k__Bacteria
OTU_4333	1.0	0.0	0.0	0.0	0.0	0.0	0.0	0.0	0.0	2.0	0.0	0.0	0.0	0.0	0.0	0.0	0.0	0.0	k__Bacteria; p__Firmicutes; c__Clostridia; o__Clostridiales; f__Ruminococcaceae
OTU_616	1.0	0.0	0.0	0.0	0.0	0.0	0.0	0.0	0.0	0.0	0.0	0.0	0.0	4.0	0.0	0.0	0.0	0.0	k__Bacteria; p__Firmicutes; c__Clostridia; o__Clostridiales; f__Ruminococcaceae
OTU_4657	1.0	3.0	2.0	4.0	1.0	0.0	1.0	5.0	5.0	6.0	1.0	1.0	2.0	8.0	7.0	1.0	4.0	0.0	k__Bacteria; p__Firmicutes; c__Clostridia; o__Clostridiales
OTU_173	0.0	105.0	0.0	0.0	0.0	0.0	0.0	0.0	9.0	0.0	0.0	0.0	0.0	0.0	0.0	0.0	0.0	1.0	k__Bacteria; p__Synergistetes; c__Synergistia; o__Synergistales; f__Synergistaceae; g__Synergistes; s__uncultured organism
OTU_279	0.0	1.0	0.0	0.0	0.0	0.0	0.0	0.0	9.0	7.0	2.0	4.0	12.0	23.0	0.0	0.0	0.0	0.0	k__Bacteria; p__Bacteroidetes; c__Bacteroidia; o__Bacteroidales; f__Bacteroidaceae; g__Bacteroides; s__Bacteroides fragilis
OTU_6279	0.0	55.0	0.0	0.0	0.0	0.0	0.0	0.0	0.0	0.0	0.0	0.0	0.0	0.0	0.0	0.0	0.0	0.0	k__Bacteria; p__Firmicutes; c__Bacilli; o__Lactobacillales; f__Lactobacillaceae; g__Lactobacillus
OTU_63	0.0	69.0	0.0	5.0	0.0	0.0	1.0	0.0	248.0	76.0	0.0	0.0	0.0	33.0	3.0	1.0	0.0	0.0	k__Bacteria; p__Firmicutes; c__Clostridia; o__Clostridiales; f__Ruminococcaceae; g__Ruminococcaceae UCG-010
OTU_158	0.0	88.0	0.0	0.0	0.0	0.0	0.0	10.0	0.0	0.0	0.0	0.0	0.0	0.0	0.0	0.0	0.0	1.0	k__Bacteria; p__Firmicutes; c__Clostridia; o__Clostridiales; f__Ruminococcaceae; g__Ruminococcaceae UCG-014
OTU_29	0.0	71.0	0.0	2.0	0.0	0.0	0.0	1.0	1191.0	14.0	0.0	0.0	3.0	8.0	1.0	0.0	0.0	1.0	k__Bacteria; p__Firmicutes; c__Clostridia; o__Clostridiales; f__Christensenellaceae; g__Christensenellaceae R-7 group
OTU_5150	0.0	2.0	0.0	0.0	0.0	0.0	0.0	0.0	0.0	0.0	0.0	0.0	0.0	0.0	0.0	0.0	0.0	0.0	k__Bacteria; p__Firmicutes; c__Clostridia; o__Clostridiales; f__Lachnospiraceae
OTU_3808	0.0	3.0	0.0	3.0	0.0	1.0	0.0	0.0	0.0	1.0	0.0	2.0	5.0	1.0	1.0	3.0	0.0	0.0	k__Bacteria; p__Bacteroidetes; c__Bacteroidia; o__Bacteroidales; f__Barnesiellaceae
OTU_382	0.0	2.0	4.0	17.0	0.0	0.0	0.0	3.0	4.0	3.0	0.0	7.0	4.0	0.0	0.0	2.0	5.0	11.0	k__Bacteria; p__Firmicutes; c__Clostridia; o__Clostridiales; f__Ruminococcaceae
OTU_1654	0.0	1.0	0.0	0.0	0.0	0.0	1.0	0.0	0.0	0.0	0.0	1.0	0.0	1.0	0.0	0.0	0.0	1.0	k__Bacteria; p__Gemmatimonadetes; c__Gemmatimonadetes; o__Gemmatimonadales; f__Gemmatimonadaceae; g__Gemmatimonas
OTU_3238	0.0	226.0	0.0	0.0	0.0	0.0	0.0	0.0	0.0	0.0	0.0	0.0	0.0	0.0	0.0	1.0	0.0	3.0	k__Bacteria; p__Bacteroidetes; c__Bacteroidia; o__Bacteroidales
OTU_3684	0.0	1.0	0.0	5.0	0.0	0.0	0.0	0.0	11.0	3.0	0.0	0.0	1.0	2.0	2.0	2.0	2.0	0.0	k__Bacteria; p__Firmicutes; c__Clostridia; o__Clostridiales; f__Ruminococcaceae; g__Ruminococcaceae UCG-014
OTU_1481	0.0	1.0	3.0	3.0	0.0	0.0	0.0	0.0	0.0	2.0	0.0	0.0	0.0	1.0	1.0	0.0	0.0	0.0	k__Bacteria; p__Firmicutes; c__Clostridia; o__Clostridiales; f__Ruminococcaceae
OTU_1157	0.0	2.0	1.0	1.0	2.0	1.0	0.0	0.0	0.0	0.0	1.0	0.0	0.0	1.0	0.0	2.0	1.0	1.0	k__Bacteria; p__Gemmatimonadetes; c__Gemmatimonadetes; o__Gemmatimonadales; f__Gemmatimonadaceae; g__uncultured
OTU_3190	0.0	8.0	2.0	0.0	0.0	0.0	0.0	0.0	2.0	0.0	0.0	0.0	0.0	0.0	0.0	0.0	0.0	0.0	k__Bacteria; p__Firmicutes; c__Bacilli; o__Lactobacillales; f__Lactobacillaceae; g__Lactobacillus
OTU_314	0.0	17.0	6.0	0.0	0.0	0.0	0.0	0.0	103.0	0.0	0.0	0.0	0.0	0.0	0.0	0.0	0.0	0.0	k__Bacteria; p__Firmicutes; c__Clostridia; o__Clostridiales; f__Ruminococcaceae; g__[Eubacterium] coprostanoligenes group; s__uncultured rumen bacterium
OTU_2418	0.0	152.0	3.0	2.0	0.0	0.0	0.0	0.0	58.0	0.0	0.0	0.0	0.0	0.0	0.0	6.0	0.0	6.0	k__Bacteria; p__Firmicutes; c__Bacilli; o__Lactobacillales; f__Lactobacillaceae; g__Lactobacillus
OTU_333	0.0	2.0	0.0	2.0	4.0	3.0	5.0	1.0	10.0	14.0	0.0	6.0	2.0	0.0	8.0	1.0	6.0	1.0	k__Bacteria; p__Firmicutes; c__Clostridia; o__Clostridiales; f__Ruminococcaceae; g__Candidatus Soleaferrea; s__uncultured organism
OTU_1886	0.0	8.0	0.0	0.0	2.0	0.0	0.0	0.0	0.0	0.0	0.0	0.0	0.0	2.0	0.0	0.0	0.0	0.0	k__Bacteria; p__Firmicutes; c__Clostridia; o__Clostridiales; f__Ruminococcaceae; g__Subdoligranulum; s__human gut metagenome
OTU_1863	0.0	1.0	0.0	1.0	0.0	0.0	0.0	0.0	1.0	2.0	0.0	0.0	0.0	0.0	0.0	0.0	0.0	1.0	k__Bacteria
OTU_272	0.0	2.0	0.0	0.0	0.0	0.0	10.0	0.0	20.0	1.0	0.0	3.0	3.0	12.0	0.0	0.0	0.0	1.0	k__Bacteria; p__Firmicutes; c__Clostridia; o__Clostridiales; f__Ruminococcaceae
OTU_2487	0.0	242.0	1.0	0.0	0.0	0.0	0.0	0.0	9.0	0.0	0.0	0.0	0.0	0.0	0.0	1.0	0.0	0.0	k__Bacteria; p__Firmicutes; c__Bacilli; o__Lactobacillales; f__Lactobacillaceae; g__Lactobacillus
OTU_268	0.0	8.0	0.0	4.0	0.0	6.0	10.0	0.0	9.0	3.0	0.0	11.0	2.0	4.0	15.0	2.0	3.0	3.0	k__Bacteria; p__Firmicutes; c__Clostridia; o__Clostridiales; f__Defluviitaleaceae; g__Defluviitaleaceae UCG-011; s__uncultured bacterium
OTU_2179	0.0	1.0	3.0	0.0	0.0	1.0	0.0	2.0	2.0	0.0	0.0	0.0	0.0	0.0	0.0	0.0	1.0	1.0	k__Bacteria; p__Proteobacteria; c__Alphaproteobacteria; o__Rhizobiales; f__Xanthobacteraceae; g__Pseudolabrys; s__uncultured bacterium
OTU_209	0.0	10.0	2.0	0.0	1.0	0.0	0.0	2.0	8.0	1.0	9.0	0.0	2.0	18.0	3.0	3.0	0.0	1.0	k__Bacteria; p__Firmicutes; c__Clostridia; o__Clostridiales; f__Ruminococcaceae; g__Ruminococcaceae UCG-013
OTU_306	0.0	48.0	0.0	0.0	0.0	0.0	0.0	0.0	0.0	0.0	1.0	0.0	0.0	0.0	0.0	0.0	0.0	1.0	k__Bacteria; p__Firmicutes; c__Bacilli; o__Lactobacillales; f__Lactobacillaceae; g__Lactobacillus
OTU_440	0.0	6.0	4.0	2.0	0.0	15.0	1.0	0.0	3.0	1.0	0.0	1.0	0.0	2.0	0.0	3.0	0.0	0.0	k__Bacteria; p__Firmicutes; c__Clostridia; o__Clostridiales; f__Lachnospiraceae
OTU_3604	0.0	177.0	3.0	1031.0	122.0	437.0	22.0	0.0	1.0	224.0	202.0	1343.0	1.0	0.0	0.0	0.0	721.0	383.0	k__Bacteria; p__Bacteroidetes; c__Bacteroidia; o__Bacteroidales
OTU_2765	0.0	6.0	3.0	0.0	0.0	2.0	0.0	0.0	35.0	2.0	3.0	1.0	9.0	1.0	4.0	0.0	0.0	1.0	k__Bacteria; p__Firmicutes; c__Clostridia; o__Clostridiales; f__Christensenellaceae; g__Christensenellaceae R-7 group
OTU_1896	0.0	4.0	0.0	0.0	0.0	0.0	0.0	0.0	0.0	0.0	0.0	0.0	0.0	0.0	0.0	0.0	0.0	0.0	k__Bacteria
OTU_5253	0.0	17.0	11.0	0.0	1.0	0.0	0.0	1.0	2.0	0.0	0.0	0.0	2.0	0.0	0.0	1.0	0.0	2.0	k__Bacteria; p__Firmicutes
OTU_4591	0.0	1.0	2.0	0.0	0.0	0.0	0.0	0.0	0.0	0.0	0.0	0.0	0.0	0.0	0.0	0.0	0.0	0.0	k__Bacteria; p__Firmicutes; c__Clostridia
OTU_675	0.0	1.0	4.0	1.0	5.0	1.0	2.0	0.0	0.0	0.0	0.0	0.0	1.0	1.0	1.0	0.0	1.0	0.0	k__Bacteria; p__Bacteroidetes; c__Bacteroidia; o__Bacteroidales; f__Muribaculaceae; g__uncultured bacterium; s__uncultured bacterium
OTU_607	0.0	2.0	2.0	0.0	0.0	0.0	1.0	1.0	0.0	1.0	1.0	0.0	0.0	0.0	0.0	0.0	0.0	0.0	k__Bacteria; p__Proteobacteria; c__Gammaproteobacteria; o__Xanthomonadales; f__Xanthomonadaceae; g__Luteimonas; s__uncultured bacterium
OTU_4435	0.0	2.0	4.0	0.0	0.0	0.0	0.0	2.0	7.0	0.0	0.0	0.0	3.0	9.0	2.0	1.0	0.0	1.0	k__Bacteria
OTU_5620	0.0	10.0	1.0	8.0	4.0	2.0	0.0	1.0	38.0	23.0	1.0	3.0	0.0	17.0	1.0	18.0	13.0	8.0	k__Bacteria; p__Bacteroidetes; c__Bacteroidia; o__Bacteroidales; f__Barnesiellaceae; g__Barnesiella; s__Barnesiella viscericola DSM 18177
OTU_1747	0.0	1.0	0.0	1.0	0.0	0.0	0.0	0.0	2.0	0.0	0.0	0.0	0.0	0.0	0.0	0.0	0.0	0.0	k__Bacteria; p__Firmicutes; c__Clostridia; o__Clostridiales; f__Ruminococcaceae
OTU_858	0.0	1.0	0.0	0.0	0.0	3.0	0.0	0.0	0.0	0.0	0.0	0.0	0.0	0.0	0.0	0.0	0.0	0.0	k__Bacteria; p__Firmicutes; c__Clostridia; o__Clostridiales; f__Lachnospiraceae
OTU_4483	0.0	1.0	0.0	0.0	2.0	0.0	1.0	4.0	0.0	0.0	0.0	0.0	0.0	0.0	0.0	1.0	0.0	0.0	k__Bacteria; p__Firmicutes; c__Clostridia; o__Clostridiales; f__Christensenellaceae; g__Christensenellaceae R-7 group
OTU_1451	0.0	34.0	15.0	1.0	37.0	20.0	5.0	11.0	63.0	41.0	11.0	2.0	28.0	18.0	1.0	26.0	3.0	1.0	k__Bacteria; p__Firmicutes; c__Clostridia; o__Clostridiales; f__Ruminococcaceae; g__Ruminococcaceae UCG-014; s__uncultured rumen bacterium
OTU_1535	0.0	1.0	1.0	0.0	0.0	0.0	0.0	0.0	0.0	0.0	0.0	3.0	0.0	0.0	0.0	0.0	0.0	0.0	k__Bacteria; p__Proteobacteria; c__Gammaproteobacteria; o__Xanthomonadales; f__Rhodanobacteraceae; g__Dokdonella
OTU_3681	0.0	1.0	9.0	1.0	0.0	0.0	0.0	1.0	8.0	0.0	1.0	9.0	4.0	2.0	18.0	0.0	5.0	3.0	k__Bacteria; p__Bacteroidetes; c__Bacteroidia; o__Bacteroidales; f__Barnesiellaceae; g__Barnesiella; s__Barnesiella viscericola DSM 18177
OTU_4931	0.0	2.0	6.0	0.0	0.0	0.0	0.0	2.0	1.0	1.0	0.0	2.0	0.0	0.0	1.0	1.0	0.0	2.0	k__Bacteria; p__Bacteroidetes; c__Bacteroidia; o__Bacteroidales; f__Barnesiellaceae; g__Barnesiella; s__Barnesiella viscericola DSM 18177
OTU_3321	0.0	1.0	0.0	0.0	0.0	0.0	0.0	0.0	7.0	0.0	0.0	0.0	0.0	0.0	0.0	0.0	0.0	0.0	k__Bacteria; p__Firmicutes; c__Clostridia; o__Clostridiales; f__Christensenellaceae; g__Christensenellaceae R-7 group
OTU_3451	0.0	19.0	0.0	6.0	2.0	1.0	0.0	0.0	48.0	1.0	1.0	0.0	0.0	0.0	0.0	2.0	0.0	30.0	k__Bacteria; p__Firmicutes; c__Bacilli; o__Lactobacillales; f__Lactobacillaceae; g__Lactobacillus
OTU_5160	0.0	2.0	0.0	0.0	0.0	0.0	0.0	0.0	0.0	0.0	0.0	0.0	0.0	0.0	0.0	0.0	0.0	0.0	k__Bacteria
OTU_234	0.0	7.0	10.0	3.0	0.0	1.0	10.0	3.0	56.0	3.0	2.0	1.0	1.0	8.0	5.0	1.0	6.0	2.0	k__Bacteria; p__Firmicutes; c__Clostridia; o__Clostridiales; f__Lachnospiraceae
OTU_2209	0.0	2.0	0.0	0.0	0.0	0.0	0.0	0.0	0.0	0.0	0.0	0.0	0.0	0.0	0.0	0.0	0.0	0.0	k__Bacteria; p__Firmicutes; c__Clostridia; o__Clostridiales; f__Ruminococcaceae
OTU_990	0.0	1.0	1.0	1.0	0.0	0.0	0.0	0.0	0.0	0.0	0.0	3.0	1.0	0.0	0.0	0.0	5.0	0.0	k__Bacteria; p__Firmicutes; c__Clostridia; o__Clostridiales; f__Ruminococcaceae
OTU_2739	0.0	17.0	24.0	2.0	0.0	0.0	0.0	0.0	5.0	0.0	1.0	0.0	0.0	0.0	0.0	4.0	0.0	0.0	k__Bacteria; p__Bacteroidetes; c__Bacteroidia; o__Bacteroidales; f__Barnesiellaceae; g__Barnesiella; s__Barnesiella viscericola DSM 18177
OTU_395	0.0	5.0	0.0	0.0	0.0	0.0	0.0	0.0	8.0	0.0	0.0	0.0	2.0	1.0	0.0	0.0	0.0	0.0	k__Bacteria; p__Firmicutes; c__Clostridia; o__Clostridiales; f__Ruminococcaceae; g__Ruminococcaceae UCG-010; s__uncultured bacterium
OTU_1553	0.0	3.0	0.0	0.0	0.0	0.0	0.0	0.0	0.0	0.0	0.0	0.0	0.0	0.0	0.0	0.0	0.0	0.0	k__Bacteria; p__Firmicutes; c__Bacilli; o__Lactobacillales; f__Lactobacillaceae; g__Lactobacillus
OTU_705	0.0	7.0	1.0	0.0	0.0	0.0	0.0	1.0	0.0	0.0	0.0	0.0	0.0	0.0	0.0	1.0	0.0	4.0	k__Bacteria
OTU_2684	0.0	2.0	2.0	0.0	1.0	0.0	0.0	0.0	0.0	0.0	0.0	0.0	0.0	0.0	0.0	0.0	0.0	0.0	k__Bacteria; p__Bacteroidetes; c__Bacteroidia; o__Flavobacteriales; f__Flavobacteriaceae; g__NS5 marine group
OTU_4552	0.0	4.0	4.0	15.0	4.0	3.0	0.0	2.0	12.0	5.0	0.0	8.0	13.0	3.0	4.0	6.0	8.0	1.0	k__Bacteria; p__Bacteroidetes; c__Bacteroidia; o__Bacteroidales; f__Barnesiellaceae; g__Barnesiella; s__Barnesiella viscericola DSM 18177
OTU_2299	0.0	2.0	0.0	0.0	0.0	0.0	0.0	0.0	0.0	0.0	0.0	0.0	0.0	0.0	0.0	0.0	0.0	0.0	k__Bacteria; p__Firmicutes; c__Clostridia; o__Clostridiales; f__Ruminococcaceae
OTU_4116	0.0	2.0	0.0	0.0	0.0	0.0	0.0	0.0	1.0	0.0	0.0	0.0	0.0	0.0	0.0	0.0	0.0	0.0	k__Bacteria; p__Bacteroidetes; c__Bacteroidia; o__Bacteroidales; f__Barnesiellaceae; g__Barnesiella; s__Barnesiella viscericola DSM 18177
OTU_1803	0.0	2.0	0.0	0.0	0.0	0.0	0.0	0.0	0.0	0.0	0.0	0.0	0.0	0.0	0.0	0.0	0.0	0.0	k__Bacteria; p__Firmicutes; c__Clostridia; o__Clostridiales; f__Lachnospiraceae
OTU_1729	0.0	2.0	0.0	0.0	0.0	0.0	0.0	0.0	0.0	0.0	0.0	0.0	0.0	0.0	0.0	0.0	0.0	0.0	k__Bacteria; p__Firmicutes; c__Clostridia; o__Clostridiales; f__Ruminococcaceae; g__Ruminococcaceae UCG-014; s__uncultured bacterium
OTU_1621	0.0	2.0	2.0	1.0	0.0	1.0	0.0	1.0	17.0	5.0	0.0	0.0	2.0	2.0	1.0	1.0	0.0	0.0	k__Bacteria; p__Firmicutes; c__Clostridia; o__Clostridiales
OTU_4844	0.0	3.0	1.0	1.0	0.0	3.0	3.0	1.0	6.0	4.0	0.0	0.0	3.0	1.0	0.0	0.0	0.0	0.0	k__Bacteria; p__Firmicutes; c__Clostridia; o__Clostridiales; f__Lachnospiraceae
OTU_5799	0.0	1.0	0.0	0.0	0.0	0.0	0.0	0.0	0.0	0.0	0.0	0.0	0.0	0.0	0.0	0.0	1.0	0.0	k__Bacteria; p__Planctomycetes; c__Phycisphaerae; o__Phycisphaerales; f__Phycisphaeraceae; g__CL500-3; s__uncultured bacterium
OTU_5326	0.0	1.0	0.0	0.0	0.0	0.0	0.0	0.0	0.0	0.0	0.0	0.0	2.0	1.0	0.0	0.0	0.0	0.0	k__Bacteria; p__Firmicutes; c__Clostridia; o__Clostridiales; f__Ruminococcaceae
OTU_2882	0.0	17.0	0.0	0.0	0.0	0.0	0.0	0.0	0.0	0.0	0.0	0.0	0.0	0.0	0.0	0.0	0.0	0.0	k__Bacteria; p__Bacteroidetes; c__Bacteroidia; o__Bacteroidales; f__Rikenellaceae; g__Alistipes
OTU_2614	0.0	2.0	0.0	1.0	0.0	0.0	0.0	0.0	0.0	0.0	0.0	0.0	0.0	2.0	0.0	0.0	0.0	0.0	k__Bacteria; p__Bacteroidetes; c__Bacteroidia; o__Sphingobacteriales; f__Sphingobacteriaceae; g__Sphingobacterium; s__unidentified
OTU_1437	0.0	3.0	0.0	0.0	0.0	0.0	0.0	0.0	0.0	0.0	0.0	0.0	0.0	0.0	0.0	0.0	0.0	0.0	k__Bacteria; p__Firmicutes; c__Clostridia; o__Clostridiales; f__Ruminococcaceae; g__Ruminococcaceae UCG-014
OTU_5757	0.0	12.0	0.0	0.0	0.0	0.0	0.0	0.0	7.0	0.0	0.0	0.0	0.0	0.0	0.0	0.0	0.0	0.0	k__Bacteria; p__Firmicutes; c__Bacilli; o__Lactobacillales; f__Lactobacillaceae; g__Lactobacillus
OTU_2079	0.0	2.0	0.0	0.0	0.0	0.0	1.0	1.0	0.0	0.0	0.0	1.0	1.0	0.0	0.0	0.0	3.0	1.0	k__Bacteria; p__Firmicutes; c__Clostridia; o__Clostridiales
OTU_5956	0.0	2.0	0.0	0.0	0.0	0.0	0.0	0.0	0.0	0.0	0.0	0.0	0.0	0.0	0.0	0.0	0.0	0.0	k__Bacteria; p__Firmicutes; c__Bacilli; o__Lactobacillales; f__Lactobacillaceae; g__Lactobacillus
OTU_5058	0.0	3.0	0.0	1.0	0.0	0.0	0.0	0.0	0.0	0.0	0.0	0.0	0.0	0.0	0.0	0.0	0.0	0.0	k__Bacteria; p__Firmicutes; c__Bacilli; o__Lactobacillales; f__Lactobacillaceae; g__Lactobacillus
OTU_1820	0.0	3.0	2.0	0.0	0.0	0.0	0.0	0.0	1.0	0.0	0.0	0.0	0.0	0.0	0.0	0.0	0.0	0.0	k__Bacteria; p__Firmicutes; c__Bacilli; o__Lactobacillales; f__Lactobacillaceae; g__Lactobacillus
OTU_5835	0.0	1.0	0.0	0.0	0.0	0.0	0.0	0.0	0.0	0.0	0.0	1.0	0.0	3.0	1.0	0.0	2.0	1.0	k__Bacteria; p__Firmicutes; c__Clostridia; o__Clostridiales; f__Ruminococcaceae
OTU_1665	0.0	1.0	0.0	0.0	2.0	0.0	0.0	0.0	3.0	1.0	1.0	0.0	0.0	0.0	0.0	0.0	0.0	0.0	k__Bacteria; p__Firmicutes; c__Clostridia; o__Clostridiales; f__Lachnospiraceae; g__Lachnospiraceae NK4A136 group; s__uncultured bacterium
OTU_6206	0.0	106.0	0.0	0.0	0.0	0.0	0.0	0.0	0.0	0.0	0.0	0.0	0.0	0.0	0.0	0.0	0.0	0.0	k__Bacteria
OTU_1836	0.0	1.0	0.0	1.0	0.0	0.0	0.0	0.0	3.0	0.0	0.0	0.0	0.0	0.0	0.0	0.0	0.0	0.0	k__Bacteria; p__Firmicutes; c__Clostridia; o__Clostridiales; f__Ruminococcaceae; g__Ruminococcaceae UCG-014; s__uncultured bacterium
OTU_5791	0.0	5.0	1.0	2.0	2.0	1.0	1.0	2.0	7.0	3.0	3.0	4.0	0.0	15.0	25.0	3.0	3.0	0.0	k__Bacteria; p__Firmicutes; c__Clostridia; o__Clostridiales; f__Ruminococcaceae
OTU_3280	0.0	3.0	2.0	0.0	0.0	0.0	0.0	0.0	1.0	0.0	0.0	0.0	0.0	1.0	0.0	0.0	0.0	0.0	k__Bacteria; p__Firmicutes; c__Clostridia; o__Clostridiales; f__Ruminococcaceae
OTU_6019	0.0	16.0	2.0	1.0	0.0	0.0	0.0	0.0	0.0	0.0	0.0	0.0	1.0	0.0	0.0	1.0	0.0	5.0	k__Bacteria; p__Firmicutes
OTU_172	0.0	3.0	3.0	12.0	16.0	2.0	1.0	4.0	4.0	1.0	0.0	4.0	21.0	21.0	6.0	0.0	0.0	4.0	k__Bacteria; p__Firmicutes; c__Clostridia; o__Clostridiales; f__Clostridiales vadinBB60 group; g__uncultured Firmicutes bacterium; s__uncultured Firmicutes bacterium
OTU_2330	0.0	2.0	1.0	0.0	0.0	0.0	0.0	0.0	0.0	0.0	0.0	0.0	2.0	0.0	0.0	0.0	1.0	0.0	k__Bacteria; p__Bacteroidetes; c__Bacteroidia; o__Bacteroidales; f__Barnesiellaceae; g__Barnesiella; s__Barnesiella viscericola DSM 18177
OTU_5057	0.0	1.0	1.0	0.0	1.0	0.0	0.0	0.0	0.0	0.0	0.0	0.0	1.0	1.0	1.0	0.0	0.0	0.0	k__Bacteria; p__Proteobacteria; c__Gammaproteobacteria; o__Betaproteobacteriales; f__Burkholderiaceae; g__Acidovorax
OTU_1037	0.0	7.0	15.0	6.0	0.0	5.0	8.0	3.0	21.0	2.0	0.0	14.0	16.0	7.0	5.0	9.0	2.0	7.0	k__Bacteria; p__Firmicutes; c__Clostridia; o__Clostridiales; f__Ruminococcaceae
OTU_5972	0.0	2.0	0.0	0.0	0.0	0.0	0.0	0.0	0.0	0.0	0.0	0.0	0.0	0.0	0.0	0.0	0.0	0.0	k__Bacteria; p__Firmicutes; c__Clostridia; o__Clostridiales; f__Ruminococcaceae
OTU_121	0.0	1.0	5.0	16.0	0.0	0.0	0.0	2.0	1.0	19.0	6.0	1.0	3.0	3.0	17.0	56.0	0.0	1.0	k__Bacteria; p__Firmicutes; c__Clostridia; o__Clostridiales; f__Clostridiales vadinBB60 group; g__uncultured bacterium; s__uncultured bacterium
OTU_6066	0.0	2.0	1.0	0.0	0.0	0.0	0.0	0.0	0.0	0.0	0.0	0.0	0.0	0.0	2.0	0.0	0.0	0.0	k__Bacteria; p__Bacteroidetes; c__Bacteroidia; o__Bacteroidales; f__Barnesiellaceae; g__Barnesiella; s__Barnesiella viscericola DSM 18177
OTU_5341	0.0	3.0	0.0	0.0	1.0	0.0	0.0	0.0	9.0	1.0	0.0	2.0	0.0	3.0	2.0	0.0	2.0	2.0	k__Bacteria; p__Firmicutes; c__Clostridia; o__Clostridiales; f__Ruminococcaceae
OTU_238	0.0	20.0	3.0	0.0	0.0	26.0	2.0	1.0	0.0	1.0	0.0	0.0	7.0	2.0	2.0	2.0	3.0	3.0	k__Bacteria; p__Firmicutes; c__Clostridia; o__Clostridiales; f__Ruminococcaceae; g__Ruminococcus 1
OTU_293	0.0	7.0	0.0	2.0	0.0	0.0	1.0	0.0	0.0	6.0	0.0	0.0	0.0	9.0	0.0	5.0	3.0	7.0	k__Bacteria; p__Tenericutes; c__Mollicutes; o__Mollicutes RF39; f__uncultured bacterium; g__uncultured bacterium; s__uncultured bacterium
OTU_2594	0.0	2.0	2.0	0.0	0.0	0.0	0.0	0.0	0.0	0.0	0.0	0.0	0.0	0.0	0.0	0.0	0.0	0.0	k__Bacteria; p__Firmicutes; c__Bacilli; o__Lactobacillales; f__Lactobacillaceae; g__Lactobacillus
OTU_3731	0.0	3.0	3.0	0.0	0.0	0.0	0.0	7.0	0.0	0.0	0.0	0.0	0.0	0.0	0.0	3.0	0.0	2.0	k__Bacteria; p__Firmicutes
OTU_2350	0.0	2.0	0.0	0.0	0.0	0.0	0.0	0.0	0.0	0.0	0.0	2.0	0.0	0.0	0.0	0.0	0.0	0.0	k__Bacteria; p__Firmicutes; c__Clostridia; o__Clostridiales
OTU_372	0.0	2.0	0.0	0.0	0.0	0.0	1.0	0.0	1.0	3.0	1.0	1.0	0.0	2.0	2.0	1.0	0.0	0.0	k__Bacteria; p__Proteobacteria; c__Alphaproteobacteria; o__Azospirillales; f__Azospirillaceae; g__Azospirillum
OTU_522	0.0	1.0	1.0	1.0	5.0	1.0	0.0	4.0	2.0	7.0	0.0	6.0	2.0	3.0	1.0	2.0	1.0	1.0	k__Bacteria
OTU_4300	0.0	2.0	0.0	2.0	0.0	0.0	0.0	0.0	1.0	3.0	1.0	1.0	0.0	0.0	1.0	1.0	0.0	0.0	k__Bacteria; p__Firmicutes; c__Clostridia; o__Clostridiales; f__Ruminococcaceae
OTU_4883	0.0	2.0	0.0	1.0	0.0	0.0	0.0	0.0	3.0	0.0	0.0	0.0	0.0	1.0	0.0	0.0	0.0	0.0	k__Bacteria; p__Firmicutes; c__Clostridia; o__Clostridiales
OTU_2586	0.0	3.0	0.0	0.0	0.0	0.0	0.0	0.0	0.0	0.0	0.0	0.0	0.0	0.0	0.0	0.0	0.0	0.0	k__Bacteria; p__Firmicutes; c__Clostridia; o__Clostridiales
OTU_256	0.0	11.0	7.0	1.0	0.0	4.0	0.0	2.0	0.0	0.0	0.0	3.0	6.0	0.0	0.0	0.0	24.0	1.0	k__Bacteria; p__Firmicutes; c__Clostridia; o__Clostridiales; f__Ruminococcaceae; g__Ruminococcus 1
OTU_1311	0.0	6.0	0.0	2.0	2.0	1.0	4.0	2.0	2.0	6.0	1.0	2.0	2.0	0.0	0.0	0.0	4.0	0.0	k__Bacteria; p__Firmicutes; c__Clostridia; o__Clostridiales; f__Ruminococcaceae
OTU_358	0.0	1.0	5.0	0.0	0.0	1.0	3.0	2.0	2.0	0.0	0.0	1.0	0.0	1.0	2.0	1.0	0.0	0.0	k__Bacteria; p__Firmicutes; c__Clostridia; o__Clostridiales; f__Peptococcaceae; g__uncultured; s__uncultured bacterium
OTU_2482	0.0	1.0	0.0	0.0	0.0	0.0	0.0	0.0	12.0	0.0	0.0	0.0	0.0	0.0	0.0	0.0	0.0	0.0	k__Bacteria; p__Firmicutes; c__Clostridia; o__Clostridiales
OTU_4268	0.0	1.0	0.0	0.0	0.0	0.0	0.0	0.0	0.0	0.0	1.0	1.0	0.0	5.0	2.0	0.0	2.0	0.0	k__Bacteria; p__Acidobacteria; c__Acidobacteriia; o__Solibacterales; f__Solibacteraceae (Subgroup 3); g__Candidatus Solibacter
OTU_915	0.0	1.0	3.0	0.0	0.0	0.0	0.0	0.0	0.0	0.0	0.0	0.0	0.0	0.0	0.0	0.0	0.0	0.0	k__Bacteria
OTU_2233	0.0	2.0	0.0	0.0	0.0	0.0	0.0	0.0	0.0	0.0	0.0	0.0	0.0	0.0	0.0	0.0	0.0	0.0	k__Bacteria
OTU_3201	0.0	1.0	0.0	0.0	0.0	0.0	1.0	0.0	2.0	0.0	0.0	0.0	0.0	0.0	0.0	0.0	0.0	0.0	k__Bacteria; p__Firmicutes; c__Clostridia; o__Clostridiales
OTU_1259	0.0	5.0	0.0	0.0	2.0	0.0	0.0	0.0	5.0	0.0	1.0	1.0	0.0	15.0	0.0	0.0	0.0	0.0	k__Bacteria; p__Firmicutes; c__Clostridia; o__Clostridiales
OTU_136	0.0	3.0	268.0	1.0	1418.0	3.0	505.0	325.0	7.0	1.0	2.0	22.0	50.0	58.0	0.0	8.0	187.0	17.0	k__Bacteria; p__Firmicutes; c__Clostridia; o__Clostridiales; f__Ruminococcaceae; g__[Eubacterium] coprostanoligenes group; s__uncultured bacterium
OTU_5116	0.0	2.0	3.0	2.0	0.0	0.0	0.0	3.0	0.0	2.0	0.0	0.0	0.0	0.0	0.0	3.0	0.0	0.0	k__Bacteria
OTU_1593	0.0	2.0	0.0	0.0	0.0	1.0	0.0	1.0	0.0	1.0	1.0	1.0	0.0	1.0	0.0	0.0	0.0	0.0	k__Bacteria; p__Chloroflexi; c__KD4-96; o__uncultured Chloroflexi bacterium; f__uncultured Chloroflexi bacterium; g__uncultured Chloroflexi bacterium; s__uncultured Chloroflexi bacterium
OTU_5173	0.0	1.0	0.0	2.0	0.0	0.0	0.0	0.0	2.0	5.0	0.0	0.0	0.0	0.0	0.0	0.0	4.0	0.0	k__Bacteria; p__Firmicutes; c__Clostridia; o__Clostridiales
OTU_5351	0.0	3.0	3.0	0.0	0.0	1.0	0.0	0.0	0.0	0.0	0.0	2.0	1.0	6.0	2.0	0.0	0.0	0.0	k__Bacteria; p__Firmicutes; c__Clostridia; o__Clostridiales; f__Lachnospiraceae
OTU_857	0.0	3.0	0.0	0.0	0.0	0.0	0.0	0.0	0.0	0.0	0.0	0.0	0.0	0.0	0.0	0.0	0.0	0.0	k__Bacteria
OTU_1788	0.0	24.0	2.0	0.0	0.0	0.0	0.0	2.0	7.0	0.0	0.0	0.0	0.0	0.0	0.0	0.0	0.0	2.0	k__Bacteria; p__Firmicutes; c__Bacilli; o__Lactobacillales; f__Lactobacillaceae; g__Lactobacillus
OTU_5050	0.0	2.0	2.0	1.0	0.0	0.0	1.0	1.0	1.0	2.0	1.0	0.0	0.0	4.0	6.0	0.0	1.0	2.0	k__Bacteria; p__Firmicutes; c__Clostridia; o__Clostridiales; f__Ruminococcaceae
OTU_250	0.0	13.0	1.0	4.0	0.0	3.0	0.0	0.0	15.0	1.0	4.0	0.0	2.0	0.0	0.0	0.0	0.0	0.0	k__Bacteria; p__Firmicutes; c__Clostridia; o__Clostridiales; f__Clostridiales vadinBB60 group; g__uncultured bacterium; s__uncultured bacterium
OTU_747	0.0	1.0	0.0	0.0	0.0	0.0	1.0	0.0	3.0	0.0	0.0	1.0	0.0	4.0	0.0	0.0	2.0	0.0	k__Bacteria; p__Firmicutes; c__Clostridia; o__Clostridiales
OTU_3205	0.0	14.0	0.0	0.0	2.0	0.0	0.0	0.0	1.0	0.0	0.0	0.0	0.0	0.0	0.0	0.0	0.0	0.0	k__Bacteria; p__Firmicutes; c__Clostridia; o__Clostridiales; f__Ruminococcaceae; g__Subdoligranulum
OTU_1308	0.0	1.0	2.0	1.0	0.0	0.0	0.0	0.0	1.0	7.0	0.0	4.0	0.0	0.0	0.0	0.0	0.0	0.0	k__Bacteria; p__Firmicutes; c__Clostridia; o__Clostridiales; f__Lachnospiraceae; g__Lachnospiraceae NC2004 group; s__uncultured organism
OTU_409	0.0	1.0	5.0	2.0	2.0	0.0	1.0	5.0	28.0	12.0	3.0	0.0	3.0	5.0	2.0	5.0	7.0	5.0	k__Bacteria; p__Firmicutes; c__Clostridia; o__Clostridiales; f__Family XIII; g__Family XIII AD3011 group
OTU_1642	0.0	1.0	0.0	1.0	0.0	1.0	3.0	3.0	0.0	0.0	1.0	2.0	0.0	2.0	0.0	0.0	0.0	0.0	k__Bacteria; p__Proteobacteria; c__Gammaproteobacteria; o__Xanthomonadales; f__Rhodanobacteraceae; g__Chujaibacter; s__uncultured bacterium
OTU_4226	0.0	4.0	0.0	10.0	0.0	0.0	0.0	0.0	6.0	17.0	0.0	0.0	0.0	0.0	3.0	1.0	3.0	0.0	k__Bacteria; p__Firmicutes; c__Clostridia; o__Clostridiales
OTU_1605	0.0	4.0	1.0	1.0	2.0	0.0	1.0	1.0	0.0	1.0	3.0	2.0	0.0	1.0	2.0	0.0	3.0	1.0	k__Bacteria; p__Spirochaetes; c__Spirochaetia; o__Spirochaetales; f__Spirochaetaceae; g__Sphaerochaeta
OTU_2636	0.0	2.0	0.0	0.0	0.0	0.0	0.0	0.0	0.0	0.0	0.0	0.0	0.0	0.0	0.0	0.0	0.0	0.0	k__Bacteria; p__Firmicutes; c__Clostridia; o__Clostridiales; f__Ruminococcaceae
OTU_6169	0.0	2.0	0.0	0.0	0.0	0.0	0.0	0.0	0.0	0.0	0.0	0.0	0.0	0.0	0.0	0.0	1.0	0.0	k__Bacteria; p__Firmicutes; c__Clostridia; o__Clostridiales; f__Ruminococcaceae
OTU_1179	0.0	2.0	1.0	2.0	4.0	0.0	2.0	1.0	23.0	3.0	0.0	2.0	6.0	0.0	0.0	1.0	5.0	1.0	k__Bacteria; p__Firmicutes; c__Clostridia; o__Clostridiales; f__Lachnospiraceae
OTU_208	0.0	2.0	2.0	2.0	0.0	4.0	1.0	3.0	12.0	4.0	1.0	4.0	4.0	7.0	4.0	16.0	5.0	2.0	k__Bacteria; p__Firmicutes; c__Clostridia; o__Clostridiales
OTU_1602	0.0	1.0	0.0	0.0	1.0	1.0	0.0	0.0	1.0	0.0	0.0	3.0	0.0	0.0	1.0	0.0	0.0	1.0	k__Bacteria; p__Acidobacteria; c__Acidobacteriia; o__Acidobacteriales; f__Acidobacteriaceae (Subgroup 1); g__Occallatibacter
OTU_244	0.0	2.0	7.0	1.0	0.0	0.0	6.0	0.0	5.0	0.0	0.0	4.0	0.0	6.0	5.0	1.0	2.0	0.0	k__Bacteria; p__Firmicutes; c__Clostridia; o__Clostridiales; f__Clostridiales vadinBB60 group; g__uncultured bacterium; s__uncultured bacterium
OTU_4821	0.0	1.0	0.0	0.0	1.0	1.0	0.0	0.0	1.0	0.0	0.0	0.0	2.0	0.0	0.0	1.0	1.0	0.0	k__Bacteria; p__Firmicutes; c__Clostridia; o__Clostridiales; f__Ruminococcaceae; g__uncultured; s__uncultured Clostridiales bacterium
OTU_3069	0.0	4.0	0.0	0.0	0.0	0.0	0.0	0.0	0.0	0.0	0.0	0.0	0.0	0.0	0.0	0.0	0.0	0.0	k__Bacteria; p__Firmicutes; c__Clostridia; o__Clostridiales; f__Ruminococcaceae; g__Ruminococcaceae UCG-014
OTU_2265	0.0	2.0	1.0	0.0	5.0	1.0	0.0	2.0	1.0	0.0	2.0	2.0	0.0	1.0	0.0	1.0	0.0	2.0	k__Bacteria; p__Bacteroidetes; c__Bacteroidia; o__Bacteroidales; f__Barnesiellaceae; g__Barnesiella; s__Barnesiella viscericola DSM 18177
OTU_5025	0.0	1.0	0.0	3.0	0.0	0.0	0.0	0.0	2.0	1.0	0.0	0.0	0.0	0.0	0.0	0.0	0.0	0.0	k__Bacteria; p__Firmicutes; c__Clostridia; o__Clostridiales; f__Ruminococcaceae; g__Ruminococcus 1
OTU_3789	0.0	35.0	0.0	0.0	0.0	0.0	0.0	0.0	0.0	0.0	0.0	0.0	0.0	0.0	0.0	0.0	0.0	0.0	k__Bacteria; p__Firmicutes; c__Clostridia; o__Clostridiales; f__Ruminococcaceae; g__Ruminococcaceae UCG-014
OTU_3085	0.0	2.0	0.0	0.0	1.0	0.0	9.0	2.0	0.0	0.0	2.0	0.0	0.0	0.0	0.0	1.0	0.0	0.0	k__Bacteria; p__Bacteroidetes; c__Bacteroidia; o__Bacteroidales; f__Bacteroidaceae; g__Bacteroides
OTU_4101	0.0	7.0	0.0	7.0	0.0	0.0	0.0	0.0	66.0	1.0	4.0	0.0	0.0	2.0	0.0	8.0	0.0	0.0	k__Bacteria; p__Firmicutes; c__Bacilli; o__Lactobacillales; f__Lactobacillaceae; g__Lactobacillus
OTU_221	0.0	11.0	5.0	1.0	5.0	0.0	0.0	0.0	33.0	4.0	4.0	5.0	4.0	5.0	9.0	19.0	4.0	7.0	k__Bacteria; p__Tenericutes; c__Mollicutes; o__Mollicutes RF39; f__uncultured bacterium; g__uncultured bacterium; s__uncultured bacterium
OTU_2768	0.0	3.0	1.0	4.0	9.0	3.0	6.0	1.0	9.0	4.0	1.0	5.0	3.0	8.0	1.0	3.0	5.0	1.0	k__Bacteria; p__Firmicutes; c__Clostridia; o__Clostridiales
OTU_6419	0.0	2.0	0.0	0.0	0.0	0.0	0.0	0.0	0.0	0.0	2.0	0.0	0.0	0.0	0.0	0.0	3.0	0.0	k__Bacteria; p__Firmicutes; c__Clostridia; o__Clostridiales
OTU_2131	0.0	1.0	2.0	1.0	1.0	1.0	2.0	3.0	3.0	0.0	0.0	1.0	0.0	1.0	3.0	3.0	1.0	0.0	k__Bacteria; p__Proteobacteria; c__Alphaproteobacteria; o__Rhizobiales; f__Rhizobiaceae; g__Allorhizobium-Neorhizobium-Pararhizobium-Rhizobium
OTU_6098	0.0	2.0	0.0	0.0	1.0	0.0	0.0	0.0	3.0	0.0	0.0	0.0	0.0	1.0	0.0	0.0	0.0	0.0	k__Bacteria; p__Firmicutes; c__Clostridia; o__Clostridiales; f__Ruminococcaceae; g__Ruminococcaceae UCG-014
OTU_5591	0.0	8.0	0.0	1.0	0.0	0.0	0.0	0.0	17.0	0.0	0.0	0.0	7.0	0.0	0.0	0.0	0.0	0.0	k__Bacteria; p__Firmicutes; c__Clostridia; o__Clostridiales; f__Ruminococcaceae; g__Ruminococcaceae UCG-014; s__uncultured bacterium
OTU_303	0.0	3.0	3.0	1.0	0.0	3.0	17.0	0.0	6.0	1.0	0.0	3.0	1.0	12.0	3.0	2.0	0.0	2.0	k__Bacteria; p__Firmicutes; c__Clostridia; o__Clostridiales; f__Ruminococcaceae; g__Ruminococcus 1
OTU_410	0.0	4.0	6.0	0.0	1.0	0.0	0.0	1.0	5.0	1.0	2.0	1.0	1.0	0.0	0.0	0.0	0.0	1.0	k__Bacteria; p__Tenericutes; c__Mollicutes; o__Mollicutes RF39
OTU_4801	0.0	3.0	0.0	0.0	0.0	0.0	1.0	0.0	2.0	0.0	0.0	0.0	3.0	1.0	0.0	2.0	0.0	0.0	k__Bacteria; p__Firmicutes; c__Clostridia; o__Clostridiales; f__Ruminococcaceae
OTU_302	0.0	6.0	3.0	1.0	0.0	2.0	4.0	1.0	7.0	5.0	0.0	2.0	2.0	0.0	2.0	5.0	0.0	1.0	k__Bacteria; p__Firmicutes; c__Clostridia; o__Clostridiales; f__Peptococcaceae; g__uncultured
OTU_4049	0.0	1.0	1.0	0.0	0.0	0.0	0.0	3.0	4.0	0.0	0.0	4.0	0.0	0.0	12.0	0.0	2.0	0.0	k__Bacteria
OTU_5931	0.0	4.0	0.0	0.0	0.0	0.0	0.0	0.0	0.0	0.0	0.0	0.0	0.0	0.0	0.0	0.0	0.0	0.0	k__Bacteria; p__Firmicutes; c__Bacilli; o__Lactobacillales; f__Lactobacillaceae; g__Lactobacillus
OTU_1662	0.0	1.0	1.0	0.0	0.0	0.0	0.0	0.0	0.0	0.0	0.0	2.0	0.0	1.0	6.0	0.0	2.0	0.0	k__Bacteria; p__Actinobacteria; c__Actinobacteria; o__Streptomycetales; f__Streptomycetaceae; g__Streptomyces
OTU_6016	0.0	3.0	0.0	0.0	0.0	1.0	0.0	0.0	0.0	0.0	1.0	0.0	0.0	0.0	0.0	1.0	0.0	0.0	k__Bacteria; p__Gemmatimonadetes; c__Gemmatimonadetes; o__Gemmatimonadales; f__Gemmatimonadaceae; g__uncultured
OTU_3158	0.0	3.0	0.0	0.0	0.0	0.0	0.0	0.0	1.0	0.0	0.0	0.0	0.0	0.0	0.0	0.0	0.0	0.0	k__Bacteria; p__Firmicutes; c__Bacilli; o__Lactobacillales; f__Lactobacillaceae; g__Lactobacillus
OTU_5047	0.0	2.0	0.0	0.0	0.0	0.0	0.0	0.0	0.0	0.0	0.0	0.0	0.0	0.0	0.0	0.0	0.0	0.0	k__Bacteria; p__Firmicutes; c__Clostridia; o__Clostridiales
OTU_5781	0.0	6.0	0.0	0.0	0.0	0.0	4.0	0.0	0.0	2.0	0.0	0.0	0.0	0.0	0.0	1.0	0.0	0.0	k__Bacteria
OTU_5614	0.0	2.0	0.0	1.0	0.0	1.0	0.0	0.0	1.0	0.0	0.0	1.0	2.0	1.0	0.0	0.0	1.0	0.0	k__Bacteria; p__Proteobacteria; c__Gammaproteobacteria; o__Betaproteobacteriales; f__Nitrosomonadaceae; g__MND1; s__uncultured bacterium
OTU_274	0.0	3.0	9.0	2.0	1.0	4.0	8.0	2.0	18.0	2.0	0.0	1.0	3.0	8.0	5.0	0.0	5.0	8.0	k__Bacteria; p__Firmicutes; c__Clostridia; o__Clostridiales; f__Ruminococcaceae; g__Ruminococcaceae UCG-005
OTU_2947	0.0	3.0	0.0	0.0	0.0	0.0	0.0	0.0	1.0	0.0	0.0	0.0	0.0	0.0	0.0	0.0	0.0	0.0	k__Bacteria; p__Firmicutes; c__Clostridia; o__Clostridiales; f__Ruminococcaceae; g__Ruminococcaceae UCG-014
OTU_237	0.0	1.0	12.0	6.0	0.0	6.0	5.0	1.0	5.0	3.0	2.0	0.0	17.0	6.0	6.0	9.0	4.0	1.0	k__Bacteria; p__Firmicutes; c__Clostridia; o__Clostridiales; f__Clostridiales vadinBB60 group; g__uncultured bacterium; s__uncultured bacterium
OTU_2219	0.0	2.0	0.0	0.0	0.0	0.0	0.0	0.0	0.0	0.0	0.0	0.0	0.0	0.0	0.0	0.0	0.0	0.0	k__Bacteria; p__Tenericutes; c__Mollicutes; o__Mollicutes RF39
OTU_776	0.0	1.0	0.0	1.0	0.0	0.0	0.0	0.0	0.0	0.0	0.0	1.0	0.0	0.0	4.0	2.0	0.0	0.0	k__Bacteria; p__Bacteroidetes; c__Bacteroidia; o__Bacteroidales; f__Barnesiellaceae; g__Barnesiella; s__Barnesiella viscericola DSM 18177
OTU_3838	0.0	3.0	0.0	0.0	0.0	0.0	0.0	0.0	0.0	0.0	0.0	0.0	0.0	0.0	0.0	0.0	0.0	0.0	k__Bacteria; p__Firmicutes; c__Clostridia; o__Clostridiales; f__Ruminococcaceae; g__Ruminococcaceae UCG-014
OTU_283	0.0	3.0	1.0	0.0	0.0	3.0	7.0	11.0	9.0	2.0	0.0	0.0	2.0	1.0	2.0	0.0	1.0	0.0	k__Bacteria; p__Firmicutes; c__Clostridia; o__Clostridiales; f__Ruminococcaceae; g__Ruminococcaceae UCG-013
OTU_3166	0.0	2.0	1.0	0.0	2.0	2.0	1.0	3.0	2.0	0.0	0.0	0.0	3.0	0.0	2.0	2.0	0.0	2.0	k__Bacteria; p__Actinobacteria; c__Thermoleophilia; o__Gaiellales; f__uncultured; g__uncultured bacterium; s__uncultured bacterium
OTU_746	0.0	4.0	1.0	0.0	0.0	0.0	0.0	0.0	1.0	1.0	2.0	0.0	2.0	0.0	0.0	0.0	0.0	0.0	k__Bacteria; p__Firmicutes; c__Clostridia; o__Clostridiales; f__Ruminococcaceae; g__Ruminococcus 1
OTU_1808	0.0	1.0	0.0	0.0	1.0	1.0	0.0	0.0	1.0	0.0	1.0	0.0	0.0	0.0	1.0	1.0	0.0	0.0	k__Bacteria; p__Gemmatimonadetes; c__Gemmatimonadetes; o__Gemmatimonadales; f__Gemmatimonadaceae; g__uncultured
OTU_5735	0.0	4.0	1.0	2.0	0.0	0.0	1.0	1.0	2.0	5.0	0.0	3.0	2.0	4.0	1.0	1.0	2.0	0.0	k__Bacteria; p__Firmicutes; c__Clostridia; o__Clostridiales; f__Lachnospiraceae
OTU_5709	0.0	2.0	0.0	0.0	0.0	0.0	0.0	0.0	0.0	0.0	0.0	0.0	0.0	0.0	0.0	0.0	0.0	0.0	k__Bacteria; p__Firmicutes; c__Bacilli; o__Lactobacillales; f__Lactobacillaceae; g__Lactobacillus
OTU_2461	0.0	3.0	0.0	0.0	1.0	0.0	0.0	0.0	0.0	1.0	0.0	0.0	0.0	0.0	0.0	0.0	0.0	1.0	k__Bacteria; p__Firmicutes; c__Clostridia; o__Clostridiales; f__Ruminococcaceae; g__uncultured
OTU_1019	0.0	1.0	0.0	0.0	0.0	0.0	2.0	0.0	0.0	1.0	0.0	0.0	0.0	1.0	0.0	1.0	0.0	1.0	k__Bacteria; p__Firmicutes; c__Clostridia; o__Clostridiales; f__Christensenellaceae
OTU_2395	0.0	25.0	1.0	0.0	0.0	0.0	0.0	0.0	0.0	0.0	1.0	0.0	0.0	0.0	0.0	0.0	0.0	0.0	k__Bacteria; p__Firmicutes; c__Clostridia; o__Clostridiales; f__Ruminococcaceae; g__Ruminococcaceae UCG-014
OTU_5394	0.0	1.0	0.0	1.0	0.0	0.0	0.0	0.0	0.0	1.0	0.0	2.0	0.0	1.0	1.0	0.0	0.0	1.0	k__Bacteria; p__Bacteroidetes; c__Bacteroidia; o__Flavobacteriales; f__Flavobacteriaceae; g__Flavobacterium; s__uncultured bacterium
OTU_5044	0.0	1.0	0.0	1.0	0.0	0.0	0.0	0.0	0.0	0.0	1.0	0.0	0.0	0.0	0.0	2.0	0.0	1.0	k__Bacteria; p__Proteobacteria; c__Alphaproteobacteria; o__Rhodospirillales; f__AEGEAN-169 marine group; g__marine metagenome; s__marine metagenome
OTU_1927	0.0	1.0	2.0	0.0	0.0	0.0	0.0	1.0	1.0	1.0	0.0	2.0	0.0	0.0	2.0	0.0	0.0	0.0	k__Bacteria; p__Firmicutes; c__Clostridia; o__Clostridiales
OTU_5580	0.0	8.0	71.0	4.0	0.0	0.0	0.0	54.0	22.0	1.0	1.0	13.0	14.0	11.0	10.0	12.0	17.0	10.0	k__Bacteria; p__Bacteroidetes; c__Bacteroidia; o__Bacteroidales; f__Barnesiellaceae; g__Barnesiella; s__Barnesiella viscericola DSM 18177
OTU_2429	0.0	3.0	0.0	1.0	0.0	0.0	0.0	0.0	10.0	0.0	0.0	0.0	0.0	0.0	0.0	0.0	0.0	0.0	k__Bacteria; p__Firmicutes; c__Bacilli; o__Lactobacillales; f__Lactobacillaceae; g__Lactobacillus
OTU_4082	0.0	1.0	0.0	1.0	0.0	4.0	1.0	0.0	0.0	1.0	0.0	0.0	2.0	1.0	0.0	2.0	1.0	0.0	k__Bacteria; p__Firmicutes; c__Clostridia; o__Clostridiales; f__Lachnospiraceae
OTU_2204	0.0	14.0	0.0	0.0	1.0	0.0	0.0	0.0	1.0	0.0	0.0	0.0	0.0	1.0	0.0	1.0	0.0	1.0	k__Bacteria; p__Firmicutes; c__Clostridia; o__Clostridiales; f__Ruminococcaceae; g__Subdoligranulum; s__uncultured organism
OTU_2847	0.0	3.0	0.0	0.0	0.0	0.0	0.0	0.0	0.0	0.0	0.0	0.0	0.0	0.0	0.0	0.0	0.0	0.0	k__Bacteria; p__Firmicutes; c__Clostridia; o__Clostridiales
OTU_3123	0.0	3.0	0.0	0.0	0.0	0.0	0.0	0.0	0.0	0.0	0.0	0.0	0.0	0.0	0.0	0.0	0.0	0.0	k__Bacteria; p__Synergistetes; c__Synergistia; o__Synergistales; f__Synergistaceae; g__Synergistes; s__uncultured organism
OTU_1016	0.0	1.0	0.0	0.0	0.0	0.0	0.0	0.0	5.0	0.0	0.0	0.0	0.0	0.0	0.0	0.0	0.0	0.0	k__Bacteria; p__Firmicutes; c__Clostridia; o__Clostridiales; f__Ruminococcaceae
OTU_452	0.0	1.0	0.0	14.0	0.0	0.0	1.0	1.0	5.0	3.0	1.0	0.0	0.0	0.0	2.0	1.0	3.0	0.0	k__Bacteria; p__Firmicutes; c__Bacilli; o__Bacillales; f__Planococcaceae; g__Paenisporosarcina; s__uncultured bacterium
OTU_5074	0.0	5.0	0.0	0.0	0.0	0.0	0.0	0.0	0.0	0.0	0.0	0.0	0.0	0.0	0.0	0.0	0.0	0.0	k__Bacteria; p__Firmicutes; c__Bacilli; o__Lactobacillales; f__Lactobacillaceae; g__Lactobacillus
OTU_1416	0.0	8.0	0.0	0.0	1.0	0.0	0.0	0.0	0.0	0.0	0.0	0.0	0.0	0.0	0.0	0.0	0.0	0.0	k__Bacteria; p__Firmicutes; c__Clostridia; o__Clostridiales
OTU_1094	0.0	3.0	0.0	9.0	1.0	0.0	9.0	0.0	0.0	1.0	0.0	6.0	0.0	0.0	0.0	0.0	5.0	0.0	k__Bacteria; p__Bacteroidetes; c__Bacteroidia; o__Bacteroidales; f__Rikenellaceae
OTU_1904	0.0	1.0	0.0	0.0	0.0	0.0	0.0	0.0	3.0	0.0	0.0	0.0	0.0	4.0	0.0	0.0	0.0	0.0	k__Bacteria; p__Firmicutes; c__Clostridia; o__Clostridiales; f__Ruminococcaceae; g__Subdoligranulum; s__human gut metagenome
OTU_2634	0.0	3.0	0.0	0.0	0.0	0.0	0.0	0.0	1.0	0.0	0.0	0.0	0.0	0.0	0.0	0.0	0.0	0.0	k__Bacteria
OTU_3934	0.0	1.0	0.0	0.0	0.0	0.0	0.0	1.0	1.0	0.0	0.0	0.0	0.0	1.0	0.0	0.0	2.0	0.0	k__Bacteria; p__Firmicutes; c__Clostridia; o__Clostridiales; f__Ruminococcaceae
OTU_3147	0.0	8.0	0.0	1.0	0.0	0.0	0.0	0.0	24.0	0.0	0.0	0.0	0.0	0.0	1.0	0.0	0.0	2.0	k__Bacteria; p__Firmicutes; c__Bacilli; o__Lactobacillales; f__Lactobacillaceae; g__Lactobacillus
OTU_4981	0.0	3.0	7.0	5.0	5.0	4.0	2.0	5.0	13.0	2.0	1.0	3.0	4.0	10.0	8.0	10.0	10.0	14.0	k__Bacteria; p__Firmicutes; c__Clostridia; o__Clostridiales; f__Ruminococcaceae; g__Oscillibacter; s__human gut metagenome
OTU_3726	0.0	1.0	0.0	1.0	0.0	0.0	0.0	2.0	0.0	0.0	0.0	1.0	0.0	1.0	0.0	1.0	0.0	0.0	k__Bacteria; p__Firmicutes; c__Clostridia; o__Clostridiales; f__Peptococcaceae; g__uncultured; s__uncultured bacterium
OTU_5728	0.0	1.0	0.0	3.0	0.0	0.0	0.0	0.0	0.0	0.0	0.0	0.0	0.0	1.0	0.0	0.0	1.0	0.0	k__Bacteria; p__Firmicutes; c__Clostridia; o__Clostridiales; f__Ruminococcaceae
OTU_5054	0.0	2.0	0.0	1.0	0.0	0.0	0.0	0.0	0.0	7.0	0.0	0.0	0.0	0.0	3.0	0.0	5.0	0.0	k__Bacteria; p__Firmicutes; c__Clostridia; o__Clostridiales; f__Ruminococcaceae
OTU_5768	0.0	6.0	1.0	1.0	0.0	0.0	0.0	0.0	5.0	0.0	0.0	0.0	0.0	0.0	0.0	0.0	0.0	0.0	k__Bacteria; p__Firmicutes; c__Bacilli; o__Lactobacillales; f__Lactobacillaceae; g__Lactobacillus
OTU_400	0.0	1.0	0.0	2.0	0.0	2.0	0.0	0.0	2.0	0.0	2.0	1.0	1.0	0.0	0.0	0.0	3.0	0.0	k__Bacteria; p__Proteobacteria; c__Alphaproteobacteria; o__SAR11 clade; f__Clade I; g__Clade Ia; s__uncultured bacterium
OTU_5889	0.0	2.0	0.0	0.0	0.0	0.0	0.0	0.0	0.0	0.0	0.0	0.0	0.0	0.0	0.0	0.0	0.0	0.0	k__Bacteria; p__Bacteroidetes; c__Bacteroidia; o__Bacteroidales; f__Rikenellaceae; g__Alistipes
OTU_870	0.0	2.0	0.0	1.0	0.0	0.0	0.0	0.0	14.0	0.0	0.0	0.0	0.0	6.0	0.0	0.0	0.0	0.0	k__Bacteria; p__Firmicutes; c__Clostridia; o__Clostridiales; f__Lachnospiraceae; g__[Eubacterium] oxidoreducens group; s__uncultured bacterium
OTU_4816	0.0	3.0	1.0	1.0	0.0	0.0	0.0	1.0	0.0	0.0	2.0	0.0	1.0	2.0	1.0	0.0	1.0	2.0	k__Bacteria; p__Proteobacteria; c__Alphaproteobacteria; o__Rhizobiales; f__Rhizobiaceae; g__Mesorhizobium; s__Mesorhizobium ciceri
OTU_6296	0.0	1.0	0.0	0.0	0.0	0.0	0.0	0.0	0.0	2.0	0.0	0.0	0.0	1.0	2.0	0.0	0.0	0.0	k__Bacteria; p__Firmicutes; c__Clostridia; o__Clostridiales; f__Ruminococcaceae; g__Ruminococcus 1; s__uncultured bacterium
OTU_5884	0.0	2.0	0.0	0.0	0.0	0.0	0.0	0.0	0.0	0.0	0.0	0.0	0.0	0.0	0.0	0.0	0.0	0.0	k__Bacteria; p__Firmicutes; c__Clostridia; o__Clostridiales; f__Lachnospiraceae
OTU_4905	0.0	1.0	1.0	0.0	0.0	0.0	1.0	0.0	1.0	1.0	0.0	0.0	0.0	0.0	0.0	6.0	0.0	0.0	k__Bacteria; p__Firmicutes; c__Clostridia; o__Clostridiales; f__Lachnospiraceae
OTU_3962	0.0	1.0	0.0	0.0	0.0	0.0	1.0	0.0	0.0	0.0	0.0	0.0	0.0	3.0	0.0	0.0	0.0	1.0	k__Bacteria; p__Firmicutes; c__Clostridia; o__Clostridiales; f__Lachnospiraceae
OTU_287	0.0	8.0	2.0	2.0	3.0	3.0	1.0	6.0	21.0	24.0	3.0	4.0	5.0	9.0	6.0	6.0	11.0	2.0	k__Bacteria; p__Firmicutes; c__Clostridia; o__Clostridiales; f__Family XIII
OTU_2257	0.0	2.0	0.0	0.0	0.0	0.0	0.0	0.0	0.0	0.0	0.0	0.0	0.0	0.0	0.0	0.0	0.0	0.0	k__Bacteria; p__Firmicutes; c__Clostridia; o__Clostridiales; f__Ruminococcaceae
OTU_745	0.0	8.0	4.0	3.0	4.0	4.0	1.0	1.0	17.0	3.0	2.0	3.0	2.0	11.0	2.0	2.0	2.0	1.0	k__Bacteria; p__Firmicutes; c__Clostridia; o__Clostridiales; f__Lachnospiraceae
OTU_5232	0.0	2.0	2.0	0.0	0.0	1.0	0.0	3.0	2.0	1.0	2.0	2.0	0.0	2.0	0.0	2.0	2.0	2.0	k__Bacteria; p__Bacteroidetes; c__Bacteroidia; o__Bacteroidales; f__Barnesiellaceae; g__Barnesiella; s__Barnesiella viscericola DSM 18177
OTU_443	0.0	3.0	0.0	4.0	0.0	0.0	0.0	0.0	1.0	4.0	1.0	0.0	7.0	1.0	6.0	5.0	0.0	0.0	k__Bacteria; p__Firmicutes; c__Clostridia; o__Clostridiales; f__Clostridiales vadinBB60 group
OTU_2561	0.0	2.0	0.0	0.0	0.0	2.0	0.0	1.0	0.0	0.0	0.0	0.0	0.0	0.0	0.0	0.0	0.0	0.0	k__Bacteria; p__Firmicutes
OTU_5748	0.0	3.0	0.0	0.0	2.0	0.0	0.0	0.0	0.0	0.0	0.0	0.0	0.0	3.0	0.0	0.0	0.0	0.0	k__Bacteria; p__Firmicutes; c__Clostridia; o__Clostridiales; f__Ruminococcaceae
OTU_2256	0.0	2.0	0.0	0.0	0.0	0.0	0.0	0.0	0.0	0.0	0.0	0.0	0.0	0.0	0.0	0.0	0.0	0.0	k__Bacteria; p__Firmicutes; c__Clostridia; o__Clostridiales; f__Ruminococcaceae
OTU_5936	0.0	2.0	0.0	0.0	0.0	0.0	0.0	0.0	0.0	0.0	0.0	0.0	0.0	0.0	0.0	0.0	0.0	0.0	k__Bacteria; p__Firmicutes; c__Bacilli; o__Lactobacillales; f__Lactobacillaceae
OTU_4327	0.0	2.0	0.0	0.0	1.0	0.0	0.0	0.0	0.0	2.0	0.0	1.0	3.0	0.0	0.0	1.0	1.0	0.0	k__Bacteria; p__Firmicutes; c__Clostridia; o__Clostridiales
OTU_1623	0.0	4.0	5.0	2.0	1.0	0.0	2.0	3.0	23.0	2.0	2.0	0.0	5.0	10.0	3.0	0.0	0.0	0.0	k__Bacteria; p__Firmicutes; c__Clostridia; o__Clostridiales; f__Ruminococcaceae; g__Ruminococcaceae UCG-014; s__uncultured bacterium
OTU_2572	0.0	5.0	0.0	0.0	0.0	0.0	0.0	0.0	0.0	0.0	0.0	0.0	0.0	0.0	0.0	0.0	0.0	0.0	k__Bacteria
OTU_5940	0.0	2.0	0.0	0.0	0.0	0.0	0.0	0.0	0.0	0.0	0.0	0.0	0.0	0.0	0.0	0.0	0.0	0.0	k__Bacteria; p__Firmicutes; c__Clostridia; o__Clostridiales; f__Ruminococcaceae; g__Ruminococcaceae UCG-014
OTU_3346	0.0	1.0	6.0	0.0	0.0	0.0	0.0	0.0	0.0	0.0	0.0	0.0	1.0	0.0	0.0	0.0	2.0	0.0	k__Bacteria; p__Bacteroidetes; c__Bacteroidia; o__Bacteroidales; f__Barnesiellaceae; g__Barnesiella; s__Barnesiella viscericola DSM 18177
OTU_2085	0.0	2.0	3.0	0.0	0.0	0.0	0.0	0.0	4.0	0.0	0.0	0.0	1.0	2.0	0.0	1.0	0.0	1.0	k__Bacteria; p__Firmicutes; c__Clostridia; o__Clostridiales; f__Ruminococcaceae; g__Ruminococcaceae UCG-014
OTU_3733	0.0	1.0	0.0	0.0	0.0	0.0	0.0	0.0	2.0	0.0	1.0	0.0	0.0	0.0	0.0	1.0	0.0	0.0	k__Bacteria
OTU_3117	0.0	2.0	0.0	0.0	0.0	1.0	0.0	0.0	0.0	0.0	0.0	0.0	0.0	0.0	0.0	0.0	0.0	0.0	k__Bacteria; p__Firmicutes; c__Clostridia; o__Clostridiales; f__Ruminococcaceae; g__Ruminococcaceae UCG-013; s__gut metagenome
OTU_6374	0.0	1.0	0.0	0.0	1.0	0.0	2.0	2.0	1.0	0.0	0.0	0.0	0.0	1.0	0.0	1.0	0.0	0.0	k__Bacteria; p__Firmicutes; c__Clostridia; o__Clostridiales
OTU_2252	0.0	2.0	0.0	0.0	0.0	0.0	0.0	0.0	0.0	0.0	0.0	0.0	0.0	0.0	0.0	0.0	0.0	0.0	k__Bacteria; p__Firmicutes; c__Clostridia; o__Clostridiales; f__Ruminococcaceae
OTU_2253	0.0	1.0	0.0	0.0	0.0	0.0	0.0	1.0	0.0	0.0	0.0	0.0	0.0	0.0	0.0	0.0	0.0	0.0	k__Bacteria; p__Firmicutes; c__Clostridia; o__Clostridiales; f__Heliobacteriaceae; g__Hydrogenispora
OTU_1738	0.0	1.0	1.0	4.0	1.0	0.0	3.0	1.0	4.0	0.0	2.0	4.0	0.0	0.0	0.0	1.0	0.0	2.0	k__Bacteria; p__Firmicutes; c__Clostridia; o__Clostridiales
OTU_670	0.0	1.0	0.0	0.0	1.0	0.0	0.0	2.0	0.0	2.0	1.0	1.0	0.0	0.0	0.0	0.0	3.0	1.0	k__Bacteria; p__Bacteroidetes; c__Bacteroidia; o__Bacteroidales; f__Rikenellaceae; g__Anaerocella
OTU_294	0.0	2.0	0.0	0.0	0.0	0.0	3.0	0.0	16.0	0.0	1.0	1.0	2.0	4.0	3.0	6.0	2.0	3.0	k__Bacteria; p__Firmicutes; c__Clostridia; o__Clostridiales; f__Peptococcaceae; g__uncultured
OTU_2580	0.0	3.0	1.0	0.0	0.0	6.0	3.0	2.0	7.0	2.0	2.0	0.0	1.0	6.0	2.0	1.0	0.0	0.0	k__Bacteria; p__Firmicutes; c__Clostridia; o__Clostridiales; f__Ruminococcaceae; g__Ruminococcaceae UCG-014; s__uncultured rumen bacterium
OTU_2396	0.0	7.0	0.0	0.0	0.0	0.0	0.0	0.0	0.0	0.0	0.0	0.0	0.0	0.0	0.0	0.0	0.0	0.0	k__Bacteria; p__Firmicutes
OTU_961	0.0	2.0	4.0	0.0	6.0	0.0	2.0	0.0	3.0	0.0	0.0	1.0	2.0	1.0	0.0	0.0	2.0	0.0	k__Bacteria; p__Firmicutes; c__Clostridia; o__Clostridiales
OTU_591	0.0	4.0	4.0	0.0	0.0	0.0	0.0	0.0	0.0	0.0	0.0	0.0	0.0	0.0	0.0	0.0	1.0	0.0	k__Bacteria; p__Bacteroidetes; c__Bacteroidia; o__Bacteroidales; f__Barnesiellaceae; g__Barnesiella; s__Barnesiella viscericola DSM 18177
OTU_2501	0.0	2.0	0.0	0.0	0.0	0.0	0.0	0.0	0.0	0.0	0.0	0.0	0.0	0.0	0.0	0.0	0.0	0.0	k__Bacteria; p__Firmicutes; c__Bacilli; o__Lactobacillales; f__Lactobacillaceae; g__Lactobacillus
OTU_2192	0.0	3.0	0.0	0.0	0.0	0.0	0.0	0.0	0.0	0.0	0.0	0.0	0.0	2.0	2.0	0.0	0.0	0.0	k__Bacteria; p__Firmicutes; c__Clostridia; o__Clostridiales; f__Peptococcaceae; g__uncultured
OTU_2412	0.0	3.0	0.0	0.0	0.0	0.0	0.0	0.0	0.0	0.0	0.0	0.0	0.0	0.0	0.0	0.0	0.0	0.0	k__Bacteria; p__Firmicutes; c__Clostridia; o__Clostridiales
OTU_741	0.0	1.0	1.0	1.0	0.0	1.0	4.0	0.0	2.0	1.0	0.0	0.0	1.0	2.0	2.0	2.0	0.0	0.0	k__Bacteria; p__Firmicutes; c__Clostridia; o__Clostridiales; f__Clostridiales vadinBB60 group; g__uncultured bacterium; s__uncultured bacterium
OTU_5097	0.0	2.0	0.0	0.0	0.0	0.0	0.0	0.0	0.0	0.0	0.0	0.0	0.0	0.0	0.0	0.0	0.0	0.0	k__Bacteria; p__Firmicutes; c__Clostridia; o__Clostridiales; f__Ruminococcaceae; g__Subdoligranulum; s__human gut metagenome
OTU_5102	0.0	1.0	1.0	1.0	0.0	0.0	0.0	0.0	5.0	1.0	1.0	0.0	0.0	0.0	1.0	3.0	0.0	0.0	k__Bacteria; p__Firmicutes; c__Clostridia; o__Clostridiales; f__Lachnospiraceae
OTU_235	0.0	4.0	11.0	4.0	0.0	7.0	1.0	14.0	1.0	1.0	1.0	4.0	11.0	0.0	2.0	2.0	0.0	2.0	k__Bacteria; p__Firmicutes; c__Clostridia; o__Clostridiales; f__Ruminococcaceae; g__Ruminococcaceae UCG-013
OTU_5242	0.0	3.0	0.0	3.0	2.0	1.0	0.0	4.0	4.0	2.0	0.0	3.0	1.0	1.0	1.0	1.0	2.0	0.0	k__Bacteria
OTU_2541	0.0	1.0	0.0	0.0	0.0	0.0	0.0	1.0	4.0	0.0	0.0	0.0	2.0	0.0	0.0	2.0	2.0	0.0	k__Bacteria; p__Bacteroidetes; c__Bacteroidia; o__Bacteroidales; f__Barnesiellaceae; g__Barnesiella; s__Barnesiella viscericola DSM 18177
OTU_2542	0.0	2.0	0.0	0.0	0.0	0.0	0.0	0.0	0.0	0.0	0.0	0.0	0.0	0.0	0.0	0.0	0.0	0.0	k__Bacteria
OTU_708	0.0	1.0	0.0	7.0	0.0	0.0	0.0	0.0	0.0	3.0	0.0	0.0	0.0	1.0	0.0	0.0	0.0	2.0	k__Bacteria; p__Firmicutes; c__Bacilli; o__Lactobacillales; f__Carnobacteriaceae; g__Carnobacterium; s__uncultured bacterium
OTU_3608	0.0	1.0	0.0	0.0	0.0	0.0	0.0	0.0	2.0	0.0	0.0	0.0	0.0	0.0	0.0	0.0	0.0	0.0	k__Bacteria; p__Firmicutes; c__Clostridia; o__Clostridiales; f__Ruminococcaceae; g__Ruminococcaceae UCG-013; s__uncultured bacterium
OTU_953	0.0	1.0	0.0	0.0	0.0	0.0	0.0	0.0	1.0	6.0	0.0	0.0	1.0	3.0	1.0	0.0	1.0	0.0	k__Bacteria; p__Firmicutes; c__Clostridia; o__Clostridiales; f__Ruminococcaceae
OTU_6037	0.0	3.0	0.0	0.0	0.0	0.0	0.0	0.0	0.0	0.0	0.0	0.0	0.0	0.0	0.0	0.0	0.0	0.0	k__Bacteria; p__Firmicutes; c__Clostridia; o__Clostridiales; f__Ruminococcaceae
OTU_446	0.0	1.0	4.0	0.0	1.0	0.0	6.0	1.0	4.0	1.0	0.0	2.0	0.0	2.0	1.0	1.0	1.0	1.0	k__Bacteria; p__Firmicutes; c__Clostridia; o__Clostridiales; f__Ruminococcaceae; g__[Eubacterium] coprostanoligenes group; s__uncultured bacterium
OTU_1655	0.0	4.0	0.0	0.0	0.0	0.0	0.0	0.0	0.0	0.0	0.0	0.0	0.0	0.0	0.0	0.0	0.0	0.0	k__Bacteria; p__Firmicutes; c__Bacilli; o__Lactobacillales; f__Lactobacillaceae; g__Lactobacillus
OTU_6349	0.0	1.0	1.0	0.0	0.0	0.0	0.0	0.0	1.0	0.0	0.0	0.0	0.0	0.0	0.0	1.0	0.0	2.0	k__Bacteria; p__Firmicutes; c__Bacilli; o__Lactobacillales; f__Lactobacillaceae; g__Lactobacillus
OTU_2528	0.0	3.0	0.0	0.0	0.0	0.0	0.0	0.0	0.0	0.0	0.0	0.0	0.0	0.0	0.0	0.0	0.0	0.0	k__Bacteria; p__Firmicutes; c__Bacilli; o__Lactobacillales; f__Lactobacillaceae; g__Lactobacillus
OTU_2736	0.0	2.0	4.0	0.0	0.0	0.0	0.0	1.0	0.0	0.0	0.0	0.0	0.0	0.0	0.0	1.0	0.0	0.0	k__Bacteria; p__Firmicutes; c__Bacilli; o__Lactobacillales; f__Lactobacillaceae; g__Lactobacillus
OTU_2521	0.0	2.0	0.0	1.0	1.0	0.0	0.0	0.0	1.0	0.0	0.0	0.0	0.0	1.0	0.0	1.0	3.0	0.0	k__Bacteria; p__Firmicutes; c__Clostridia; o__Clostridiales; f__Lachnospiraceae
OTU_590	0.0	4.0	1.0	5.0	5.0	5.0	1.0	3.0	2.0	1.0	0.0	2.0	4.0	4.0	1.0	1.0	1.0	1.0	k__Bacteria
OTU_992	0.0	2.0	0.0	2.0	0.0	0.0	2.0	4.0	2.0	0.0	1.0	3.0	0.0	0.0	1.0	0.0	1.0	1.0	k__Bacteria; p__Proteobacteria; c__Alphaproteobacteria; o__Rhizobiales; f__Devosiaceae; g__Devosia
OTU_4878	0.0	1.0	1.0	3.0	0.0	0.0	0.0	0.0	0.0	1.0	0.0	3.0	0.0	3.0	0.0	0.0	1.0	0.0	k__Bacteria
OTU_1775	0.0	2.0	0.0	2.0	0.0	0.0	0.0	0.0	0.0	0.0	0.0	0.0	0.0	0.0	0.0	0.0	0.0	0.0	k__Bacteria; p__Firmicutes; c__Clostridia; o__Clostridiales; f__Ruminococcaceae
OTU_6309	0.0	1.0	0.0	0.0	0.0	0.0	0.0	2.0	0.0	0.0	0.0	0.0	0.0	0.0	1.0	0.0	1.0	1.0	k__Bacteria; p__Firmicutes; c__Clostridia; o__Clostridiales; f__Lachnospiraceae
OTU_3973	0.0	1.0	2.0	0.0	0.0	2.0	1.0	0.0	3.0	2.0	0.0	0.0	0.0	0.0	0.0	1.0	0.0	0.0	k__Bacteria; p__Firmicutes; c__Clostridia; o__Clostridiales; f__Ruminococcaceae
OTU_3189	0.0	2.0	0.0	0.0	0.0	0.0	0.0	0.0	0.0	0.0	0.0	0.0	0.0	0.0	0.0	0.0	0.0	1.0	k__Bacteria; p__Firmicutes; c__Clostridia; o__Clostridiales; f__Ruminococcaceae; g__uncultured
OTU_6036	0.0	1.0	1.0	0.0	0.0	0.0	0.0	0.0	0.0	0.0	0.0	0.0	0.0	0.0	0.0	0.0	0.0	0.0	k__Bacteria; p__Chloroflexi; c__Chloroflexia; o__Thermomicrobiales; f__JG30-KF-CM45; g__uncultured bacterium; s__uncultured bacterium
OTU_3826	0.0	1.0	0.0	0.0	0.0	0.0	0.0	0.0	6.0	4.0	0.0	1.0	0.0	0.0	0.0	0.0	0.0	0.0	k__Bacteria; p__Firmicutes; c__Clostridia; o__Clostridiales; f__Christensenellaceae; g__Christensenellaceae R-7 group
OTU_3025	0.0	2.0	0.0	0.0	0.0	0.0	0.0	0.0	0.0	0.0	0.0	0.0	0.0	0.0	0.0	0.0	0.0	0.0	k__Bacteria; p__Firmicutes; c__Clostridia; o__Clostridiales
OTU_2467	0.0	2.0	0.0	0.0	0.0	0.0	0.0	0.0	2.0	0.0	0.0	0.0	0.0	0.0	0.0	0.0	1.0	0.0	k__Bacteria
OTU_3268	0.0	1.0	0.0	2.0	1.0	0.0	1.0	1.0	2.0	2.0	1.0	5.0	1.0	2.0	2.0	0.0	3.0	0.0	k__Bacteria; p__Firmicutes; c__Clostridia; o__Clostridiales; f__Lachnospiraceae
OTU_6038	0.0	2.0	0.0	0.0	0.0	0.0	0.0	0.0	0.0	1.0	0.0	0.0	0.0	0.0	0.0	0.0	1.0	0.0	k__Bacteria; p__Firmicutes; c__Clostridia; o__Clostridiales; f__Ruminococcaceae
OTU_1364	0.0	1.0	0.0	3.0	0.0	0.0	1.0	0.0	1.0	1.0	0.0	0.0	0.0	0.0	0.0	0.0	0.0	0.0	k__Bacteria; p__Firmicutes; c__Clostridia; o__Clostridiales; f__Ruminococcaceae; g__Ruminococcaceae UCG-014
OTU_4518	0.0	1.0	5.0	2.0	0.0	0.0	0.0	3.0	1.0	7.0	0.0	10.0	0.0	0.0	1.0	2.0	1.0	4.0	k__Bacteria; p__Bacteroidetes; c__Bacteroidia; o__Bacteroidales; f__Barnesiellaceae; g__Barnesiella; s__Barnesiella viscericola DSM 18177
OTU_1475	0.0	6.0	2.0	9.0	0.0	5.0	0.0	0.0	8.0	0.0	0.0	0.0	0.0	1.0	0.0	1.0	0.0	0.0	k__Bacteria
OTU_2248	0.0	1.0	1.0	2.0	1.0	0.0	0.0	0.0	0.0	0.0	1.0	1.0	0.0	2.0	0.0	0.0	6.0	0.0	k__Bacteria; p__Firmicutes; c__Clostridia; o__Clostridiales; f__Lachnospiraceae
OTU_2778	0.0	2.0	0.0	0.0	0.0	0.0	0.0	0.0	0.0	0.0	0.0	0.0	0.0	0.0	0.0	0.0	0.0	0.0	k__Bacteria; p__Firmicutes
OTU_6050	0.0	5.0	0.0	1.0	3.0	4.0	0.0	0.0	4.0	5.0	0.0	4.0	1.0	4.0	14.0	2.0	16.0	1.0	k__Bacteria
OTU_4691	0.0	3.0	0.0	0.0	0.0	1.0	3.0	0.0	0.0	1.0	0.0	0.0	0.0	2.0	1.0	0.0	1.0	0.0	k__Bacteria; p__Firmicutes; c__Clostridia; o__Clostridiales; f__Ruminococcaceae
OTU_4663	0.0	1.0	1.0	0.0	0.0	0.0	0.0	2.0	2.0	0.0	0.0	0.0	0.0	0.0	0.0	0.0	0.0	1.0	k__Bacteria; p__Bacteroidetes; c__Bacteroidia; o__Bacteroidales; f__Barnesiellaceae; g__Barnesiella; s__Barnesiella viscericola DSM 18177
OTU_536	0.0	1.0	1.0	0.0	0.0	1.0	0.0	1.0	1.0	1.0	0.0	0.0	0.0	1.0	0.0	4.0	0.0	0.0	k__Bacteria; p__Proteobacteria; c__Gammaproteobacteria; o__Betaproteobacteriales; f__Rhodocyclaceae; g__Azoarcus; s__uncultured bacterium
OTU_1550	0.0	1.0	13.0	5.0	1.0	0.0	0.0	2.0	8.0	2.0	0.0	2.0	2.0	5.0	2.0	2.0	0.0	2.0	k__Bacteria; p__Bacteroidetes; c__Bacteroidia; o__Bacteroidales; f__Barnesiellaceae; g__Barnesiella; s__Barnesiella viscericola DSM 18177
OTU_468	0.0	2.0	3.0	0.0	15.0	0.0	1.0	1.0	9.0	3.0	0.0	2.0	3.0	2.0	6.0	4.0	5.0	0.0	k__Bacteria; p__Firmicutes; c__Clostridia; o__Clostridiales; f__Lachnospiraceae
OTU_1522	0.0	4.0	0.0	3.0	0.0	5.0	0.0	3.0	1.0	0.0	0.0	2.0	3.0	2.0	0.0	0.0	2.0	0.0	k__Bacteria
OTU_3607	0.0	2.0	0.0	0.0	0.0	0.0	0.0	0.0	4.0	0.0	0.0	0.0	0.0	0.0	0.0	0.0	0.0	0.0	k__Bacteria; p__Bacteroidetes; c__Bacteroidia; o__Bacteroidales; f__Barnesiellaceae; g__Barnesiella; s__Barnesiella viscericola DSM 18177
OTU_486	0.0	1.0	0.0	0.0	0.0	0.0	1.0	4.0	0.0	0.0	0.0	0.0	0.0	0.0	0.0	0.0	10.0	0.0	k__Bacteria; p__Bacteroidetes; c__Bacteroidia; o__Bacteroidales; f__Barnesiellaceae; g__Barnesiella; s__Barnesiella viscericola DSM 18177
OTU_2505	0.0	2.0	0.0	0.0	0.0	0.0	0.0	0.0	2.0	2.0	0.0	0.0	0.0	0.0	0.0	0.0	0.0	0.0	k__Bacteria; p__Firmicutes; c__Clostridia; o__Clostridiales
OTU_603	0.0	3.0	2.0	0.0	3.0	0.0	0.0	0.0	3.0	0.0	2.0	0.0	0.0	2.0	4.0	0.0	0.0	2.0	k__Bacteria; p__Proteobacteria; c__Gammaproteobacteria; o__Betaproteobacteriales; f__Burkholderiaceae
OTU_2410	0.0	6.0	0.0	0.0	0.0	0.0	1.0	0.0	0.0	0.0	0.0	0.0	0.0	0.0	0.0	0.0	0.0	0.0	k__Bacteria; p__Firmicutes; c__Clostridia; o__Clostridiales; f__Ruminococcaceae; g__Ruminococcaceae UCG-014
OTU_3572	0.0	5.0	2.0	1.0	1.0	0.0	0.0	2.0	0.0	0.0	0.0	0.0	0.0	1.0	1.0	0.0	0.0	1.0	k__Bacteria; p__Firmicutes; c__Clostridia; o__Clostridiales; f__Ruminococcaceae; g__Ruminococcaceae UCG-014
OTU_231	0.0	4.0	1.0	0.0	0.0	1.0	1.0	0.0	3.0	1.0	4.0	5.0	2.0	5.0	2.0	14.0	0.0	0.0	k__Bacteria; p__Firmicutes; c__Clostridia; o__Clostridiales; f__Ruminococcaceae; g__Ruminococcaceae UCG-010; s__uncultured bacterium
OTU_481	0.0	2.0	0.0	1.0	0.0	1.0	1.0	1.0	1.0	1.0	0.0	3.0	0.0	0.0	0.0	3.0	0.0	1.0	k__Bacteria; p__Firmicutes; c__Clostridia; o__Clostridiales; f__Ruminococcaceae
OTU_1614	0.0	1.0	2.0	1.0	1.0	0.0	0.0	0.0	1.0	0.0	0.0	0.0	1.0	0.0	0.0	0.0	0.0	0.0	k__Bacteria; p__Firmicutes; c__Clostridia; o__Clostridiales; f__Christensenellaceae; g__uncultured
OTU_2641	0.0	3.0	0.0	0.0	1.0	0.0	0.0	0.0	0.0	1.0	0.0	3.0	5.0	0.0	1.0	0.0	1.0	0.0	k__Bacteria; p__Firmicutes; c__Clostridia; o__Clostridiales; f__Clostridiales vadinBB60 group
OTU_5871	0.0	2.0	0.0	0.0	0.0	0.0	0.0	0.0	0.0	0.0	0.0	0.0	0.0	0.0	0.0	0.0	0.0	0.0	k__Bacteria; p__Firmicutes; c__Clostridia; o__Clostridiales; f__Ruminococcaceae; g__Ruminiclostridium 9; s__gut metagenome
OTU_5872	0.0	2.0	1.0	0.0	1.0	0.0	0.0	0.0	0.0	0.0	0.0	0.0	0.0	0.0	0.0	0.0	0.0	0.0	k__Bacteria; p__Firmicutes; c__Clostridia; o__Clostridiales
OTU_386	0.0	2.0	0.0	4.0	0.0	0.0	0.0	2.0	4.0	0.0	0.0	2.0	2.0	1.0	3.0	2.0	2.0	0.0	k__Bacteria; p__Firmicutes; c__Clostridia; o__Clostridiales; f__Family XIII; g__Family XIII AD3011 group
OTU_842	0.0	1.0	0.0	0.0	0.0	1.0	2.0	0.0	0.0	2.0	1.0	3.0	1.0	0.0	0.0	1.0	0.0	0.0	k__Bacteria; p__Bacteroidetes; c__Bacteroidia; o__Bacteroidales; f__Muribaculaceae; g__uncultured bacterium; s__uncultured bacterium
OTU_355	0.0	2.0	1.0	0.0	0.0	0.0	0.0	0.0	19.0	8.0	0.0	0.0	2.0	5.0	2.0	1.0	1.0	0.0	k__Bacteria; p__Firmicutes; c__Clostridia; o__Clostridiales; f__Peptococcaceae; g__Desulfotomaculum; s__Desulfotomaculum ruminis DSM 2154
OTU_185	0.0	1.0	0.0	0.0	0.0	0.0	0.0	0.0	0.0	0.0	23.0	0.0	0.0	0.0	0.0	0.0	24.0	23.0	k__Bacteria; p__Proteobacteria; c__Deltaproteobacteria; o__Desulfovibrionales; f__Desulfovibrionaceae; g__Bilophila
OTU_1356	0.0	1.0	0.0	1.0	0.0	0.0	1.0	0.0	2.0	1.0	0.0	0.0	0.0	0.0	0.0	0.0	0.0	4.0	k__Bacteria; p__Firmicutes; c__Clostridia; o__Clostridiales; f__Ruminococcaceae
OTU_1124	0.0	1.0	0.0	0.0	0.0	0.0	0.0	0.0	0.0	0.0	0.0	0.0	0.0	5.0	0.0	0.0	0.0	0.0	k__Bacteria; p__Firmicutes; c__Clostridia; o__Clostridiales; f__Ruminococcaceae; g__Ruminococcaceae UCG-014
OTU_5967	0.0	2.0	0.0	0.0	0.0	0.0	0.0	0.0	0.0	0.0	0.0	0.0	0.0	0.0	0.0	0.0	0.0	0.0	k__Bacteria; p__Firmicutes; c__Clostridia; o__Clostridiales; f__Ruminococcaceae
OTU_416	0.0	1.0	1.0	0.0	0.0	0.0	0.0	2.0	0.0	3.0	1.0	1.0	0.0	1.0	1.0	0.0	0.0	1.0	k__Bacteria; p__Proteobacteria; c__Alphaproteobacteria; o__Sphingomonadales; f__Sphingomonadaceae; g__Sphingomonas
OTU_2668	0.0	2.0	0.0	0.0	0.0	0.0	0.0	0.0	0.0	0.0	0.0	0.0	0.0	0.0	0.0	0.0	0.0	0.0	k__Bacteria; p__Firmicutes; c__Bacilli; o__Lactobacillales; f__Lactobacillaceae; g__Lactobacillus
OTU_925	0.0	3.0	0.0	0.0	0.0	0.0	0.0	0.0	0.0	0.0	0.0	0.0	0.0	0.0	0.0	0.0	0.0	0.0	k__Bacteria
OTU_260	0.0	6.0	5.0	3.0	1.0	1.0	4.0	3.0	8.0	1.0	0.0	6.0	3.0	11.0	3.0	1.0	3.0	3.0	k__Bacteria; p__Firmicutes; c__Clostridia; o__Clostridiales; f__Ruminococcaceae
OTU_5985	0.0	2.0	0.0	0.0	0.0	0.0	0.0	0.0	0.0	0.0	0.0	0.0	0.0	0.0	0.0	0.0	0.0	0.0	k__Bacteria; p__Firmicutes; c__Clostridia; o__Clostridiales; f__Ruminococcaceae
OTU_6073	0.0	1.0	1.0	0.0	2.0	3.0	2.0	0.0	1.0	1.0	0.0	0.0	0.0	0.0	0.0	0.0	0.0	0.0	k__Bacteria; p__Firmicutes; c__Clostridia; o__Clostridiales
OTU_6100	0.0	3.0	0.0	0.0	0.0	0.0	0.0	0.0	1.0	0.0	0.0	0.0	0.0	0.0	0.0	0.0	0.0	0.0	k__Bacteria; p__Firmicutes; c__Clostridia; o__Clostridiales; f__Ruminococcaceae; g__Ruminococcaceae UCG-014
OTU_2663	0.0	2.0	0.0	0.0	0.0	0.0	0.0	0.0	0.0	0.0	0.0	0.0	0.0	0.0	0.0	0.0	0.0	0.0	k__Bacteria; p__Firmicutes; c__Clostridia; o__Clostridiales
OTU_2517	0.0	3.0	0.0	0.0	0.0	0.0	0.0	0.0	2.0	1.0	0.0	0.0	3.0	3.0	0.0	0.0	0.0	0.0	k__Bacteria; p__Firmicutes; c__Clostridia; o__Clostridiales; f__Ruminococcaceae; g__Ruminococcaceae UCG-014; s__uncultured rumen bacterium
OTU_919	0.0	3.0	0.0	0.0	0.0	0.0	0.0	0.0	0.0	0.0	0.0	0.0	0.0	0.0	0.0	0.0	0.0	0.0	k__Bacteria
OTU_6029	0.0	2.0	0.0	0.0	0.0	0.0	1.0	0.0	0.0	0.0	1.0	0.0	0.0	0.0	0.0	0.0	0.0	0.0	k__Bacteria; p__Firmicutes; c__Clostridia; o__Clostridiales; f__Ruminococcaceae
OTU_6028	0.0	2.0	0.0	0.0	0.0	0.0	0.0	0.0	0.0	0.0	0.0	0.0	0.0	0.0	0.0	0.0	0.0	0.0	k__Bacteria; p__Bacteroidetes; c__Bacteroidia; o__Bacteroidales
OTU_2402	0.0	2.0	0.0	0.0	0.0	0.0	0.0	0.0	0.0	0.0	0.0	0.0	0.0	0.0	0.0	0.0	0.0	0.0	k__Bacteria; p__Firmicutes; c__Clostridia; o__Clostridiales; f__Ruminococcaceae; g__Butyricicoccus; s__uncultured Butyricicoccus sp.
OTU_418	0.0	4.0	0.0	1.0	1.0	1.0	1.0	0.0	0.0	0.0	1.0	3.0	0.0	0.0	0.0	0.0	0.0	0.0	k__Bacteria; p__Verrucomicrobia; c__Verrucomicrobiae; o__Verrucomicrobiales; f__Akkermansiaceae; g__Akkermansia; s__uncultured bacterium
OTU_5209	0.0	1.0	0.0	0.0	0.0	0.0	0.0	0.0	0.0	0.0	0.0	0.0	3.0	0.0	1.0	0.0	2.0	0.0	k__Bacteria; p__Actinobacteria; c__Actinobacteria; o__Propionibacteriales; f__Nocardioidaceae; g__Marmoricola
OTU_2394	0.0	2.0	0.0	0.0	0.0	0.0	0.0	0.0	0.0	0.0	0.0	0.0	0.0	0.0	0.0	0.0	0.0	0.0	k__Bacteria; p__Firmicutes; c__Clostridia; o__Clostridiales
OTU_4149	0.0	3.0	2.0	0.0	0.0	0.0	0.0	1.0	3.0	0.0	0.0	0.0	0.0	0.0	0.0	0.0	0.0	0.0	k__Bacteria
OTU_1634	0.0	4.0	0.0	0.0	0.0	0.0	0.0	0.0	0.0	0.0	0.0	0.0	0.0	0.0	0.0	0.0	0.0	0.0	k__Bacteria; p__Firmicutes
OTU_347	0.0	3.0	8.0	1.0	2.0	1.0	2.0	1.0	2.0	2.0	5.0	7.0	2.0	1.0	0.0	2.0	4.0	1.0	k__Bacteria; p__Bacteroidetes; c__Bacteroidia; o__Bacteroidales; f__Bacteroidaceae; g__Bacteroides
OTU_213	0.0	2.0	7.0	13.0	0.0	1.0	2.0	1.0	6.0	7.0	0.0	0.0	15.0	4.0	3.0	10.0	5.0	1.0	k__Bacteria; p__Firmicutes; c__Clostridia; o__Clostridiales; f__Clostridiales vadinBB60 group; g__uncultured bacterium; s__uncultured bacterium
OTU_3155	0.0	2.0	0.0	0.0	0.0	0.0	0.0	0.0	0.0	0.0	0.0	0.0	0.0	0.0	0.0	0.0	0.0	0.0	k__Bacteria; p__Firmicutes
OTU_6031	0.0	2.0	0.0	0.0	0.0	0.0	0.0	0.0	4.0	0.0	0.0	0.0	0.0	0.0	0.0	0.0	0.0	0.0	k__Bacteria; p__Firmicutes; c__Clostridia; o__Clostridiales; f__Lachnospiraceae
OTU_5858	0.0	2.0	0.0	0.0	0.0	0.0	0.0	0.0	0.0	0.0	0.0	0.0	0.0	0.0	0.0	0.0	0.0	0.0	k__Bacteria; p__Firmicutes; c__Clostridia; o__Clostridiales
OTU_5202	0.0	1.0	0.0	0.0	2.0	0.0	0.0	0.0	0.0	0.0	0.0	0.0	0.0	1.0	0.0	0.0	0.0	0.0	k__Bacteria; p__Firmicutes; c__Clostridia; o__Clostridiales; f__Lachnospiraceae
OTU_4020	0.0	1.0	2.0	0.0	0.0	0.0	0.0	0.0	0.0	1.0	0.0	1.0	2.0	2.0	0.0	0.0	0.0	0.0	k__Bacteria; p__Firmicutes; c__Clostridia; o__Clostridiales; f__Lachnospiraceae
OTU_6025	0.0	3.0	0.0	0.0	0.0	0.0	0.0	0.0	0.0	0.0	0.0	0.0	0.0	0.0	0.0	0.0	0.0	0.0	k__Bacteria; p__Synergistetes; c__Synergistia; o__Synergistales; f__Synergistaceae
OTU_5953	0.0	2.0	0.0	0.0	0.0	0.0	0.0	0.0	0.0	0.0	0.0	0.0	0.0	0.0	0.0	0.0	0.0	0.0	k__Bacteria; p__Firmicutes; c__Clostridia; o__Clostridiales; f__Ruminococcaceae
OTU_437	0.0	2.0	0.0	1.0	0.0	0.0	0.0	0.0	7.0	0.0	0.0	0.0	0.0	1.0	0.0	0.0	0.0	2.0	k__Bacteria; p__Tenericutes; c__Mollicutes; o__Mollicutes RF39; f__uncultured bacterium; g__uncultured bacterium; s__uncultured bacterium
OTU_934	0.0	3.0	0.0	0.0	0.0	0.0	0.0	0.0	0.0	0.0	0.0	0.0	0.0	0.0	0.0	0.0	0.0	0.0	k__Bacteria; p__Bacteroidetes; c__Bacteroidia; o__Bacteroidales; f__Rikenellaceae; g__Alistipes
OTU_3222	0.0	1.0	0.0	2.0	0.0	0.0	0.0	0.0	2.0	0.0	1.0	0.0	0.0	0.0	0.0	0.0	0.0	0.0	k__Bacteria; p__Firmicutes; c__Clostridia; o__Clostridiales; f__Lachnospiraceae
OTU_5079	0.0	2.0	0.0	0.0	0.0	0.0	0.0	0.0	0.0	0.0	0.0	0.0	0.0	0.0	0.0	0.0	0.0	0.0	k__Bacteria; p__Firmicutes; c__Clostridia; o__Clostridiales; f__Ruminococcaceae
OTU_2404	0.0	2.0	0.0	0.0	0.0	0.0	0.0	0.0	0.0	0.0	0.0	0.0	0.0	0.0	0.0	0.0	0.0	0.0	k__Bacteria; p__Firmicutes; c__Clostridia; o__Clostridiales
OTU_6061	0.0	2.0	0.0	0.0	0.0	0.0	0.0	0.0	0.0	0.0	0.0	0.0	0.0	0.0	0.0	0.0	0.0	0.0	k__Bacteria; p__Firmicutes; c__Bacilli; o__Lactobacillales; f__Lactobacillaceae; g__Lactobacillus
OTU_380	0.0	1.0	0.0	5.0	0.0	0.0	2.0	1.0	12.0	1.0	0.0	3.0	1.0	3.0	2.0	0.0	0.0	0.0	k__Bacteria; p__Firmicutes; c__Clostridia; o__Clostridiales; f__Ruminococcaceae; g__Ruminiclostridium 1
OTU_360	0.0	3.0	3.0	5.0	0.0	3.0	0.0	0.0	2.0	0.0	0.0	1.0	0.0	0.0	3.0	1.0	1.0	1.0	k__Bacteria; p__Tenericutes; c__Mollicutes; o__Mycoplasmatales; f__Mycoplasmataceae; g__Mycoplasma; s__uncultured bacterium
OTU_983	0.0	1.0	0.0	1.0	0.0	0.0	0.0	2.0	1.0	2.0	0.0	0.0	0.0	0.0	0.0	0.0	1.0	3.0	k__Bacteria; p__Firmicutes; c__Bacilli; o__Lactobacillales; f__Enterococcaceae; g__Enterococcus; s__Enterococcus faecalis
OTU_722	0.0	1.0	0.0	0.0	0.0	0.0	0.0	0.0	4.0	0.0	0.0	0.0	0.0	0.0	0.0	0.0	0.0	0.0	k__Bacteria; p__Firmicutes; c__Clostridia; o__Clostridiales; f__Ruminococcaceae
OTU_514	0.0	1.0	0.0	5.0	1.0	1.0	1.0	0.0	3.0	4.0	0.0	2.0	0.0	1.0	1.0	1.0	3.0	0.0	k__Bacteria; p__Firmicutes; c__Clostridia; o__Clostridiales; f__Clostridiales vadinBB60 group
OTU_3172	0.0	2.0	0.0	0.0	0.0	0.0	0.0	0.0	0.0	0.0	0.0	0.0	0.0	0.0	0.0	0.0	0.0	0.0	k__Bacteria
OTU_2384	0.0	2.0	0.0	0.0	0.0	0.0	0.0	0.0	0.0	0.0	0.0	0.0	0.0	0.0	0.0	0.0	0.0	0.0	k__Bacteria
OTU_152	0.0	2.0	3.0	4.0	8.0	3.0	5.0	2.0	12.0	33.0	1.0	7.0	2.0	1.0	15.0	30.0	17.0	2.0	k__Bacteria; p__Firmicutes; c__Clostridia; o__Clostridiales; f__Ruminococcaceae; g__Ruminococcaceae UCG-010; s__gut metagenome
OTU_3203	0.0	1.0	0.0	0.0	0.0	0.0	0.0	0.0	0.0	0.0	0.0	0.0	0.0	1.0	0.0	0.0	1.0	0.0	k__Bacteria; p__Proteobacteria; c__Alphaproteobacteria; o__Sphingomonadales; f__Sphingomonadaceae; g__Sphingopyxis; s__uncultured bacterium
OTU_1326	0.0	3.0	0.0	0.0	0.0	0.0	0.0	0.0	0.0	0.0	0.0	0.0	0.0	0.0	0.0	0.0	0.0	0.0	k__Bacteria; p__Firmicutes
OTU_633	0.0	1.0	0.0	0.0	0.0	0.0	0.0	0.0	1.0	0.0	0.0	2.0	0.0	0.0	1.0	1.0	0.0	0.0	k__Bacteria; p__Bacteroidetes; c__Bacteroidia; o__Bacteroidales; f__Rikenellaceae; g__Rikenellaceae RC9 gut group; s__uncultured bacterium
OTU_2121	0.0	2.0	0.0	0.0	0.0	0.0	0.0	0.0	6.0	0.0	0.0	0.0	0.0	0.0	0.0	0.0	1.0	0.0	k__Bacteria; p__Firmicutes; c__Clostridia; o__Clostridiales; f__Ruminococcaceae
OTU_3273	0.0	2.0	2.0	0.0	0.0	0.0	0.0	0.0	0.0	0.0	0.0	0.0	0.0	0.0	0.0	0.0	0.0	0.0	k__Bacteria; p__Firmicutes; c__Bacilli; o__Lactobacillales; f__Lactobacillaceae; g__Lactobacillus
OTU_6424	0.0	2.0	0.0	0.0	0.0	0.0	0.0	0.0	0.0	0.0	0.0	0.0	0.0	0.0	0.0	0.0	0.0	1.0	k__Bacteria; p__Firmicutes; c__Clostridia; o__Clostridiales; f__Lachnospiraceae
OTU_5458	0.0	1.0	0.0	0.0	0.0	0.0	1.0	0.0	0.0	0.0	0.0	0.0	0.0	2.0	0.0	0.0	0.0	0.0	k__Bacteria; p__Firmicutes; c__Clostridia; o__Clostridiales; f__Ruminococcaceae; g__Faecalibacterium
OTU_4140	0.0	1.0	5.0	0.0	8.0	4.0	2.0	3.0	6.0	3.0	0.0	4.0	1.0	2.0	3.0	1.0	2.0	0.0	k__Bacteria; p__Firmicutes; c__Clostridia; o__Clostridiales; f__Lachnospiraceae
OTU_454	0.0	2.0	3.0	7.0	2.0	0.0	1.0	3.0	1.0	1.0	3.0	0.0	0.0	0.0	7.0	0.0	1.0	7.0	k__Bacteria; p__Proteobacteria; c__Alphaproteobacteria; o__Sphingomonadales; f__Sphingomonadaceae; g__Sphingorhabdus; s__uncultured bacterium
OTU_313	0.0	5.0	0.0	2.0	0.0	0.0	2.0	1.0	5.0	1.0	0.0	1.0	0.0	4.0	2.0	7.0	2.0	0.0	k__Bacteria; p__Firmicutes; c__Clostridia; o__Clostridiales; f__Ruminococcaceae
OTU_1313	0.0	3.0	0.0	0.0	0.0	0.0	0.0	0.0	0.0	0.0	0.0	0.0	0.0	0.0	0.0	0.0	0.0	0.0	k__Bacteria; p__Firmicutes; c__Clostridia; o__Clostridiales
OTU_3761	0.0	1.0	0.0	0.0	3.0	0.0	0.0	0.0	1.0	5.0	0.0	1.0	0.0	0.0	2.0	0.0	1.0	1.0	k__Bacteria; p__Firmicutes; c__Clostridia; o__Clostridiales; f__Ruminococcaceae
OTU_1436	0.0	3.0	0.0	0.0	0.0	0.0	0.0	0.0	0.0	0.0	0.0	0.0	0.0	0.0	0.0	0.0	0.0	0.0	k__Bacteria; p__Firmicutes
OTU_2320	0.0	2.0	0.0	0.0	0.0	0.0	0.0	0.0	0.0	0.0	0.0	0.0	0.0	0.0	0.0	0.0	0.0	0.0	k__Bacteria; p__Bacteroidetes; c__Bacteroidia; o__Bacteroidales; f__Rikenellaceae; g__Alistipes
OTU_5952	0.0	4.0	0.0	0.0	0.0	0.0	0.0	0.0	0.0	0.0	0.0	0.0	0.0	0.0	0.0	0.0	0.0	0.0	k__Bacteria; p__Firmicutes; c__Clostridia; o__Clostridiales; f__Ruminococcaceae
OTU_950	0.0	3.0	0.0	0.0	0.0	0.0	0.0	0.0	0.0	0.0	0.0	0.0	0.0	0.0	0.0	0.0	1.0	0.0	k__Bacteria; p__Bacteroidetes; c__Bacteroidia; o__Bacteroidales
OTU_930	0.0	3.0	0.0	0.0	0.0	0.0	0.0	0.0	0.0	0.0	0.0	0.0	0.0	0.0	0.0	0.0	0.0	0.0	k__Bacteria; p__Firmicutes; c__Clostridia; o__Clostridiales
OTU_3160	0.0	2.0	0.0	0.0	0.0	0.0	0.0	0.0	0.0	0.0	0.0	0.0	0.0	0.0	0.0	0.0	0.0	0.0	k__Bacteria; p__Firmicutes; c__Clostridia; o__Clostridiales
OTU_383	0.0	2.0	0.0	1.0	8.0	1.0	0.0	0.0	0.0	0.0	0.0	0.0	0.0	1.0	2.0	0.0	0.0	0.0	k__Bacteria; p__Tenericutes; c__Mollicutes; o__Mollicutes RF39; f__uncultured bacterium; g__uncultured bacterium; s__uncultured bacterium
OTU_2302	0.0	2.0	0.0	0.0	0.0	0.0	0.0	0.0	0.0	0.0	1.0	0.0	0.0	0.0	0.0	0.0	0.0	3.0	k__Bacteria; p__Firmicutes; c__Clostridia; o__Clostridiales; f__Lachnospiraceae
OTU_334	0.0	5.0	2.0	2.0	0.0	4.0	0.0	1.0	10.0	0.0	0.0	1.0	2.0	0.0	1.0	0.0	0.0	2.0	k__Bacteria; p__Firmicutes; c__Clostridia; o__Clostridiales; f__Ruminococcaceae; g__Ruminococcaceae UCG-013; s__uncultured bacterium
OTU_610	0.0	1.0	0.0	0.0	0.0	0.0	1.0	3.0	0.0	0.0	0.0	0.0	0.0	0.0	1.0	1.0	0.0	0.0	k__Bacteria; p__Firmicutes; c__Clostridia; o__Clostridiales; f__Peptococcaceae; g__uncultured; s__metagenome
OTU_2406	0.0	2.0	0.0	0.0	0.0	0.0	0.0	0.0	0.0	0.0	0.0	0.0	0.0	0.0	0.0	0.0	0.0	0.0	k__Bacteria; p__Firmicutes; c__Clostridia; o__Clostridiales; f__Lachnospiraceae
OTU_6008	0.0	2.0	0.0	0.0	0.0	0.0	0.0	0.0	0.0	0.0	0.0	0.0	0.0	0.0	0.0	0.0	0.0	0.0	k__Bacteria; p__Firmicutes; c__Clostridia; o__Clostridiales
OTU_5298	0.0	1.0	0.0	0.0	0.0	0.0	0.0	0.0	0.0	2.0	0.0	0.0	0.0	0.0	0.0	0.0	0.0	0.0	k__Bacteria; p__Firmicutes; c__Clostridia; o__Clostridiales
OTU_1607	0.0	1.0	0.0	3.0	1.0	0.0	0.0	4.0	1.0	0.0	1.0	0.0	2.0	2.0	0.0	1.0	0.0	0.0	k__Bacteria; p__Bacteroidetes; c__Bacteroidia; o__Bacteroidales
OTU_1822	0.0	2.0	0.0	0.0	0.0	0.0	0.0	0.0	0.0	0.0	0.0	0.0	0.0	0.0	0.0	0.0	1.0	0.0	k__Bacteria; p__Firmicutes; c__Clostridia; o__Clostridiales; f__Ruminococcaceae; g__Ruminococcaceae UCG-014
OTU_1688	0.0	1.0	0.0	2.0	0.0	0.0	1.0	0.0	0.0	1.0	0.0	0.0	0.0	0.0	0.0	1.0	0.0	0.0	k__Bacteria; p__Proteobacteria; c__Deltaproteobacteria; o__Desulfovibrionales; f__Desulfovibrionaceae; g__Desulfovibrio; s__uncultured bacterium
OTU_954	0.0	3.0	0.0	0.0	0.0	0.0	0.0	0.0	0.0	0.0	0.0	0.0	0.0	0.0	0.0	0.0	0.0	0.0	k__Bacteria; p__Firmicutes; c__Clostridia; o__Clostridiales; f__Ruminococcaceae
OTU_277	0.0	2.0	4.0	11.0	0.0	3.0	12.0	4.0	4.0	1.0	0.0	8.0	2.0	1.0	10.0	1.0	0.0	3.0	k__Bacteria; p__Firmicutes; c__Clostridia; o__Clostridiales; f__Ruminococcaceae
OTU_956	0.0	3.0	0.0	0.0	0.0	0.0	0.0	0.0	0.0	0.0	0.0	0.0	0.0	0.0	0.0	0.0	0.0	0.0	k__Bacteria; p__Bacteroidetes; c__Bacteroidia; o__Bacteroidales; f__Rikenellaceae; g__Alistipes
OTU_3945	0.0	1.0	0.0	0.0	0.0	2.0	0.0	0.0	2.0	0.0	0.0	0.0	1.0	0.0	0.0	0.0	0.0	0.0	k__Bacteria; p__Firmicutes; c__Clostridia; o__Clostridiales
OTU_3032	0.0	1.0	0.0	0.0	0.0	0.0	0.0	0.0	3.0	0.0	0.0	0.0	0.0	0.0	0.0	0.0	0.0	0.0	k__Bacteria; p__Firmicutes; c__Clostridia; o__Clostridiales; f__Ruminococcaceae; g__Ruminococcaceae UCG-014
OTU_5328	0.0	4.0	0.0	0.0	0.0	2.0	2.0	0.0	3.0	0.0	0.0	0.0	0.0	0.0	1.0	0.0	0.0	0.0	k__Bacteria; p__Firmicutes; c__Clostridia; o__Clostridiales; f__Lachnospiraceae
OTU_1600	0.0	1.0	12.0	0.0	174.0	0.0	6.0	28.0	1.0	0.0	0.0	2.0	5.0	7.0	0.0	0.0	38.0	0.0	k__Bacteria
OTU_1683	0.0	3.0	0.0	0.0	0.0	0.0	0.0	0.0	0.0	0.0	0.0	0.0	0.0	0.0	0.0	0.0	0.0	0.0	k__Bacteria; p__Firmicutes; c__Clostridia; o__Clostridiales; f__Ruminococcaceae; g__Ruminococcaceae UCG-014
OTU_463	0.0	1.0	0.0	1.0	1.0	3.0	4.0	0.0	2.0	1.0	4.0	2.0	1.0	2.0	0.0	1.0	1.0	0.0	k__Bacteria; p__Bacteroidetes; c__Bacteroidia; o__Bacteroidales; f__Bacteroidaceae; g__Bacteroides; s__Bacteroides acidifaciens
OTU_4998	0.0	3.0	2.0	1.0	0.0	1.0	1.0	2.0	9.0	6.0	0.0	4.0	2.0	4.0	1.0	2.0	0.0	1.0	k__Bacteria; p__Firmicutes; c__Clostridia; o__Clostridiales; f__Ruminococcaceae; g__Ruminococcaceae UCG-014
OTU_5083	0.0	2.0	0.0	0.0	0.0	0.0	0.0	0.0	0.0	0.0	0.0	0.0	0.0	0.0	0.0	0.0	0.0	0.0	k__Bacteria; p__Firmicutes; c__Bacilli; o__Lactobacillales; f__Lactobacillaceae; g__Lactobacillus
OTU_3825	0.0	2.0	4.0	16.0	0.0	3.0	0.0	0.0	11.0	1.0	0.0	1.0	2.0	6.0	0.0	7.0	6.0	0.0	k__Bacteria; p__Bacteroidetes; c__Bacteroidia; o__Bacteroidales; f__Barnesiellaceae
OTU_5085	0.0	2.0	0.0	0.0	0.0	0.0	0.0	0.0	0.0	0.0	0.0	0.0	0.0	0.0	0.0	0.0	0.0	0.0	k__Bacteria; p__Firmicutes; c__Clostridia; o__Clostridiales
OTU_6124	0.0	2.0	0.0	0.0	0.0	0.0	0.0	0.0	0.0	0.0	0.0	0.0	0.0	0.0	0.0	0.0	0.0	0.0	k__Bacteria; p__Firmicutes; c__Clostridia; o__Clostridiales
OTU_1168	0.0	1.0	0.0	0.0	0.0	0.0	0.0	0.0	6.0	0.0	0.0	0.0	0.0	1.0	0.0	0.0	0.0	0.0	k__Bacteria; p__Firmicutes; c__Clostridia; o__Clostridiales; f__Ruminococcaceae
OTU_284	0.0	3.0	6.0	1.0	5.0	0.0	7.0	14.0	7.0	13.0	1.0	1.0	0.0	3.0	1.0	0.0	0.0	0.0	k__Bacteria; p__Tenericutes; c__Mollicutes; o__Mycoplasmatales; f__Mycoplasmataceae; g__Mycoplasma; s__uncultured bacterium
OTU_2855	0.0	2.0	0.0	0.0	0.0	0.0	0.0	0.0	0.0	0.0	0.0	0.0	0.0	0.0	0.0	0.0	0.0	0.0	k__Bacteria; p__Firmicutes; c__Clostridia; o__Clostridiales; f__Clostridiales vadinBB60 group
OTU_698	0.0	1.0	4.0	1.0	2.0	0.0	0.0	0.0	0.0	0.0	0.0	0.0	0.0	1.0	0.0	0.0	0.0	0.0	k__Bacteria
OTU_6181	0.0	2.0	0.0	0.0	0.0	0.0	0.0	0.0	0.0	0.0	0.0	0.0	0.0	0.0	0.0	0.0	0.0	0.0	k__Bacteria; p__Acidobacteria; c__Blastocatellia (Subgroup 4); o__Blastocatellales; f__Blastocatellaceae; g__Aridibacter; s__uncultured Acidobacterium sp.
OTU_4808	0.0	1.0	0.0	0.0	0.0	0.0	0.0	0.0	0.0	0.0	0.0	0.0	0.0	0.0	0.0	2.0	0.0	0.0	k__Bacteria; p__Firmicutes; c__Bacilli; o__Lactobacillales; f__Lactobacillaceae; g__Lactobacillus
OTU_740	0.0	1.0	0.0	0.0	0.0	0.0	0.0	0.0	0.0	1.0	0.0	0.0	0.0	2.0	0.0	0.0	1.0	0.0	k__Bacteria; p__Tenericutes; c__Mollicutes; o__Mycoplasmatales; f__Mycoplasmataceae; g__Mycoplasma
OTU_5086	0.0	2.0	0.0	0.0	0.0	0.0	0.0	0.0	0.0	0.0	0.0	0.0	0.0	0.0	0.0	0.0	0.0	1.0	k__Bacteria; p__Firmicutes; c__Bacilli; o__Lactobacillales; f__Lactobacillaceae; g__Lactobacillus
OTU_1749	0.0	2.0	0.0	0.0	0.0	0.0	0.0	0.0	0.0	0.0	0.0	0.0	0.0	0.0	0.0	0.0	0.0	0.0	k__Bacteria; p__Firmicutes; c__Clostridia; o__Clostridiales; f__Clostridiales vadinBB60 group
OTU_422	0.0	2.0	5.0	5.0	4.0	0.0	1.0	9.0	0.0	4.0	3.0	0.0	11.0	2.0	9.0	3.0	3.0	2.0	k__Bacteria; p__Firmicutes; c__Clostridia; o__Clostridiales; f__Lachnospiraceae
OTU_2437	0.0	2.0	0.0	0.0	0.0	0.0	0.0	0.0	0.0	0.0	0.0	0.0	0.0	0.0	0.0	0.0	0.0	0.0	k__Bacteria
OTU_1629	0.0	3.0	0.0	0.0	0.0	0.0	0.0	0.0	0.0	0.0	0.0	0.0	0.0	0.0	0.0	0.0	0.0	0.0	k__Bacteria; p__Firmicutes; c__Clostridia; o__Clostridiales; f__Lachnospiraceae
OTU_1224	0.0	1.0	0.0	0.0	0.0	0.0	0.0	2.0	3.0	0.0	0.0	0.0	0.0	0.0	0.0	0.0	0.0	0.0	k__Bacteria; p__Actinobacteria; c__Coriobacteriia; o__Coriobacteriales; f__Eggerthellaceae; g__Slackia
OTU_2341	0.0	2.0	0.0	0.0	0.0	0.0	0.0	0.0	0.0	0.0	0.0	0.0	0.0	0.0	0.0	0.0	0.0	0.0	k__Bacteria; p__Firmicutes; c__Clostridia; o__Clostridiales; f__Ruminococcaceae; g__Ruminococcaceae UCG-014; s__uncultured bacterium
OTU_2443	0.0	2.0	0.0	0.0	0.0	0.0	0.0	0.0	1.0	0.0	0.0	0.0	0.0	0.0	0.0	0.0	0.0	0.0	k__Bacteria; p__Firmicutes; c__Clostridia; o__Clostridiales; f__Ruminococcaceae
OTU_5552	0.0	1.0	1.0	0.0	0.0	0.0	0.0	0.0	0.0	0.0	0.0	0.0	2.0	0.0	0.0	0.0	0.0	0.0	k__Bacteria; p__Firmicutes; c__Clostridia; o__Clostridiales; f__Ruminococcaceae; g__Ruminococcaceae UCG-014
OTU_2230	0.0	2.0	0.0	0.0	0.0	0.0	0.0	0.0	0.0	0.0	0.0	0.0	0.0	0.0	0.0	0.0	0.0	0.0	k__Bacteria; p__Firmicutes; c__Bacilli; o__Lactobacillales; f__Lactobacillaceae; g__Lactobacillus
OTU_947	0.0	3.0	0.0	0.0	0.0	0.0	0.0	0.0	0.0	0.0	0.0	0.0	0.0	0.0	0.0	0.0	0.0	0.0	k__Bacteria; p__Firmicutes; c__Bacilli; o__Lactobacillales
OTU_936	0.0	2.0	0.0	1.0	0.0	0.0	1.0	0.0	10.0	4.0	0.0	4.0	1.0	1.0	0.0	0.0	0.0	0.0	k__Bacteria; p__Firmicutes; c__Clostridia; o__Clostridiales; f__Lachnospiraceae
OTU_3469	0.0	1.0	11.0	4.0	1.0	3.0	0.0	1.0	4.0	2.0	2.0	5.0	13.0	0.0	4.0	0.0	1.0	9.0	k__Bacteria; p__Bacteroidetes; c__Bacteroidia; o__Bacteroidales; f__Barnesiellaceae; g__Barnesiella; s__Barnesiella viscericola DSM 18177
OTU_952	0.0	1.0	0.0	2.0	0.0	0.0	0.0	0.0	0.0	0.0	0.0	0.0	5.0	0.0	0.0	0.0	0.0	1.0	k__Bacteria; p__Firmicutes; c__Clostridia; o__Clostridiales; f__Ruminococcaceae; g__Ruminococcaceae UCG-014
OTU_3889	0.0	2.0	0.0	0.0	0.0	0.0	0.0	0.0	2.0	0.0	1.0	2.0	4.0	2.0	0.0	2.0	0.0	1.0	k__Bacteria
OTU_307	0.0	1.0	0.0	1.0	0.0	0.0	0.0	0.0	4.0	0.0	0.0	12.0	4.0	0.0	0.0	0.0	1.0	1.0	k__Bacteria; p__Firmicutes; c__Clostridia; o__Clostridiales; f__Ruminococcaceae; g__Ruminococcaceae UCG-010; s__uncultured bacterium
OTU_6156	0.0	2.0	0.0	0.0	0.0	0.0	0.0	0.0	0.0	0.0	0.0	0.0	0.0	0.0	0.0	0.0	0.0	0.0	k__Bacteria; p__Firmicutes
OTU_3906	0.0	1.0	1.0	0.0	0.0	0.0	0.0	0.0	0.0	0.0	0.0	2.0	0.0	0.0	0.0	0.0	1.0	0.0	k__Bacteria; p__Firmicutes; c__Clostridia; o__Clostridiales
OTU_699	0.0	2.0	0.0	0.0	0.0	0.0	0.0	0.0	0.0	1.0	0.0	0.0	0.0	0.0	0.0	0.0	1.0	1.0	k__Bacteria; p__Proteobacteria; c__Alphaproteobacteria; o__Rhizobiales; f__Beijerinckiaceae; g__Bosea; s__uncultured bacterium
OTU_1073	0.0	1.0	0.0	0.0	0.0	0.0	2.0	3.0	0.0	0.0	0.0	0.0	0.0	4.0	0.0	9.0	3.0	0.0	k__Bacteria; p__Firmicutes
OTU_1694	0.0	3.0	0.0	0.0	0.0	0.0	0.0	0.0	0.0	0.0	0.0	0.0	0.0	0.0	0.0	0.0	0.0	0.0	k__Bacteria; p__Firmicutes; c__Clostridia; o__Clostridiales
OTU_1622	0.0	3.0	0.0	0.0	0.0	0.0	0.0	0.0	1.0	0.0	0.0	0.0	0.0	0.0	0.0	1.0	0.0	0.0	k__Bacteria
OTU_451	0.0	1.0	0.0	0.0	5.0	1.0	2.0	1.0	2.0	0.0	2.0	0.0	2.0	1.0	0.0	1.0	1.0	1.0	k__Bacteria; p__Bacteroidetes; c__Bacteroidia; o__Bacteroidales; f__Muribaculaceae
OTU_2881	0.0	2.0	3.0	0.0	0.0	0.0	0.0	0.0	0.0	0.0	0.0	0.0	0.0	1.0	0.0	0.0	0.0	0.0	k__Bacteria; p__Bacteroidetes; c__Bacteroidia; o__Bacteroidales; f__Barnesiellaceae; g__Barnesiella; s__Barnesiella viscericola DSM 18177
OTU_1619	0.0	3.0	0.0	0.0	0.0	0.0	0.0	0.0	0.0	0.0	0.0	0.0	1.0	0.0	0.0	0.0	0.0	0.0	k__Bacteria; p__Firmicutes; c__Clostridia; o__Clostridiales
OTU_2889	0.0	2.0	0.0	0.0	0.0	0.0	0.0	0.0	0.0	0.0	0.0	0.0	0.0	0.0	0.0	0.0	0.0	0.0	k__Bacteria; p__Firmicutes; c__Clostridia; o__Clostridiales
OTU_3776	0.0	1.0	0.0	0.0	0.0	0.0	0.0	0.0	0.0	0.0	0.0	2.0	0.0	0.0	0.0	0.0	0.0	0.0	k__Bacteria; p__Firmicutes; c__Clostridia; o__Clostridiales; f__Ruminococcaceae; g__Ruminococcaceae UCG-014
OTU_886	0.0	3.0	0.0	0.0	0.0	0.0	0.0	0.0	0.0	0.0	0.0	0.0	0.0	0.0	0.0	0.0	0.0	0.0	k__Bacteria; p__Firmicutes; c__Clostridia; o__Clostridiales; f__Ruminococcaceae
OTU_1377	0.0	3.0	0.0	0.0	0.0	0.0	0.0	0.0	0.0	0.0	0.0	0.0	0.0	0.0	0.0	0.0	0.0	0.0	k__Bacteria; p__Firmicutes; c__Clostridia; o__Clostridiales
OTU_2114	0.0	2.0	0.0	0.0	0.0	0.0	0.0	0.0	0.0	0.0	0.0	0.0	0.0	0.0	0.0	0.0	0.0	0.0	k__Bacteria; p__Bacteroidetes; c__Bacteroidia; o__Bacteroidales; f__Rikenellaceae; g__Alistipes
OTU_871	0.0	2.0	0.0	0.0	0.0	3.0	0.0	0.0	3.0	0.0	0.0	0.0	0.0	0.0	0.0	0.0	0.0	0.0	k__Bacteria
OTU_392	0.0	1.0	3.0	0.0	1.0	0.0	2.0	3.0	1.0	0.0	0.0	2.0	0.0	0.0	2.0	0.0	0.0	0.0	k__Bacteria; p__Firmicutes; c__Clostridia; o__Clostridiales; f__Ruminococcaceae; g__Ruminococcaceae UCG-013
OTU_2887	0.0	2.0	0.0	0.0	0.0	0.0	0.0	0.0	0.0	0.0	0.0	0.0	0.0	0.0	0.0	0.0	0.0	0.0	k__Bacteria; p__Firmicutes; c__Clostridia; o__Clostridiales; f__Clostridiales vadinBB60 group; g__uncultured Clostridia bacterium; s__uncultured Clostridia bacterium
OTU_2199	0.0	2.0	0.0	0.0	0.0	0.0	0.0	0.0	0.0	0.0	0.0	0.0	0.0	0.0	0.0	0.0	0.0	0.0	k__Bacteria; p__Firmicutes
OTU_1282	0.0	5.0	0.0	0.0	0.0	0.0	0.0	0.0	0.0	0.0	0.0	0.0	0.0	0.0	0.0	0.0	0.0	0.0	k__Bacteria; p__Firmicutes; c__Bacilli; o__Lactobacillales; f__Lactobacillaceae; g__Lactobacillus
OTU_1626	0.0	3.0	0.0	0.0	0.0	0.0	0.0	0.0	0.0	0.0	0.0	0.0	0.0	0.0	0.0	0.0	0.0	0.0	k__Bacteria; p__Firmicutes; c__Clostridia; o__Clostridiales; f__Ruminococcaceae
OTU_2444	0.0	2.0	0.0	0.0	0.0	0.0	0.0	0.0	0.0	0.0	0.0	0.0	0.0	0.0	0.0	0.0	0.0	0.0	k__Bacteria; p__Firmicutes; c__Clostridia; o__Clostridiales
OTU_1143	0.0	1.0	0.0	0.0	0.0	0.0	0.0	1.0	0.0	1.0	0.0	0.0	0.0	1.0	0.0	0.0	0.0	0.0	k__Bacteria; p__Firmicutes; c__Clostridia; o__Clostridiales; f__Ruminococcaceae
OTU_3035	0.0	1.0	0.0	0.0	0.0	0.0	1.0	0.0	1.0	1.0	1.0	0.0	0.0	2.0	2.0	0.0	3.0	0.0	k__Bacteria; p__Firmicutes; c__Clostridia; o__Clostridiales; f__Lachnospiraceae
OTU_5573	0.0	1.0	0.0	0.0	0.0	0.0	0.0	0.0	6.0	0.0	0.0	0.0	0.0	1.0	0.0	3.0	0.0	3.0	k__Bacteria; p__Firmicutes; c__Bacilli; o__Lactobacillales; f__Lactobacillaceae; g__Lactobacillus
OTU_1914	0.0	2.0	2.0	0.0	0.0	1.0	3.0	0.0	2.0	3.0	1.0	1.0	0.0	3.0	0.0	0.0	2.0	0.0	k__Bacteria; p__Firmicutes; c__Clostridia; o__Clostridiales; f__Ruminococcaceae; g__Ruminococcaceae UCG-014
OTU_5221	0.0	1.0	0.0	0.0	2.0	0.0	0.0	0.0	1.0	0.0	0.0	0.0	0.0	1.0	0.0	0.0	1.0	0.0	k__Bacteria; p__Firmicutes; c__Clostridia; o__Clostridiales; f__Ruminococcaceae
OTU_5731	0.0	6.0	0.0	0.0	0.0	0.0	0.0	0.0	0.0	0.0	1.0	0.0	0.0	0.0	0.0	0.0	0.0	0.0	k__Bacteria; p__Firmicutes
OTU_2216	0.0	2.0	0.0	0.0	0.0	0.0	0.0	0.0	0.0	0.0	0.0	0.0	0.0	0.0	0.0	0.0	0.0	0.0	k__Bacteria
OTU_4886	0.0	2.0	0.0	0.0	0.0	0.0	0.0	0.0	0.0	0.0	0.0	0.0	0.0	4.0	0.0	0.0	0.0	0.0	k__Bacteria; p__Firmicutes; c__Clostridia; o__Clostridiales; f__Ruminococcaceae
OTU_264	0.0	1.0	1.0	0.0	0.0	1.0	0.0	1.0	25.0	0.0	0.0	6.0	5.0	0.0	0.0	0.0	0.0	1.0	k__Bacteria; p__Tenericutes; c__Mollicutes; o__Mollicutes RF39; f__uncultured bacterium; g__uncultured bacterium; s__uncultured bacterium
OTU_2417	0.0	2.0	0.0	0.0	0.0	0.0	0.0	0.0	0.0	0.0	0.0	0.0	0.0	0.0	0.0	0.0	0.0	0.0	k__Bacteria; p__Firmicutes
OTU_2325	0.0	1.0	0.0	0.0	0.0	0.0	0.0	0.0	0.0	0.0	1.0	1.0	0.0	0.0	0.0	0.0	0.0	1.0	k__Bacteria; p__Firmicutes; c__Clostridia; o__Clostridiales; f__Ruminococcaceae; g__Ruminiclostridium 5
OTU_3136	0.0	2.0	0.0	0.0	0.0	0.0	0.0	0.0	0.0	0.0	0.0	0.0	0.0	0.0	0.0	0.0	0.0	0.0	k__Bacteria; p__Bacteroidetes; c__Bacteroidia; o__Bacteroidales; f__Rikenellaceae; g__Alistipes
OTU_1277	0.0	3.0	0.0	0.0	0.0	0.0	0.0	0.0	0.0	0.0	0.0	0.0	0.0	2.0	0.0	0.0	0.0	0.0	k__Bacteria; p__Firmicutes; c__Clostridia; o__Clostridiales; f__Ruminococcaceae; g__Ruminococcaceae UCG-014
OTU_3135	0.0	2.0	0.0	0.0	0.0	0.0	0.0	0.0	0.0	0.0	0.0	0.0	0.0	0.0	0.0	0.0	0.0	0.0	k__Bacteria; p__Bacteroidetes; c__Bacteroidia; o__Bacteroidales; f__Rikenellaceae; g__Alistipes
OTU_3261	0.0	1.0	6.0	0.0	3.0	0.0	1.0	0.0	1.0	1.0	3.0	0.0	0.0	0.0	5.0	0.0	0.0	1.0	k__Bacteria; p__Firmicutes; c__Clostridia; o__Clostridiales; f__Ruminococcaceae; g__Subdoligranulum
OTU_2274	0.0	2.0	0.0	0.0	0.0	0.0	0.0	0.0	0.0	0.0	0.0	0.0	0.0	0.0	0.0	0.0	0.0	0.0	k__Bacteria
OTU_2427	0.0	3.0	1.0	1.0	0.0	3.0	1.0	2.0	4.0	0.0	0.0	0.0	8.0	1.0	0.0	0.0	4.0	0.0	k__Bacteria; p__Firmicutes; c__Clostridia; o__Clostridiales; f__Ruminococcaceae; g__Ruminococcaceae UCG-014
OTU_1403	0.0	4.0	0.0	0.0	0.0	0.0	0.0	0.0	4.0	0.0	0.0	0.0	1.0	0.0	0.0	0.0	0.0	0.0	k__Bacteria; p__Firmicutes; c__Clostridia; o__Clostridiales; f__Ruminococcaceae; g__Ruminococcaceae UCG-014
OTU_4544	0.0	1.0	2.0	0.0	0.0	0.0	0.0	0.0	0.0	0.0	0.0	0.0	0.0	0.0	0.0	0.0	0.0	0.0	k__Bacteria; p__Firmicutes; c__Clostridia; o__Clostridiales; f__Ruminococcaceae
OTU_2099	0.0	1.0	27.0	1.0	0.0	2.0	1.0	7.0	0.0	1.0	0.0	3.0	0.0	1.0	0.0	4.0	0.0	8.0	k__Bacteria; p__Firmicutes
OTU_809	0.0	1.0	0.0	1.0	0.0	0.0	0.0	0.0	0.0	0.0	0.0	0.0	0.0	3.0	0.0	0.0	0.0	0.0	k__Bacteria; p__Firmicutes; c__Clostridia; o__Clostridiales; f__Ruminococcaceae; g__uncultured; s__human gut metagenome
OTU_933	0.0	3.0	0.0	0.0	0.0	0.0	0.0	0.0	0.0	0.0	0.0	0.0	0.0	0.0	0.0	0.0	0.0	0.0	k__Bacteria; p__Bacteroidetes; c__Bacteroidia; o__Bacteroidales; f__Rikenellaceae
OTU_2425	0.0	4.0	0.0	0.0	0.0	0.0	0.0	0.0	0.0	0.0	0.0	0.0	0.0	0.0	0.0	0.0	0.0	0.0	k__Bacteria; p__Firmicutes; c__Clostridia; o__Clostridiales; f__Ruminococcaceae
OTU_3473	0.0	1.0	2.0	0.0	0.0	0.0	0.0	0.0	0.0	0.0	0.0	0.0	0.0	0.0	0.0	0.0	0.0	1.0	k__Bacteria; p__Firmicutes
OTU_3204	0.0	1.0	0.0	2.0	0.0	4.0	11.0	1.0	6.0	0.0	0.0	1.0	0.0	2.0	4.0	0.0	1.0	1.0	k__Bacteria; p__Firmicutes; c__Clostridia; o__Clostridiales; f__Ruminococcaceae; g__Ruminococcus 1; s__uncultured bacterium
OTU_2424	0.0	1.0	0.0	0.0	0.0	0.0	0.0	0.0	1.0	0.0	0.0	0.0	0.0	0.0	0.0	0.0	0.0	0.0	k__Bacteria
OTU_524	0.0	1.0	1.0	0.0	0.0	0.0	0.0	0.0	0.0	2.0	2.0	0.0	0.0	0.0	0.0	0.0	0.0	1.0	k__Bacteria; p__Firmicutes; c__Erysipelotrichia; o__Erysipelotrichales; f__Erysipelotrichaceae; g__Dubosiella; s__Firmicutes bacterium M10-2
OTU_3287	0.0	1.0	2.0	0.0	0.0	0.0	0.0	0.0	0.0	0.0	0.0	3.0	0.0	1.0	0.0	0.0	0.0	0.0	k__Bacteria; p__Firmicutes; c__Clostridia; o__Clostridiales; f__Ruminococcaceae; g__Faecalibacterium
OTU_909	0.0	2.0	0.0	2.0	0.0	0.0	0.0	0.0	8.0	0.0	1.0	6.0	1.0	9.0	5.0	1.0	4.0	1.0	k__Bacteria; p__Firmicutes; c__Clostridia; o__Clostridiales; f__Ruminococcaceae
OTU_1349	0.0	2.0	0.0	3.0	0.0	0.0	0.0	0.0	0.0	0.0	0.0	0.0	0.0	0.0	0.0	0.0	0.0	2.0	k__Bacteria; p__Firmicutes; c__Clostridia; o__Clostridiales
OTU_2397	0.0	1.0	0.0	1.0	1.0	0.0	0.0	0.0	1.0	1.0	0.0	0.0	1.0	0.0	0.0	3.0	0.0	0.0	k__Bacteria
OTU_703	0.0	4.0	0.0	0.0	0.0	0.0	0.0	0.0	0.0	0.0	0.0	0.0	0.0	0.0	0.0	0.0	0.0	0.0	k__Bacteria; p__Firmicutes
OTU_2480	0.0	4.0	0.0	0.0	0.0	0.0	0.0	0.0	0.0	0.0	0.0	0.0	0.0	0.0	0.0	0.0	0.0	0.0	k__Bacteria; p__Bacteroidetes; c__Bacteroidia; o__Bacteroidales; f__Barnesiellaceae; g__Barnesiella; s__Barnesiella viscericola DSM 18177
OTU_6116	0.0	1.0	0.0	0.0	3.0	0.0	0.0	0.0	2.0	0.0	4.0	2.0	0.0	3.0	0.0	0.0	0.0	0.0	k__Bacteria; p__Firmicutes; c__Clostridia; o__Clostridiales; f__Ruminococcaceae; g__Subdoligranulum
OTU_4788	0.0	1.0	0.0	0.0	1.0	0.0	0.0	0.0	0.0	1.0	2.0	3.0	2.0	1.0	0.0	0.0	0.0	0.0	k__Bacteria; p__Firmicutes; c__Clostridia; o__Clostridiales; f__Ruminococcaceae
OTU_544	0.0	1.0	0.0	1.0	0.0	0.0	0.0	1.0	0.0	0.0	0.0	0.0	0.0	0.0	2.0	0.0	0.0	0.0	k__Bacteria; p__Bacteroidetes; c__Bacteroidia; o__Chitinophagales; f__Saprospiraceae; g__uncultured
OTU_2421	0.0	2.0	0.0	0.0	0.0	0.0	0.0	0.0	0.0	0.0	0.0	0.0	0.0	0.0	0.0	0.0	0.0	0.0	k__Bacteria; p__Firmicutes; c__Clostridia; o__Clostridiales
OTU_2428	0.0	2.0	0.0	0.0	0.0	0.0	0.0	0.0	0.0	0.0	0.0	0.0	0.0	0.0	0.0	0.0	0.0	0.0	k__Bacteria; p__Firmicutes
OTU_4701	0.0	2.0	0.0	1.0	0.0	0.0	0.0	0.0	0.0	0.0	1.0	0.0	0.0	0.0	0.0	0.0	0.0	1.0	k__Bacteria; p__Firmicutes; c__Clostridia; o__Clostridiales; f__Lachnospiraceae; g__Lachnospiraceae NK4A136 group; s__Lachnospiraceae bacterium COE1
OTU_1102	0.0	1.0	0.0	0.0	0.0	0.0	0.0	0.0	0.0	0.0	0.0	0.0	0.0	5.0	0.0	0.0	0.0	0.0	k__Bacteria; p__Firmicutes; c__Clostridia; o__Clostridiales; f__Ruminococcaceae
OTU_5266	0.0	2.0	0.0	0.0	0.0	0.0	0.0	0.0	0.0	0.0	0.0	0.0	0.0	0.0	0.0	0.0	0.0	0.0	k__Bacteria; p__Firmicutes; c__Bacilli; o__Lactobacillales; f__Lactobacillaceae; g__Lactobacillus
OTU_3176	0.0	2.0	0.0	0.0	0.0	0.0	0.0	0.0	0.0	0.0	0.0	0.0	0.0	0.0	0.0	0.0	0.0	0.0	k__Bacteria; p__Firmicutes; c__Clostridia; o__Clostridiales; f__Ruminococcaceae
OTU_2840	0.0	2.0	0.0	0.0	0.0	0.0	0.0	0.0	0.0	0.0	0.0	0.0	0.0	0.0	0.0	0.0	0.0	0.0	k__Bacteria; p__Firmicutes
OTU_5167	0.0	1.0	1.0	0.0	0.0	0.0	2.0	0.0	0.0	0.0	0.0	0.0	1.0	0.0	0.0	0.0	0.0	1.0	k__Bacteria; p__Firmicutes; c__Clostridia; o__Clostridiales; f__Ruminococcaceae
OTU_180	0.0	1.0	5.0	1.0	0.0	1.0	8.0	1.0	3.0	0.0	0.0	14.0	1.0	1.0	25.0	6.0	3.0	1.0	k__Bacteria; p__Tenericutes; c__Mollicutes; o__Mollicutes RF39; f__uncultured bacterium; g__uncultured bacterium; s__uncultured bacterium
OTU_2177	0.0	2.0	0.0	0.0	0.0	0.0	0.0	0.0	1.0	0.0	0.0	0.0	0.0	0.0	0.0	0.0	0.0	0.0	k__Bacteria; p__Firmicutes; c__Clostridia; o__Clostridiales; f__Lachnospiraceae
OTU_597	0.0	1.0	11.0	1.0	0.0	0.0	0.0	1.0	1.0	0.0	0.0	3.0	1.0	0.0	0.0	0.0	0.0	0.0	k__Bacteria; p__Bacteroidetes; c__Bacteroidia; o__Bacteroidales; f__Barnesiellaceae; g__Barnesiella; s__Barnesiella viscericola DSM 18177
OTU_2486	0.0	3.0	1.0	1.0	0.0	0.0	0.0	0.0	0.0	0.0	0.0	0.0	0.0	0.0	0.0	0.0	0.0	0.0	k__Bacteria; p__Firmicutes; c__Clostridia; o__Clostridiales
OTU_6255	0.0	2.0	0.0	0.0	0.0	0.0	0.0	0.0	0.0	0.0	0.0	0.0	0.0	0.0	0.0	0.0	0.0	0.0	k__Bacteria; p__Firmicutes; c__Clostridia; o__Clostridiales; f__Ruminococcaceae; g__Ruminococcaceae UCG-014
OTU_1452	0.0	3.0	0.0	0.0	0.0	0.0	0.0	0.0	0.0	0.0	0.0	0.0	0.0	0.0	0.0	0.0	0.0	0.0	k__Bacteria; p__Firmicutes; c__Clostridia; o__Clostridiales
OTU_1076	0.0	3.0	0.0	0.0	0.0	1.0	0.0	0.0	0.0	0.0	0.0	0.0	0.0	0.0	0.0	0.0	0.0	0.0	k__Bacteria; p__Firmicutes; c__Bacilli; o__Lactobacillales; f__Lactobacillaceae; g__Lactobacillus
OTU_1934	0.0	2.0	0.0	0.0	0.0	0.0	0.0	0.0	0.0	0.0	0.0	0.0	0.0	0.0	0.0	0.0	0.0	0.0	k__Bacteria; p__Firmicutes; c__Bacilli; o__Lactobacillales; f__Lactobacillaceae; g__Lactobacillus
OTU_5183	0.0	1.0	0.0	0.0	0.0	0.0	0.0	0.0	0.0	0.0	0.0	2.0	0.0	0.0	0.0	0.0	0.0	0.0	k__Bacteria; p__Firmicutes; c__Clostridia; o__Clostridiales; f__Ruminococcaceae; g__Ruminococcaceae UCG-014
OTU_3168	0.0	2.0	0.0	0.0	0.0	0.0	0.0	0.0	0.0	0.0	0.0	0.0	0.0	0.0	0.0	0.0	0.0	0.0	k__Bacteria; p__Firmicutes; c__Clostridia; o__Clostridiales; f__Ruminococcaceae
OTU_1211	0.0	2.0	0.0	8.0	1.0	0.0	0.0	0.0	9.0	11.0	3.0	0.0	2.0	0.0	7.0	0.0	9.0	1.0	k__Bacteria; p__Firmicutes; c__Clostridia; o__Clostridiales
OTU_2409	0.0	2.0	0.0	0.0	0.0	0.0	0.0	0.0	0.0	0.0	0.0	0.0	0.0	0.0	1.0	0.0	0.0	0.0	k__Bacteria; p__Firmicutes; c__Clostridia; o__Clostridiales; f__Ruminococcaceae
OTU_2457	0.0	2.0	0.0	0.0	0.0	0.0	0.0	0.0	0.0	0.0	0.0	0.0	0.0	0.0	0.0	0.0	0.0	0.0	k__Bacteria
OTU_824	0.0	1.0	0.0	0.0	0.0	0.0	0.0	2.0	3.0	0.0	0.0	0.0	0.0	0.0	0.0	0.0	0.0	0.0	k__Bacteria
OTU_4516	0.0	1.0	1.0	1.0	0.0	0.0	0.0	2.0	5.0	3.0	0.0	2.0	3.0	2.0	0.0	2.0	1.0	1.0	k__Bacteria; p__Firmicutes; c__Clostridia; o__Clostridiales
OTU_2435	0.0	3.0	0.0	0.0	0.0	0.0	0.0	0.0	0.0	0.0	0.0	0.0	0.0	0.0	0.0	0.0	0.0	0.0	k__Bacteria; p__Bacteroidetes; c__Bacteroidia; o__Bacteroidales; f__Barnesiellaceae; g__Barnesiella
OTU_1572	0.0	2.0	0.0	0.0	0.0	0.0	0.0	0.0	6.0	0.0	0.0	0.0	0.0	0.0	0.0	0.0	0.0	2.0	k__Bacteria
OTU_6221	0.0	1.0	0.0	0.0	0.0	0.0	0.0	0.0	0.0	1.0	0.0	0.0	0.0	0.0	0.0	1.0	0.0	0.0	k__Bacteria; p__Firmicutes; c__Clostridia; o__Clostridiales; f__Ruminococcaceae; g__Ruminiclostridium 6; s__uncultured bacterium
OTU_2491	0.0	3.0	0.0	7.0	2.0	0.0	0.0	3.0	5.0	0.0	0.0	4.0	6.0	2.0	1.0	0.0	4.0	0.0	k__Bacteria
OTU_4570	0.0	1.0	0.0	1.0	0.0	0.0	0.0	0.0	8.0	0.0	0.0	3.0	1.0	0.0	0.0	3.0	1.0	0.0	k__Bacteria; p__Bacteroidetes; c__Bacteroidia; o__Bacteroidales; f__Barnesiellaceae; g__Barnesiella; s__Barnesiella viscericola DSM 18177
OTU_359	0.0	1.0	3.0	3.0	0.0	3.0	1.0	0.0	3.0	1.0	4.0	0.0	0.0	2.0	1.0	5.0	1.0	1.0	k__Bacteria; p__Proteobacteria; c__Gammaproteobacteria; o__Betaproteobacteriales; f__Rhodocyclaceae; g__Thauera; s__uncultured bacterium
OTU_2415	0.0	2.0	0.0	2.0	0.0	0.0	0.0	0.0	0.0	0.0	0.0	0.0	0.0	0.0	0.0	0.0	0.0	0.0	k__Bacteria; p__Firmicutes; c__Bacilli; o__Lactobacillales; f__Lactobacillaceae; g__Lactobacillus
OTU_4736	0.0	1.0	1.0	0.0	0.0	0.0	0.0	0.0	2.0	0.0	0.0	0.0	0.0	0.0	0.0	0.0	0.0	0.0	k__Bacteria; p__Firmicutes; c__Bacilli; o__Lactobacillales; f__Lactobacillaceae; g__Lactobacillus
OTU_5885	0.0	3.0	0.0	0.0	0.0	0.0	0.0	0.0	1.0	0.0	0.0	0.0	0.0	0.0	0.0	0.0	0.0	0.0	k__Bacteria; p__Firmicutes; c__Clostridia; o__Clostridiales
OTU_5272	0.0	1.0	0.0	1.0	0.0	0.0	0.0	0.0	0.0	0.0	0.0	0.0	0.0	0.0	1.0	0.0	0.0	0.0	k__Bacteria; p__Bacteroidetes; c__Bacteroidia; o__Sphingobacteriales; f__Sphingobacteriaceae; g__Pedobacter; s__uncultured Pedobacter sp.
OTU_5273	0.0	2.0	0.0	0.0	0.0	0.0	0.0	0.0	3.0	0.0	0.0	0.0	0.0	0.0	0.0	0.0	0.0	0.0	k__Bacteria; p__Firmicutes; c__Clostridia; o__Clostridiales
OTU_5274	0.0	2.0	0.0	0.0	0.0	0.0	0.0	0.0	0.0	0.0	0.0	0.0	0.0	0.0	0.0	0.0	0.0	0.0	k__Bacteria; p__Firmicutes; c__Clostridia; o__Clostridiales; f__Ruminococcaceae
OTU_4707	0.0	1.0	0.0	0.0	0.0	0.0	0.0	2.0	0.0	3.0	0.0	0.0	0.0	0.0	0.0	0.0	0.0	0.0	k__Bacteria; p__Firmicutes; c__Clostridia; o__Clostridiales
OTU_2496	0.0	1.0	27.0	3.0	0.0	1.0	0.0	4.0	11.0	18.0	0.0	15.0	3.0	2.0	5.0	2.0	8.0	6.0	k__Bacteria; p__Bacteroidetes; c__Bacteroidia; o__Bacteroidales; f__Barnesiellaceae; g__Barnesiella; s__Barnesiella viscericola DSM 18177
OTU_594	0.0	1.0	1.0	0.0	0.0	0.0	1.0	2.0	1.0	3.0	1.0	3.0	2.0	1.0	0.0	2.0	0.0	0.0	k__Bacteria; p__Firmicutes; c__Clostridia; o__Clostridiales; f__Ruminococcaceae; g__Ruminococcaceae UCG-013; s__uncultured bacterium
OTU_1063	0.0	1.0	0.0	0.0	0.0	1.0	14.0	1.0	0.0	15.0	0.0	10.0	0.0	2.0	0.0	0.0	4.0	0.0	k__Bacteria; p__Firmicutes; c__Clostridia; o__Clostridiales; f__Ruminococcaceae; g__Butyricicoccus; s__uncultured bacterium
OTU_4415	0.0	3.0	7.0	6.0	0.0	1.0	12.0	2.0	16.0	4.0	0.0	2.0	9.0	20.0	9.0	8.0	6.0	3.0	k__Bacteria; p__Firmicutes; c__Clostridia; o__Clostridiales; f__Lachnospiraceae
OTU_5922	0.0	2.0	0.0	0.0	0.0	0.0	0.0	0.0	0.0	0.0	0.0	0.0	0.0	0.0	0.0	0.0	0.0	0.0	k__Bacteria; p__Firmicutes; c__Clostridia; o__Clostridiales; f__Ruminococcaceae
OTU_1986	0.0	2.0	0.0	0.0	0.0	0.0	0.0	0.0	0.0	0.0	0.0	0.0	0.0	0.0	0.0	0.0	0.0	0.0	k__Bacteria; p__Firmicutes; c__Clostridia; o__Clostridiales; f__Ruminococcaceae; g__Candidatus Soleaferrea; s__uncultured organism
OTU_2856	0.0	2.0	6.0	0.0	0.0	1.0	0.0	1.0	0.0	0.0	0.0	1.0	0.0	0.0	0.0	2.0	0.0	5.0	k__Bacteria; p__Bacteroidetes; c__Bacteroidia; o__Bacteroidales; f__Barnesiellaceae; g__Barnesiella; s__Barnesiella viscericola DSM 18177
OTU_1033	0.0	3.0	0.0	0.0	0.0	0.0	0.0	0.0	0.0	0.0	0.0	0.0	0.0	0.0	0.0	0.0	0.0	0.0	k__Bacteria; p__Firmicutes; c__Clostridia; o__Clostridiales; f__Lachnospiraceae
OTU_592	0.0	1.0	0.0	0.0	0.0	0.0	0.0	0.0	0.0	0.0	0.0	0.0	0.0	0.0	0.0	0.0	0.0	3.0	k__Bacteria; p__Cyanobacteria; c__Melainabacteria; o__Gastranaerophilales; f__uncultured bacterium; g__uncultured bacterium; s__uncultured bacterium
OTU_5350	0.0	2.0	0.0	0.0	0.0	3.0	0.0	0.0	0.0	0.0	0.0	0.0	0.0	0.0	0.0	0.0	0.0	0.0	k__Bacteria; p__Firmicutes; c__Clostridia; o__Clostridiales; f__Ruminococcaceae; g__Ruminococcaceae UCG-014
OTU_2990	0.0	2.0	0.0	0.0	0.0	0.0	0.0	0.0	0.0	0.0	0.0	0.0	0.0	0.0	0.0	0.0	0.0	0.0	k__Bacteria
OTU_6089	0.0	2.0	0.0	0.0	0.0	0.0	0.0	0.0	0.0	0.0	0.0	0.0	0.0	0.0	0.0	0.0	0.0	0.0	k__Bacteria
OTU_2379	0.0	2.0	0.0	0.0	0.0	0.0	0.0	0.0	0.0	0.0	0.0	0.0	0.0	0.0	0.0	0.0	0.0	0.0	k__Bacteria; p__Firmicutes; c__Clostridia; o__Clostridiales; f__Lachnospiraceae; g__Tyzzerella
OTU_3326	0.0	1.0	0.0	0.0	0.0	0.0	0.0	0.0	0.0	0.0	0.0	0.0	1.0	4.0	0.0	1.0	0.0	0.0	k__Bacteria; p__Firmicutes; c__Clostridia; o__Clostridiales; f__Ruminococcaceae
OTU_1936	0.0	1.0	3.0	8.0	44.0	3.0	0.0	5.0	3.0	1.0	0.0	2.0	4.0	3.0	0.0	4.0	2.0	2.0	k__Bacteria; p__Bacteroidetes; c__Bacteroidia; o__Bacteroidales; f__Barnesiellaceae; g__Barnesiella; s__Barnesiella viscericola DSM 18177
OTU_1650	0.0	3.0	0.0	0.0	0.0	0.0	0.0	0.0	0.0	0.0	0.0	0.0	0.0	0.0	0.0	0.0	0.0	0.0	k__Bacteria; p__Firmicutes; c__Clostridia; o__Clostridiales; f__Ruminococcaceae
OTU_2498	0.0	2.0	0.0	0.0	0.0	0.0	0.0	0.0	0.0	0.0	0.0	0.0	0.0	0.0	0.0	0.0	0.0	0.0	k__Bacteria; p__Firmicutes; c__Clostridia; o__Clostridiales; f__Lachnospiraceae
OTU_1807	0.0	2.0	0.0	0.0	0.0	0.0	0.0	0.0	0.0	0.0	0.0	0.0	0.0	0.0	0.0	0.0	0.0	0.0	k__Bacteria; p__Firmicutes; c__Clostridia; o__Clostridiales; f__Ruminococcaceae
OTU_1472	0.0	1.0	2.0	0.0	0.0	0.0	0.0	1.0	1.0	0.0	0.0	4.0	0.0	2.0	0.0	0.0	0.0	1.0	k__Bacteria; p__Firmicutes; c__Clostridia; o__Clostridiales; f__Ruminococcaceae; g__Ruminococcaceae UCG-014
OTU_1663	0.0	3.0	0.0	0.0	0.0	0.0	0.0	0.0	0.0	0.0	0.0	0.0	0.0	0.0	0.0	0.0	0.0	0.0	k__Bacteria; p__Firmicutes; c__Clostridia; o__Clostridiales
OTU_2433	0.0	2.0	0.0	0.0	0.0	0.0	0.0	0.0	1.0	0.0	0.0	0.0	0.0	0.0	0.0	0.0	0.0	0.0	k__Bacteria; p__Firmicutes; c__Clostridia; o__Clostridiales
OTU_4485	0.0	1.0	0.0	0.0	2.0	0.0	0.0	0.0	0.0	0.0	0.0	0.0	0.0	0.0	0.0	0.0	0.0	0.0	k__Bacteria; p__Firmicutes; c__Clostridia; o__Clostridiales; f__Ruminococcaceae
OTU_2436	0.0	2.0	0.0	0.0	0.0	0.0	0.0	0.0	0.0	0.0	0.0	0.0	0.0	0.0	0.0	0.0	0.0	0.0	k__Bacteria
OTU_2903	0.0	2.0	0.0	0.0	0.0	0.0	0.0	0.0	0.0	0.0	0.0	0.0	0.0	0.0	0.0	0.0	0.0	0.0	k__Bacteria; p__Bacteroidetes; c__Bacteroidia; o__Bacteroidales
OTU_6064	0.0	2.0	0.0	0.0	0.0	0.0	0.0	0.0	0.0	0.0	0.0	0.0	0.0	0.0	0.0	0.0	0.0	0.0	k__Bacteria; p__Firmicutes
OTU_2441	0.0	2.0	0.0	0.0	0.0	0.0	0.0	0.0	0.0	0.0	0.0	0.0	0.0	0.0	0.0	0.0	0.0	0.0	k__Bacteria; p__Firmicutes; c__Bacilli; o__Lactobacillales; f__Lactobacillaceae; g__Lactobacillus
OTU_1298	0.0	1.0	0.0	2.0	0.0	0.0	0.0	0.0	5.0	0.0	0.0	0.0	0.0	0.0	0.0	0.0	0.0	0.0	k__Bacteria; p__Firmicutes; c__Clostridia; o__Clostridiales
OTU_3099	0.0	1.0	1.0	0.0	1.0	1.0	0.0	2.0	0.0	0.0	0.0	0.0	1.0	2.0	0.0	1.0	1.0	6.0	k__Bacteria; p__Firmicutes; c__Clostridia; o__Clostridiales; f__Ruminococcaceae
OTU_2440	0.0	2.0	0.0	0.0	0.0	0.0	0.0	0.0	0.0	0.0	0.0	0.0	0.0	0.0	0.0	0.0	0.0	0.0	k__Bacteria; p__Bacteroidetes; c__Bacteroidia; o__Bacteroidales; f__Rikenellaceae
OTU_6077	0.0	2.0	0.0	0.0	0.0	0.0	0.0	0.0	0.0	0.0	0.0	0.0	0.0	0.0	0.0	0.0	0.0	0.0	k__Bacteria; p__Firmicutes
OTU_508	0.0	1.0	0.0	1.0	1.0	2.0	1.0	0.0	0.0	0.0	0.0	0.0	2.0	0.0	3.0	2.0	0.0	0.0	k__Bacteria; p__Proteobacteria; c__Deltaproteobacteria; o__Desulfovibrionales; f__Desulfovibrionaceae; g__Desulfovibrio; s__Desulfovibrio fairfieldensis
OTU_2398	0.0	2.0	0.0	0.0	0.0	0.0	0.0	0.0	0.0	0.0	0.0	0.0	0.0	0.0	0.0	0.0	0.0	0.0	k__Bacteria; p__Firmicutes; c__Clostridia; o__Clostridiales; f__Ruminococcaceae
OTU_3583	0.0	2.0	0.0	0.0	0.0	0.0	0.0	0.0	2.0	0.0	0.0	0.0	0.0	0.0	0.0	0.0	0.0	0.0	k__Bacteria
OTU_5661	0.0	1.0	0.0	0.0	0.0	0.0	0.0	0.0	0.0	2.0	0.0	0.0	1.0	0.0	0.0	0.0	0.0	0.0	k__Bacteria
OTU_2388	0.0	2.0	0.0	0.0	0.0	0.0	0.0	0.0	0.0	0.0	0.0	0.0	0.0	0.0	0.0	0.0	0.0	0.0	k__Bacteria; p__Firmicutes; c__Clostridia; o__Clostridiales; f__Ruminococcaceae
OTU_3557	0.0	2.0	0.0	1.0	0.0	0.0	0.0	0.0	0.0	1.0	1.0	2.0	0.0	0.0	2.0	1.0	1.0	0.0	k__Bacteria; p__Firmicutes; c__Clostridia; o__Clostridiales; f__Ruminococcaceae
OTU_2884	0.0	2.0	2.0	0.0	2.0	0.0	0.0	0.0	0.0	1.0	0.0	1.0	0.0	0.0	0.0	0.0	1.0	0.0	k__Bacteria
OTU_6195	0.0	2.0	0.0	0.0	0.0	0.0	0.0	0.0	0.0	0.0	0.0	0.0	0.0	0.0	0.0	0.0	0.0	0.0	k__Bacteria
OTU_6250	0.0	1.0	1.0	2.0	1.0	0.0	4.0	1.0	0.0	0.0	0.0	1.0	0.0	2.0	0.0	0.0	0.0	0.0	k__Bacteria; p__Firmicutes; c__Clostridia; o__Clostridiales
OTU_582	0.0	2.0	18.0	2.0	9.0	0.0	0.0	33.0	8.0	0.0	0.0	2.0	7.0	9.0	1.0	0.0	3.0	3.0	k__Bacteria; p__Bacteroidetes; c__Bacteroidia; o__Bacteroidales; f__Barnesiellaceae; g__Barnesiella; s__Barnesiella viscericola DSM 18177
OTU_979	0.0	1.0	0.0	2.0	1.0	0.0	0.0	1.0	3.0	0.0	0.0	0.0	0.0	0.0	0.0	0.0	0.0	2.0	k__Bacteria; p__Proteobacteria; c__Alphaproteobacteria; o__Rhodobacterales; f__Rhodobacteraceae; g__Ruegeria; s__uncultured bacterium
OTU_212	0.0	2.0	1.0	7.0	2.0	3.0	1.0	2.0	24.0	37.0	5.0	3.0	3.0	0.0	6.0	4.0	18.0	3.0	k__Bacteria; p__Firmicutes; c__Clostridia; o__Clostridiales; f__Clostridiales vadinBB60 group; g__uncultured bacterium; s__uncultured bacterium
OTU_4164	0.0	1.0	0.0	0.0	0.0	0.0	0.0	0.0	3.0	0.0	1.0	0.0	0.0	2.0	0.0	0.0	0.0	0.0	k__Bacteria; p__Firmicutes; c__Clostridia; o__Clostridiales; f__Ruminococcaceae
OTU_371	0.0	1.0	1.0	0.0	0.0	2.0	1.0	0.0	12.0	1.0	0.0	5.0	1.0	2.0	16.0	0.0	0.0	0.0	k__Bacteria; p__Firmicutes; c__Erysipelotrichia; o__Erysipelotrichales; f__Erysipelotrichaceae
OTU_686	0.0	1.0	2.0	2.0	0.0	0.0	0.0	0.0	4.0	0.0	0.0	1.0	4.0	1.0	0.0	1.0	0.0	0.0	k__Bacteria; p__Firmicutes; c__Clostridia; o__Clostridiales; f__Ruminococcaceae; g__Oscillibacter; s__uncultured bacterium
OTU_2689	0.0	3.0	0.0	0.0	1.0	0.0	0.0	0.0	6.0	1.0	0.0	0.0	0.0	1.0	0.0	1.0	0.0	0.0	k__Bacteria; p__Firmicutes; c__Clostridia; o__Clostridiales; f__Ruminococcaceae; g__Faecalibacterium
OTU_3381	0.0	1.0	4.0	8.0	2.0	0.0	0.0	2.0	11.0	10.0	0.0	2.0	6.0	16.0	6.0	6.0	9.0	1.0	k__Bacteria
OTU_2514	0.0	2.0	0.0	0.0	0.0	0.0	0.0	0.0	0.0	0.0	0.0	0.0	0.0	0.0	0.0	0.0	0.0	0.0	k__Bacteria; p__Firmicutes; c__Bacilli; o__Bacillales
OTU_3848	0.0	2.0	0.0	0.0	0.0	0.0	0.0	0.0	0.0	0.0	0.0	0.0	0.0	0.0	0.0	0.0	0.0	0.0	k__Bacteria; p__Tenericutes; c__Mollicutes; o__Mollicutes RF39
OTU_2809	0.0	2.0	0.0	0.0	0.0	0.0	0.0	0.0	1.0	0.0	0.0	0.0	0.0	0.0	0.0	0.0	0.0	0.0	k__Bacteria; p__Firmicutes; c__Clostridia; o__Clostridiales
OTU_2812	0.0	2.0	0.0	0.0	0.0	0.0	0.0	0.0	0.0	0.0	0.0	0.0	0.0	0.0	0.0	0.0	0.0	0.0	k__Bacteria; p__Tenericutes; c__Mollicutes
OTU_3835	0.0	1.0	4.0	1.0	2.0	7.0	4.0	3.0	9.0	2.0	7.0	1.0	4.0	4.0	1.0	15.0	6.0	0.0	k__Bacteria; p__Bacteroidetes; c__Bacteroidia; o__Bacteroidales; f__Rikenellaceae; g__Alistipes
OTU_2820	0.0	2.0	0.0	2.0	0.0	0.0	0.0	0.0	0.0	1.0	0.0	0.0	0.0	0.0	0.0	0.0	0.0	0.0	k__Bacteria; p__Firmicutes; c__Clostridia; o__Clostridiales; f__Ruminococcaceae
OTU_2520	0.0	1.0	0.0	0.0	1.0	0.0	0.0	0.0	0.0	0.0	0.0	0.0	0.0	0.0	0.0	0.0	0.0	0.0	k__Bacteria; p__Proteobacteria
OTU_1990	0.0	1.0	0.0	5.0	0.0	0.0	0.0	0.0	5.0	2.0	0.0	0.0	0.0	0.0	1.0	1.0	1.0	0.0	k__Bacteria; p__Firmicutes; c__Clostridia; o__Clostridiales
OTU_2569	0.0	2.0	0.0	0.0	0.0	0.0	0.0	0.0	5.0	0.0	0.0	1.0	0.0	1.0	0.0	0.0	0.0	0.0	k__Bacteria; p__Firmicutes; c__Clostridia; o__Clostridiales; f__Ruminococcaceae
OTU_4225	0.0	1.0	0.0	0.0	0.0	1.0	4.0	0.0	0.0	1.0	0.0	0.0	1.0	0.0	0.0	2.0	0.0	6.0	k__Bacteria; p__Firmicutes; c__Clostridia; o__Clostridiales
OTU_3972	0.0	1.0	0.0	0.0	0.0	0.0	0.0	0.0	1.0	0.0	0.0	0.0	0.0	2.0	0.0	0.0	0.0	0.0	k__Bacteria
OTU_538	0.0	1.0	0.0	1.0	0.0	0.0	0.0	0.0	7.0	0.0	0.0	0.0	0.0	0.0	0.0	1.0	0.0	0.0	k__Bacteria; p__Firmicutes; c__Clostridia; o__Clostridiales; f__Ruminococcaceae
OTU_2408	0.0	3.0	0.0	0.0	0.0	0.0	0.0	0.0	0.0	0.0	0.0	0.0	0.0	0.0	0.0	0.0	0.0	0.0	k__Bacteria; p__Firmicutes; c__Clostridia; o__Clostridiales
OTU_403	0.0	1.0	0.0	21.0	0.0	0.0	0.0	0.0	0.0	0.0	0.0	0.0	0.0	0.0	0.0	0.0	0.0	0.0	k__Bacteria; p__Bacteroidetes; c__Bacteroidia; o__Sphingobacteriales; f__Sphingobacteriaceae; g__Sphingobacterium
OTU_2506	0.0	2.0	0.0	0.0	0.0	0.0	0.0	0.0	0.0	0.0	0.0	0.0	0.0	0.0	0.0	0.0	0.0	0.0	k__Bacteria; p__Firmicutes; c__Clostridia; o__Clostridiales; f__Lachnospiraceae
OTU_6004	0.0	1.0	0.0	0.0	2.0	0.0	0.0	0.0	2.0	0.0	0.0	0.0	0.0	0.0	1.0	2.0	0.0	0.0	k__Bacteria; p__Firmicutes; c__Clostridia; o__Clostridiales
OTU_3795	0.0	2.0	1.0	0.0	0.0	0.0	0.0	0.0	0.0	0.0	0.0	0.0	0.0	0.0	0.0	0.0	0.0	0.0	k__Bacteria; p__Firmicutes
OTU_2375	0.0	2.0	0.0	0.0	0.0	0.0	0.0	0.0	0.0	0.0	0.0	0.0	0.0	0.0	0.0	0.0	0.0	0.0	k__Bacteria; p__Firmicutes; c__Clostridia; o__Clostridiales; f__Ruminococcaceae; g__Ruminococcaceae UCG-014
OTU_4727	0.0	1.0	2.0	0.0	0.0	0.0	1.0	15.0	0.0	5.0	0.0	1.0	0.0	2.0	1.0	3.0	1.0	4.0	k__Bacteria; p__Firmicutes; c__Clostridia; o__Clostridiales
OTU_5793	0.0	1.0	0.0	0.0	0.0	0.0	0.0	3.0	1.0	0.0	0.0	0.0	0.0	0.0	0.0	0.0	0.0	0.0	k__Bacteria; p__Firmicutes; c__Clostridia; o__Clostridiales; f__Christensenellaceae; g__Christensenellaceae R-7 group
OTU_1265	0.0	1.0	20.0	3.0	0.0	0.0	0.0	0.0	0.0	0.0	1.0	0.0	2.0	4.0	0.0	0.0	0.0	14.0	k__Bacteria; p__Bacteroidetes; c__Bacteroidia; o__Bacteroidales; f__Barnesiellaceae; g__Barnesiella; s__Barnesiella viscericola DSM 18177
OTU_1177	0.0	3.0	0.0	0.0	0.0	0.0	0.0	0.0	0.0	0.0	0.0	0.0	0.0	0.0	0.0	0.0	0.0	0.0	k__Bacteria; p__Firmicutes; c__Clostridia; o__Clostridiales; f__Ruminococcaceae
OTU_6226	0.0	4.0	0.0	0.0	0.0	0.0	0.0	0.0	0.0	0.0	0.0	0.0	0.0	0.0	0.0	0.0	0.0	0.0	k__Bacteria; p__Firmicutes; c__Clostridia; o__Clostridiales; f__Lachnospiraceae
OTU_6229	0.0	2.0	0.0	0.0	0.0	0.0	0.0	0.0	0.0	0.0	0.0	0.0	0.0	0.0	0.0	0.0	0.0	0.0	k__Bacteria; p__Firmicutes; c__Clostridia; o__Clostridiales; f__Family XIII
OTU_5467	0.0	1.0	2.0	1.0	0.0	1.0	1.0	0.0	6.0	4.0	0.0	5.0	0.0	0.0	0.0	0.0	4.0	0.0	k__Bacteria; p__Firmicutes; c__Clostridia; o__Clostridiales; f__Lachnospiraceae
OTU_948	0.0	1.0	1.0	1.0	1.0	1.0	0.0	0.0	0.0	0.0	2.0	0.0	0.0	0.0	0.0	2.0	1.0	1.0	k__Bacteria; p__Bacteroidetes; c__Bacteroidia; o__Bacteroidales; f__Muribaculaceae
OTU_2378	0.0	2.0	0.0	0.0	0.0	0.0	0.0	0.0	0.0	0.0	0.0	0.0	0.0	0.0	0.0	0.0	0.0	0.0	k__Bacteria; p__Firmicutes; c__Clostridia; o__Clostridiales; f__Ruminococcaceae; g__Subdoligranulum
OTU_2380	0.0	2.0	0.0	0.0	0.0	0.0	0.0	0.0	0.0	0.0	0.0	0.0	0.0	0.0	0.0	0.0	0.0	0.0	k__Bacteria; p__Firmicutes; c__Clostridia; o__Clostridiales; f__Ruminococcaceae; g__Subdoligranulum
OTU_596	0.0	1.0	1.0	0.0	0.0	0.0	1.0	0.0	1.0	0.0	0.0	0.0	2.0	0.0	0.0	0.0	0.0	0.0	k__Bacteria; p__Proteobacteria; c__Alphaproteobacteria; o__Dongiales; f__Dongiaceae; g__Dongia; s__uncultured bacterium
OTU_3496	0.0	2.0	0.0	0.0	0.0	0.0	0.0	0.0	0.0	0.0	0.0	0.0	0.0	0.0	0.0	0.0	0.0	0.0	k__Bacteria; p__Synergistetes; c__Synergistia; o__Synergistales; f__Synergistaceae; g__Synergistes; s__uncultured organism
OTU_6515	0.0	1.0	0.0	0.0	0.0	0.0	3.0	0.0	0.0	0.0	0.0	0.0	0.0	0.0	0.0	0.0	1.0	0.0	k__Bacteria; p__Bacteroidetes; c__Bacteroidia
OTU_6265	0.0	2.0	0.0	0.0	0.0	0.0	0.0	0.0	0.0	0.0	0.0	0.0	0.0	0.0	0.0	0.0	0.0	0.0	k__Bacteria; p__Firmicutes
OTU_2430	0.0	2.0	0.0	0.0	0.0	0.0	0.0	0.0	0.0	0.0	0.0	0.0	0.0	0.0	0.0	0.0	0.0	0.0	k__Bacteria; p__Bacteroidetes; c__Bacteroidia; o__Bacteroidales; f__Barnesiellaceae; g__Barnesiella; s__Barnesiella viscericola DSM 18177
OTU_2682	0.0	1.0	0.0	0.0	3.0	0.0	1.0	0.0	0.0	2.0	0.0	0.0	3.0	0.0	0.0	0.0	2.0	1.0	k__Bacteria; p__Firmicutes; c__Clostridia; o__Clostridiales; f__Ruminococcaceae
OTU_3817	0.0	2.0	0.0	0.0	0.0	0.0	0.0	0.0	0.0	0.0	0.0	0.0	0.0	0.0	0.0	0.0	0.0	0.0	k__Bacteria; p__Bacteroidetes; c__Bacteroidia; o__Bacteroidales; f__Rikenellaceae; g__Alistipes
OTU_2456	0.0	2.0	0.0	0.0	0.0	1.0	0.0	0.0	0.0	0.0	0.0	0.0	0.0	0.0	0.0	0.0	0.0	0.0	k__Bacteria; p__Firmicutes
OTU_2845	0.0	2.0	0.0	0.0	0.0	0.0	0.0	0.0	0.0	0.0	0.0	0.0	0.0	0.0	0.0	0.0	0.0	0.0	k__Bacteria
OTU_2846	0.0	2.0	0.0	0.0	0.0	0.0	0.0	0.0	0.0	0.0	0.0	0.0	0.0	0.0	0.0	0.0	0.0	0.0	k__Bacteria; p__Firmicutes; c__Clostridia; o__Clostridiales
OTU_2088	0.0	1.0	1.0	0.0	1.0	1.0	3.0	0.0	7.0	0.0	4.0	1.0	0.0	1.0	4.0	0.0	4.0	0.0	k__Bacteria; p__Firmicutes; c__Clostridia; o__Clostridiales
OTU_1800	0.0	2.0	0.0	3.0	3.0	1.0	0.0	0.0	3.0	0.0	1.0	1.0	0.0	0.0	2.0	1.0	1.0	1.0	k__Bacteria; p__Firmicutes; c__Clostridia; o__Clostridiales; f__Lachnospiraceae; g__Lachnospiraceae UCG-010; s__uncultured bacterium
OTU_3487	0.0	2.0	0.0	0.0	0.0	0.0	0.0	0.0	0.0	0.0	0.0	0.0	0.0	1.0	0.0	0.0	0.0	0.0	k__Bacteria; p__Firmicutes; c__Clostridia; o__Clostridiales; f__Ruminococcaceae
OTU_5303	0.0	2.0	0.0	0.0	0.0	0.0	0.0	0.0	0.0	0.0	0.0	0.0	0.0	0.0	0.0	0.0	0.0	0.0	k__Bacteria; p__Firmicutes; c__Clostridia; o__Clostridiales; f__Lachnospiraceae
OTU_5996	0.0	1.0	0.0	0.0	0.0	0.0	2.0	0.0	0.0	0.0	0.0	0.0	0.0	0.0	0.0	0.0	1.0	0.0	k__Bacteria; p__Firmicutes; c__Clostridia; o__Clostridiales; f__Lachnospiraceae
OTU_678	0.0	4.0	0.0	0.0	0.0	0.0	0.0	0.0	0.0	0.0	0.0	0.0	0.0	0.0	0.0	0.0	0.0	0.0	k__Bacteria; p__Firmicutes; c__Bacilli; o__Lactobacillales; f__Lactobacillaceae; g__Lactobacillus
OTU_2106	0.0	1.0	0.0	0.0	3.0	1.0	0.0	2.0	1.0	2.0	2.0	0.0	0.0	0.0	1.0	0.0	1.0	1.0	k__Bacteria; p__Bacteroidetes; c__Bacteroidia; o__Bacteroidales
OTU_3485	0.0	2.0	0.0	0.0	0.0	0.0	0.0	0.0	0.0	0.0	0.0	0.0	0.0	0.0	0.0	0.0	0.0	0.0	k__Bacteria; p__Firmicutes; c__Clostridia; o__Clostridiales
OTU_3938	0.0	2.0	0.0	0.0	0.0	0.0	0.0	0.0	0.0	0.0	0.0	0.0	0.0	0.0	0.0	0.0	0.0	0.0	k__Bacteria; p__Firmicutes; c__Clostridia; o__Clostridiales; f__Ruminococcaceae
OTU_5306	0.0	2.0	0.0	0.0	0.0	0.0	0.0	0.0	0.0	0.0	0.0	0.0	0.0	0.0	0.0	0.0	0.0	0.0	k__Bacteria
OTU_368	0.0	1.0	0.0	3.0	0.0	4.0	0.0	0.0	2.0	1.0	1.0	0.0	0.0	1.0	0.0	1.0	4.0	0.0	k__Bacteria; p__Proteobacteria; c__Alphaproteobacteria; o__Rhodobacterales; f__Rhodobacteraceae; g__Halocynthiibacter; s__Thalassobius sp. CZ-E4
OTU_4279	0.0	1.0	0.0	0.0	0.0	0.0	0.0	0.0	5.0	0.0	2.0	0.0	0.0	0.0	0.0	0.0	0.0	0.0	k__Bacteria; p__Firmicutes; c__Clostridia; o__Clostridiales; f__Ruminococcaceae; g__Subdoligranulum
OTU_2481	0.0	2.0	0.0	0.0	0.0	0.0	0.0	0.0	0.0	0.0	0.0	0.0	0.0	0.0	0.0	0.0	0.0	0.0	k__Bacteria; p__Firmicutes; c__Clostridia; o__Clostridiales; f__Ruminococcaceae; g__Ruminococcaceae UCG-014
OTU_470	0.0	1.0	2.0	2.0	1.0	0.0	0.0	0.0	0.0	2.0	0.0	0.0	0.0	1.0	3.0	0.0	1.0	0.0	k__Bacteria; p__Proteobacteria; c__Alphaproteobacteria; o__Azospirillales; f__Azospirillaceae; g__Niveispirillum; s__uncultured bacterium
OTU_5771	0.0	2.0	0.0	0.0	0.0	0.0	0.0	0.0	0.0	0.0	1.0	0.0	0.0	0.0	0.0	0.0	0.0	0.0	k__Bacteria
OTU_2414	0.0	2.0	0.0	0.0	0.0	0.0	0.0	0.0	0.0	0.0	0.0	0.0	0.0	0.0	0.0	0.0	0.0	0.0	k__Bacteria; p__Firmicutes; c__Clostridia; o__Clostridiales; f__Ruminococcaceae; g__[Eubacterium] coprostanoligenes group
OTU_2849	0.0	2.0	0.0	0.0	0.0	0.0	0.0	0.0	0.0	0.0	0.0	0.0	0.0	0.0	0.0	0.0	0.0	0.0	k__Bacteria; p__Firmicutes; c__Clostridia; o__Clostridiales
OTU_6285	0.0	2.0	0.0	0.0	0.0	0.0	0.0	0.0	0.0	0.0	0.0	0.0	0.0	0.0	0.0	0.0	0.0	0.0	k__Bacteria; p__Firmicutes; c__Clostridia; o__Clostridiales; f__Ruminococcaceae; g__Ruminococcaceae UCG-014
OTU_2445	0.0	2.0	0.0	0.0	0.0	0.0	0.0	0.0	0.0	0.0	0.0	0.0	0.0	0.0	0.0	0.0	0.0	0.0	k__Bacteria; p__Proteobacteria; c__Gammaproteobacteria; o__Betaproteobacteriales; f__Burkholderiaceae; g__Parasutterella; s__Parasutterella secunda
OTU_921	0.0	3.0	0.0	0.0	0.0	0.0	0.0	0.0	0.0	1.0	0.0	0.0	0.0	0.0	0.0	1.0	0.0	0.0	k__Bacteria; p__Firmicutes; c__Clostridia; o__Clostridiales
OTU_3927	0.0	2.0	0.0	0.0	0.0	0.0	0.0	0.0	0.0	0.0	0.0	0.0	0.0	0.0	0.0	0.0	0.0	0.0	k__Bacteria; p__Firmicutes; c__Clostridia; o__Clostridiales
OTU_5299	0.0	2.0	0.0	0.0	0.0	0.0	0.0	0.0	0.0	0.0	0.0	0.0	0.0	0.0	0.0	0.0	0.0	0.0	k__Bacteria; p__Firmicutes; c__Clostridia; o__Clostridiales; f__Ruminococcaceae; g__Ruminococcaceae UCG-014; s__uncultured bacterium
OTU_3920	0.0	2.0	0.0	0.0	0.0	0.0	0.0	0.0	0.0	1.0	0.0	0.0	0.0	1.0	0.0	0.0	0.0	0.0	k__Bacteria; p__Bacteroidetes; c__Bacteroidia; o__Bacteroidales; f__Barnesiellaceae; g__Barnesiella
OTU_1961	0.0	1.0	0.0	0.0	0.0	0.0	0.0	0.0	1.0	0.0	0.0	2.0	0.0	0.0	0.0	0.0	0.0	0.0	k__Bacteria; p__Firmicutes; c__Clostridia; o__Clostridiales
OTU_5307	0.0	2.0	0.0	0.0	0.0	0.0	0.0	0.0	0.0	0.0	0.0	0.0	0.0	0.0	0.0	0.0	0.0	0.0	k__Bacteria; p__Firmicutes; c__Clostridia; o__Clostridiales; f__Ruminococcaceae
OTU_1949	0.0	1.0	1.0	1.0	1.0	1.0	0.0	0.0	5.0	0.0	0.0	4.0	1.0	0.0	0.0	3.0	1.0	0.0	k__Bacteria; p__Firmicutes; c__Clostridia; o__Clostridiales
OTU_6203	0.0	2.0	0.0	0.0	0.0	0.0	0.0	0.0	0.0	0.0	0.0	0.0	0.0	0.0	0.0	0.0	0.0	0.0	k__Bacteria; p__Firmicutes; c__Bacilli; o__Lactobacillales; f__Lactobacillaceae; g__Lactobacillus
OTU_4484	0.0	0.0	4.0	0.0	0.0	0.0	0.0	2.0	0.0	0.0	0.0	0.0	3.0	0.0	1.0	0.0	5.0	1.0	k__Bacteria; p__Bacteroidetes; c__Bacteroidia; o__Bacteroidales; f__Barnesiellaceae; g__Barnesiella; s__Barnesiella viscericola DSM 18177
OTU_2770	0.0	0.0	3.0	1.0	0.0	0.0	0.0	0.0	0.0	0.0	0.0	0.0	0.0	1.0	0.0	0.0	0.0	6.0	k__Bacteria; p__Firmicutes
OTU_255	0.0	0.0	37.0	0.0	4.0	0.0	32.0	2.0	0.0	5.0	0.0	1.0	0.0	0.0	0.0	1.0	0.0	8.0	k__Bacteria; p__Firmicutes; c__Clostridia; o__Clostridiales; f__Ruminococcaceae
OTU_3948	0.0	0.0	4.0	0.0	0.0	0.0	0.0	0.0	0.0	0.0	0.0	0.0	0.0	0.0	0.0	0.0	0.0	0.0	k__Bacteria; p__Firmicutes; c__Clostridia; o__Clostridiales; f__Ruminococcaceae
OTU_2871	0.0	0.0	1.0	0.0	0.0	0.0	0.0	0.0	0.0	0.0	0.0	0.0	0.0	2.0	0.0	0.0	0.0	0.0	k__Bacteria; p__Bacteroidetes; c__Bacteroidia; o__Bacteroidales; f__Rikenellaceae; g__Alistipes
OTU_2982	0.0	0.0	4.0	0.0	1.0	0.0	0.0	0.0	0.0	0.0	0.0	0.0	0.0	0.0	0.0	0.0	0.0	0.0	k__Bacteria; p__Proteobacteria; c__Gammaproteobacteria; o__Cellvibrionales; f__Cellvibrionaceae; g__Cellvibrio; s__uncultured compost bacterium
OTU_1119	0.0	0.0	7.0	2.0	0.0	1.0	1.0	1.0	0.0	1.0	2.0	1.0	1.0	0.0	0.0	0.0	3.0	2.0	k__Bacteria; p__Firmicutes; c__Clostridia; o__Clostridiales; f__Lachnospiraceae
OTU_3366	0.0	0.0	1.0	1.0	0.0	0.0	0.0	0.0	0.0	2.0	0.0	0.0	0.0	0.0	0.0	0.0	0.0	0.0	k__Bacteria; p__Firmicutes; c__Clostridia; o__Clostridiales; f__Ruminococcaceae; g__uncultured; s__human gut metagenome
OTU_2186	0.0	0.0	6.0	0.0	0.0	0.0	0.0	0.0	1.0	1.0	0.0	0.0	0.0	0.0	0.0	2.0	0.0	0.0	k__Bacteria
OTU_1093	0.0	0.0	14.0	0.0	0.0	0.0	0.0	3.0	0.0	0.0	0.0	0.0	0.0	0.0	0.0	0.0	0.0	1.0	k__Bacteria
OTU_1411	0.0	0.0	2.0	0.0	0.0	0.0	0.0	1.0	5.0	0.0	0.0	0.0	0.0	0.0	0.0	0.0	0.0	0.0	k__Bacteria; p__Firmicutes
OTU_3418	0.0	0.0	25.0	0.0	0.0	0.0	0.0	0.0	0.0	0.0	0.0	0.0	0.0	0.0	0.0	0.0	0.0	3.0	k__Bacteria; p__Firmicutes; c__Clostridia; o__Clostridiales; f__Ruminococcaceae
OTU_5258	0.0	0.0	40.0	6.0	0.0	1.0	1.0	16.0	2.0	7.0	3.0	17.0	3.0	5.0	1.0	2.0	5.0	10.0	k__Bacteria; p__Bacteroidetes; c__Bacteroidia; o__Bacteroidales; f__Barnesiellaceae; g__Barnesiella; s__Barnesiella viscericola DSM 18177
OTU_6324	0.0	0.0	33.0	0.0	0.0	0.0	0.0	4.0	1.0	0.0	1.0	1.0	10.0	4.0	6.0	2.0	2.0	2.0	k__Bacteria; p__Bacteroidetes; c__Bacteroidia; o__Bacteroidales; f__Barnesiellaceae; g__Barnesiella; s__Barnesiella viscericola DSM 18177
OTU_3878	0.0	0.0	1.0	0.0	1.0	2.0	0.0	0.0	0.0	0.0	0.0	0.0	0.0	0.0	0.0	0.0	0.0	0.0	k__Bacteria; p__Firmicutes; c__Clostridia; o__Clostridiales; f__Lachnospiraceae; g__Lachnospiraceae NC2004 group; s__uncultured bacterium
OTU_5031	0.0	0.0	2.0	0.0	0.0	0.0	0.0	1.0	0.0	0.0	0.0	0.0	0.0	1.0	0.0	0.0	0.0	2.0	k__Bacteria; p__Proteobacteria; c__Deltaproteobacteria; o__Desulfovibrionales; f__Desulfovibrionaceae
OTU_1252	0.0	0.0	12.0	1.0	7.0	3.0	4.0	3.0	0.0	0.0	0.0	3.0	6.0	0.0	1.0	4.0	0.0	7.0	k__Bacteria; p__Firmicutes; c__Clostridia; o__Clostridiales
OTU_2677	0.0	0.0	4.0	0.0	0.0	0.0	0.0	2.0	0.0	0.0	0.0	1.0	0.0	0.0	0.0	0.0	0.0	1.0	k__Bacteria; p__Firmicutes; c__Clostridia; o__Clostridiales
OTU_6306	0.0	0.0	2.0	0.0	0.0	0.0	0.0	0.0	0.0	0.0	0.0	0.0	0.0	0.0	0.0	0.0	0.0	0.0	k__Bacteria
OTU_4917	0.0	0.0	1.0	0.0	0.0	0.0	2.0	0.0	0.0	0.0	0.0	0.0	0.0	2.0	0.0	0.0	0.0	0.0	k__Bacteria; p__Firmicutes; c__Clostridia; o__Clostridiales
OTU_2516	0.0	0.0	3.0	0.0	0.0	0.0	0.0	0.0	0.0	0.0	0.0	0.0	0.0	0.0	0.0	0.0	0.0	0.0	k__Bacteria
OTU_5811	0.0	0.0	5.0	1.0	0.0	1.0	0.0	0.0	13.0	5.0	0.0	0.0	1.0	1.0	4.0	0.0	4.0	0.0	k__Bacteria; p__Bacteroidetes; c__Bacteroidia; o__Bacteroidales; f__Barnesiellaceae; g__Barnesiella; s__Barnesiella viscericola DSM 18177
OTU_5584	0.0	0.0	4.0	2.0	0.0	0.0	0.0	1.0	0.0	0.0	0.0	2.0	0.0	1.0	0.0	0.0	0.0	0.0	k__Bacteria; p__Firmicutes; c__Clostridia; o__Clostridiales; f__Christensenellaceae; g__Christensenellaceae R-7 group; s__Clostridiales bacterium Marseille-P2846
OTU_2831	0.0	0.0	2.0	0.0	2.0	0.0	2.0	2.0	0.0	0.0	0.0	0.0	0.0	0.0	0.0	0.0	0.0	0.0	k__Bacteria; p__Firmicutes; c__Clostridia; o__Clostridiales; f__Ruminococcaceae
OTU_2997	0.0	0.0	1.0	0.0	0.0	0.0	2.0	0.0	0.0	0.0	0.0	0.0	0.0	0.0	0.0	0.0	3.0	0.0	k__Bacteria; p__Chloroflexi; c__Gitt-GS-136; o__uncultured bacterium; f__uncultured bacterium; g__uncultured bacterium; s__uncultured bacterium
OTU_4154	0.0	0.0	1.0	0.0	0.0	0.0	0.0	0.0	0.0	2.0	0.0	0.0	0.0	0.0	0.0	0.0	0.0	0.0	k__Bacteria; p__Firmicutes
OTU_5388	0.0	0.0	3.0	1.0	0.0	0.0	0.0	3.0	0.0	1.0	0.0	0.0	0.0	1.0	0.0	1.0	1.0	5.0	k__Bacteria; p__Firmicutes; c__Clostridia; o__Clostridiales
OTU_1085	0.0	0.0	2.0	0.0	0.0	0.0	0.0	0.0	0.0	0.0	1.0	0.0	0.0	0.0	0.0	0.0	0.0	1.0	k__Bacteria; p__Firmicutes; c__Clostridia; o__Clostridiales; f__Lachnospiraceae
OTU_1299	0.0	0.0	2.0	0.0	3.0	1.0	0.0	1.0	1.0	1.0	0.0	0.0	1.0	0.0	1.0	0.0	0.0	0.0	k__Bacteria; p__Firmicutes; c__Clostridia; o__Clostridiales; f__Lachnospiraceae
OTU_6292	0.0	0.0	1.0	0.0	0.0	0.0	0.0	0.0	0.0	0.0	0.0	0.0	0.0	3.0	0.0	1.0	0.0	0.0	k__Bacteria; p__Firmicutes; c__Clostridia; o__Clostridiales
OTU_308	0.0	0.0	3.0	8.0	1.0	0.0	4.0	0.0	15.0	10.0	0.0	0.0	1.0	1.0	8.0	1.0	0.0	0.0	k__Bacteria; p__Firmicutes; c__Clostridia; o__Clostridiales; f__Ruminococcaceae; g__Ruminococcaceae UCG-013
OTU_1330	0.0	0.0	3.0	0.0	0.0	0.0	0.0	0.0	0.0	0.0	0.0	0.0	0.0	0.0	0.0	0.0	0.0	3.0	k__Bacteria; p__Bacteroidetes; c__Bacteroidia; o__Bacteroidales; f__Barnesiellaceae; g__Barnesiella; s__Barnesiella viscericola DSM 18177
OTU_3880	0.0	0.0	2.0	0.0	0.0	0.0	0.0	2.0	0.0	0.0	0.0	0.0	0.0	0.0	0.0	0.0	1.0	0.0	k__Bacteria; p__Bacteroidetes; c__Bacteroidia; o__Bacteroidales; f__Barnesiellaceae; g__Barnesiella; s__Barnesiella viscericola DSM 18177
OTU_2054	0.0	0.0	40.0	46.0	7.0	8.0	2.0	49.0	2.0	49.0	7.0	45.0	5.0	20.0	1.0	18.0	16.0	36.0	k__Bacteria; p__Bacteroidetes; c__Bacteroidia; o__Bacteroidales; f__Barnesiellaceae; g__Barnesiella; s__Barnesiella viscericola DSM 18177
OTU_5704	0.0	0.0	1.0	0.0	0.0	0.0	0.0	1.0	0.0	0.0	0.0	0.0	0.0	0.0	0.0	0.0	0.0	0.0	k__Bacteria; p__Firmicutes; c__Bacilli; o__Bacillales; f__Thermoactinomycetaceae; g__Novibacillus; s__uncultured bacterium
OTU_404	0.0	0.0	1.0	1.0	2.0	6.0	1.0	0.0	2.0	0.0	2.0	3.0	0.0	0.0	0.0	0.0	0.0	0.0	k__Bacteria; p__Bacteroidetes; c__Bacteroidia; o__Bacteroidales; f__Muribaculaceae; g__uncultured bacterium; s__uncultured bacterium
OTU_6450	0.0	0.0	4.0	3.0	0.0	1.0	1.0	4.0	0.0	10.0	0.0	3.0	1.0	0.0	0.0	1.0	0.0	9.0	k__Bacteria; p__Firmicutes; c__Clostridia; o__Clostridiales
OTU_2529	0.0	0.0	5.0	0.0	0.0	0.0	0.0	3.0	0.0	0.0	0.0	0.0	0.0	0.0	0.0	0.0	1.0	0.0	k__Bacteria
OTU_3807	0.0	0.0	1.0	0.0	0.0	0.0	0.0	2.0	0.0	0.0	0.0	0.0	0.0	0.0	0.0	1.0	0.0	2.0	k__Bacteria; p__Firmicutes; c__Clostridia; o__Clostridiales; f__Ruminococcaceae
OTU_5019	0.0	0.0	1.0	0.0	0.0	0.0	0.0	0.0	0.0	0.0	0.0	0.0	0.0	0.0	0.0	0.0	0.0	2.0	k__Bacteria; p__Firmicutes; c__Clostridia; o__Clostridiales
OTU_2493	0.0	0.0	2.0	0.0	0.0	0.0	0.0	0.0	0.0	0.0	0.0	0.0	0.0	0.0	0.0	0.0	0.0	0.0	k__Bacteria; p__Firmicutes; c__Clostridia; o__Clostridiales; f__Lachnospiraceae
OTU_3218	0.0	0.0	2.0	0.0	0.0	0.0	1.0	2.0	0.0	2.0	0.0	2.0	0.0	0.0	1.0	0.0	0.0	1.0	k__Bacteria; p__Firmicutes; c__Clostridia; o__Clostridiales; f__Ruminococcaceae
OTU_3599	0.0	0.0	1.0	1.0	1.0	0.0	0.0	0.0	1.0	0.0	2.0	0.0	0.0	0.0	0.0	0.0	1.0	1.0	k__Bacteria; p__Firmicutes; c__Clostridia; o__Clostridiales
OTU_3752	0.0	0.0	2.0	0.0	0.0	0.0	0.0	0.0	0.0	0.0	0.0	0.0	0.0	0.0	0.0	0.0	0.0	0.0	k__Bacteria; p__Bacteroidetes; c__Bacteroidia; o__Bacteroidales; f__Barnesiellaceae; g__Barnesiella; s__Barnesiella viscericola DSM 18177
OTU_1069	0.0	0.0	1.0	3.0	0.0	0.0	0.0	0.0	0.0	0.0	0.0	0.0	0.0	0.0	0.0	0.0	0.0	0.0	k__Bacteria; p__Firmicutes; c__Clostridia; o__Clostridiales
OTU_2231	0.0	0.0	2.0	0.0	0.0	0.0	0.0	0.0	0.0	0.0	0.0	0.0	2.0	0.0	0.0	0.0	0.0	0.0	k__Bacteria; p__Bacteroidetes; c__Bacteroidia; o__Bacteroidales; f__Barnesiellaceae; g__Barnesiella
OTU_4555	0.0	0.0	1.0	0.0	4.0	0.0	0.0	0.0	0.0	0.0	0.0	0.0	0.0	0.0	0.0	0.0	3.0	0.0	k__Bacteria; p__Firmicutes; c__Clostridia; o__Clostridiales; f__Ruminococcaceae
OTU_1331	0.0	0.0	4.0	0.0	0.0	0.0	0.0	0.0	0.0	0.0	0.0	0.0	0.0	0.0	0.0	0.0	0.0	0.0	k__Bacteria
OTU_2911	0.0	0.0	4.0	1.0	0.0	0.0	0.0	0.0	0.0	0.0	0.0	0.0	0.0	0.0	0.0	0.0	0.0	0.0	k__Bacteria; p__Firmicutes; c__Clostridia; o__Clostridiales; f__Ruminococcaceae
OTU_5087	0.0	0.0	2.0	2.0	100.0	11.0	1.0	10.0	0.0	26.0	3.0	3.0	1.0	2.0	3.0	1.0	7.0	3.0	k__Bacteria; p__Firmicutes; c__Clostridia; o__Clostridiales; f__Ruminococcaceae
OTU_2522	0.0	0.0	2.0	0.0	0.0	0.0	0.0	0.0	0.0	0.0	0.0	0.0	0.0	0.0	0.0	0.0	0.0	0.0	k__Bacteria; p__Firmicutes; c__Clostridia; o__Clostridiales; f__Ruminococcaceae; g__Negativibacillus; s__Negativibacillus massiliensis
OTU_5916	0.0	0.0	4.0	0.0	0.0	1.0	1.0	0.0	0.0	0.0	0.0	0.0	0.0	1.0	0.0	0.0	0.0	2.0	k__Bacteria; p__Firmicutes; c__Clostridia; o__Clostridiales
OTU_531	0.0	0.0	20.0	0.0	0.0	0.0	0.0	4.0	0.0	0.0	1.0	0.0	6.0	2.0	0.0	0.0	0.0	2.0	k__Bacteria
OTU_1413	0.0	0.0	1.0	0.0	0.0	0.0	0.0	0.0	0.0	3.0	0.0	0.0	0.0	0.0	0.0	0.0	0.0	0.0	k__Bacteria
OTU_2333	0.0	0.0	2.0	0.0	0.0	0.0	0.0	0.0	0.0	0.0	0.0	0.0	0.0	0.0	0.0	0.0	0.0	0.0	k__Bacteria; p__Firmicutes; c__Clostridia; o__Clostridiales; f__Ruminococcaceae
OTU_3183	0.0	0.0	7.0	0.0	3.0	0.0	5.0	7.0	5.0	0.0	0.0	0.0	4.0	1.0	1.0	0.0	0.0	3.0	k__Bacteria; p__Firmicutes; c__Clostridia; o__Clostridiales; f__Lachnospiraceae
OTU_6375	0.0	0.0	4.0	0.0	0.0	0.0	1.0	1.0	0.0	0.0	0.0	0.0	0.0	0.0	0.0	0.0	0.0	0.0	k__Bacteria; p__Firmicutes; c__Clostridia; o__Clostridiales
OTU_5539	0.0	0.0	4.0	1.0	0.0	0.0	0.0	1.0	0.0	0.0	0.0	0.0	0.0	0.0	0.0	0.0	0.0	0.0	k__Bacteria; p__Bacteroidetes; c__Bacteroidia; o__Bacteroidales; f__Barnesiellaceae; g__Barnesiella; s__Barnesiella viscericola DSM 18177
OTU_1217	0.0	0.0	4.0	5.0	0.0	0.0	0.0	0.0	0.0	0.0	1.0	0.0	1.0	5.0	0.0	0.0	0.0	7.0	k__Bacteria; p__Firmicutes; c__Clostridia; o__Clostridiales
OTU_1828	0.0	0.0	2.0	1.0	0.0	0.0	0.0	1.0	0.0	9.0	2.0	2.0	0.0	3.0	5.0	3.0	6.0	0.0	k__Bacteria; p__Firmicutes; c__Clostridia; o__Clostridiales
OTU_916	0.0	0.0	1.0	0.0	1.0	0.0	0.0	1.0	0.0	0.0	0.0	1.0	0.0	0.0	0.0	0.0	0.0	0.0	k__Bacteria; p__Proteobacteria; c__Alphaproteobacteria; o__Puniceispirillales; f__SAR116 clade; g__uncultured organism; s__uncultured organism
OTU_1845	0.0	0.0	1.0	1.0	2.0	0.0	0.0	0.0	6.0	0.0	2.0	0.0	0.0	0.0	2.0	1.0	1.0	0.0	k__Bacteria; p__Firmicutes; c__Clostridia; o__Clostridiales; f__Lachnospiraceae
OTU_704	0.0	0.0	1.0	0.0	0.0	0.0	0.0	0.0	0.0	0.0	0.0	0.0	0.0	0.0	0.0	0.0	0.0	4.0	k__Bacteria; p__Firmicutes; c__Clostridia; o__Clostridiales
OTU_689	0.0	0.0	2.0	0.0	0.0	1.0	0.0	1.0	1.0	0.0	0.0	0.0	2.0	0.0	1.0	4.0	0.0	0.0	k__Bacteria; p__Firmicutes; c__Clostridia; o__Clostridiales; f__Ruminococcaceae
OTU_3767	0.0	0.0	2.0	0.0	0.0	0.0	0.0	0.0	0.0	0.0	0.0	0.0	0.0	0.0	0.0	0.0	0.0	0.0	k__Bacteria; p__Firmicutes
OTU_2382	0.0	0.0	5.0	0.0	0.0	0.0	1.0	0.0	0.0	0.0	0.0	1.0	0.0	1.0	0.0	2.0	0.0	1.0	k__Bacteria; p__Firmicutes; c__Clostridia; o__Clostridiales
OTU_496	0.0	0.0	2.0	0.0	0.0	1.0	1.0	4.0	6.0	1.0	2.0	3.0	0.0	2.0	6.0	0.0	1.0	0.0	k__Bacteria; p__Proteobacteria; c__Gammaproteobacteria; o__Pseudomonadales; f__Pseudomonadaceae; g__Pseudomonas
OTU_4822	0.0	0.0	1.0	0.0	0.0	0.0	0.0	3.0	1.0	0.0	0.0	0.0	0.0	0.0	1.0	0.0	1.0	0.0	k__Bacteria
OTU_2358	0.0	0.0	2.0	0.0	0.0	0.0	0.0	0.0	0.0	0.0	0.0	0.0	0.0	0.0	0.0	0.0	0.0	0.0	k__Bacteria; p__Firmicutes; c__Clostridia; o__Clostridiales; f__Ruminococcaceae; g__Faecalibacterium
OTU_529	0.0	0.0	1.0	0.0	0.0	0.0	0.0	1.0	0.0	0.0	3.0	0.0	0.0	1.0	0.0	1.0	1.0	0.0	k__Bacteria; p__Actinobacteria; c__Acidimicrobiia; o__Actinomarinales; f__Actinomarinaceae; g__Candidatus Actinomarina; s__uncultured marine bacterium
OTU_1419	0.0	0.0	3.0	0.0	0.0	0.0	0.0	0.0	0.0	0.0	0.0	0.0	0.0	0.0	0.0	0.0	0.0	0.0	k__Bacteria; p__Firmicutes; c__Clostridia; o__Clostridiales
OTU_3593	0.0	0.0	2.0	0.0	0.0	0.0	0.0	0.0	0.0	0.0	0.0	0.0	0.0	0.0	0.0	0.0	0.0	0.0	k__Bacteria; p__Firmicutes; c__Clostridia; o__Clostridiales; f__Lachnospiraceae
OTU_6128	0.0	0.0	2.0	1.0	1.0	1.0	0.0	1.0	4.0	3.0	1.0	3.0	1.0	1.0	0.0	3.0	4.0	0.0	k__Bacteria; p__Bacteroidetes; c__Bacteroidia; o__Bacteroidales; f__Barnesiellaceae; g__Barnesiella
OTU_1425	0.0	0.0	1.0	0.0	0.0	0.0	0.0	0.0	0.0	0.0	1.0	0.0	0.0	0.0	0.0	0.0	0.0	1.0	k__Bacteria; p__Spirochaetes; c__Spirochaetia; o__Spirochaetales; f__Spirochaetaceae; g__Sphaerochaeta; s__uncultured bacterium
OTU_2459	0.0	0.0	2.0	0.0	0.0	0.0	0.0	0.0	1.0	0.0	0.0	0.0	0.0	0.0	0.0	0.0	0.0	0.0	k__Bacteria; p__Firmicutes; c__Clostridia; o__Clostridiales
OTU_3758	0.0	0.0	2.0	0.0	0.0	0.0	0.0	0.0	0.0	0.0	0.0	0.0	0.0	0.0	0.0	0.0	0.0	0.0	k__Bacteria; p__Bacteroidetes; c__Bacteroidia; o__Bacteroidales; f__Barnesiellaceae; g__Barnesiella; s__Barnesiella viscericola DSM 18177
OTU_1378	0.0	0.0	3.0	4.0	0.0	0.0	1.0	1.0	0.0	0.0	4.0	0.0	0.0	1.0	1.0	0.0	1.0	0.0	k__Bacteria; p__Firmicutes; c__Clostridia; o__Clostridiales
OTU_3465	0.0	0.0	3.0	0.0	0.0	0.0	0.0	0.0	0.0	2.0	2.0	0.0	0.0	0.0	0.0	0.0	2.0	0.0	k__Bacteria; p__Firmicutes; c__Clostridia; o__Clostridiales
OTU_2452	0.0	0.0	2.0	0.0	0.0	0.0	0.0	0.0	0.0	0.0	0.0	0.0	0.0	0.0	0.0	0.0	0.0	0.0	k__Bacteria; p__Bacteroidetes; c__Bacteroidia; o__Bacteroidales; f__Barnesiellaceae; g__Barnesiella; s__Barnesiella viscericola DSM 18177
OTU_3606	0.0	0.0	2.0	0.0	0.0	0.0	0.0	0.0	0.0	0.0	0.0	0.0	0.0	0.0	0.0	0.0	0.0	0.0	k__Bacteria; p__Firmicutes
OTU_5170	0.0	0.0	3.0	4.0	0.0	0.0	0.0	0.0	0.0	0.0	0.0	0.0	4.0	0.0	0.0	0.0	0.0	5.0	k__Bacteria; p__Firmicutes; c__Erysipelotrichia; o__Erysipelotrichales; f__Erysipelotrichaceae; g__Turicibacter; s__uncultured Turicibacter sp.
OTU_2462	0.0	0.0	2.0	0.0	0.0	0.0	0.0	0.0	0.0	0.0	0.0	0.0	0.0	0.0	0.0	0.0	0.0	0.0	k__Bacteria; p__Firmicutes; c__Clostridia; o__Clostridiales; f__Ruminococcaceae; g__Faecalibacterium
OTU_2934	0.0	0.0	2.0	3.0	0.0	0.0	0.0	0.0	0.0	0.0	0.0	0.0	0.0	0.0	2.0	0.0	0.0	0.0	k__Bacteria; p__Firmicutes; c__Clostridia; o__Clostridiales
OTU_4645	0.0	0.0	1.0	0.0	1.0	0.0	0.0	0.0	0.0	1.0	0.0	0.0	1.0	0.0	0.0	0.0	0.0	0.0	k__Bacteria; p__Tenericutes; c__Mollicutes; o__Mollicutes RF39
OTU_5248	0.0	0.0	4.0	4.0	0.0	1.0	0.0	3.0	1.0	0.0	0.0	0.0	0.0	0.0	0.0	1.0	2.0	0.0	k__Bacteria; p__Firmicutes; c__Clostridia; o__Clostridiales
OTU_6210	0.0	0.0	4.0	0.0	0.0	0.0	0.0	0.0	0.0	0.0	0.0	0.0	0.0	0.0	0.0	0.0	0.0	1.0	k__Bacteria; p__Firmicutes; c__Clostridia; o__Clostridiales; f__Ruminococcaceae; g__[Eubacterium] coprostanoligenes group; s__uncultured bacterium
OTU_2483	0.0	0.0	1.0	0.0	0.0	1.0	0.0	0.0	1.0	0.0	1.0	0.0	0.0	0.0	1.0	1.0	0.0	1.0	k__Bacteria; p__Firmicutes; c__Clostridia; o__Clostridiales; f__Christensenellaceae; g__Christensenellaceae R-7 group; s__Clostridiales bacterium canine oral taxon 386
OTU_4126	0.0	0.0	1.0	0.0	0.0	0.0	0.0	1.0	2.0	0.0	0.0	0.0	0.0	0.0	0.0	1.0	0.0	0.0	k__Bacteria; p__Firmicutes; c__Clostridia; o__Clostridiales; f__Clostridiales vadinBB60 group
OTU_3730	0.0	0.0	1.0	0.0	0.0	0.0	0.0	0.0	0.0	0.0	0.0	0.0	1.0	0.0	0.0	0.0	0.0	0.0	k__Bacteria; p__Actinobacteria; c__Nitriliruptoria; o__Nitriliruptorales; f__Nitriliruptoraceae; g__uncultured bacterium; s__uncultured bacterium
OTU_2854	0.0	0.0	1.0	3.0	0.0	0.0	0.0	2.0	1.0	1.0	0.0	0.0	0.0	4.0	2.0	0.0	0.0	1.0	k__Bacteria; p__Firmicutes; c__Clostridia; o__Clostridiales
OTU_4909	0.0	0.0	1.0	0.0	1.0	0.0	0.0	0.0	1.0	0.0	0.0	0.0	3.0	1.0	0.0	0.0	0.0	0.0	k__Bacteria; p__Firmicutes; c__Clostridia; o__Clostridiales; f__Ruminococcaceae; g__Ruminococcaceae UCG-014
OTU_4417	0.0	0.0	4.0	0.0	0.0	0.0	0.0	1.0	0.0	0.0	2.0	2.0	0.0	1.0	0.0	0.0	0.0	0.0	k__Bacteria; p__Bacteroidetes; c__Bacteroidia; o__Bacteroidales; f__Barnesiellaceae; g__Barnesiella; s__Barnesiella viscericola DSM 18177
OTU_4421	0.0	0.0	1.0	2.0	3.0	2.0	1.0	3.0	2.0	4.0	0.0	0.0	0.0	3.0	0.0	0.0	0.0	2.0	k__Bacteria; p__Firmicutes; c__Clostridia; o__Clostridiales; f__Ruminococcaceae
OTU_6151	0.0	0.0	2.0	0.0	0.0	0.0	0.0	0.0	0.0	0.0	0.0	1.0	0.0	0.0	0.0	0.0	2.0	0.0	k__Bacteria; p__Bacteroidetes; c__Bacteroidia; o__Bacteroidales; f__Barnesiellaceae; g__Barnesiella; s__Barnesiella viscericola DSM 18177
OTU_3586	0.0	0.0	16.0	0.0	0.0	0.0	0.0	3.0	2.0	1.0	0.0	3.0	3.0	0.0	12.0	2.0	3.0	15.0	k__Bacteria; p__Bacteroidetes; c__Bacteroidia; o__Bacteroidales; f__Barnesiellaceae; g__Barnesiella; s__Barnesiella viscericola DSM 18177
OTU_5824	0.0	0.0	1.0	2.0	0.0	0.0	0.0	0.0	0.0	1.0	0.0	1.0	1.0	0.0	0.0	0.0	0.0	0.0	k__Bacteria; p__Firmicutes; c__Clostridia; o__Clostridiales; f__Ruminococcaceae; g__Ruminococcaceae UCG-014; s__uncultured bacterium
OTU_114	0.0	0.0	28.0	1.0	0.0	0.0	3.0	30.0	45.0	0.0	1.0	26.0	5.0	0.0	70.0	3.0	7.0	3.0	k__Bacteria; p__Tenericutes; c__Mollicutes; o__Mollicutes RF39; f__uncultured bacterium; g__uncultured bacterium; s__uncultured bacterium
OTU_273	0.0	0.0	2.0	6.0	1.0	3.0	6.0	1.0	1.0	0.0	0.0	2.0	0.0	2.0	5.0	8.0	1.0	5.0	k__Bacteria; p__Firmicutes; c__Clostridia; o__Clostridiales; f__Peptococcaceae
OTU_3502	0.0	0.0	2.0	0.0	0.0	0.0	0.0	0.0	0.0	0.0	0.0	0.0	0.0	0.0	0.0	0.0	0.0	0.0	k__Bacteria; p__Firmicutes
OTU_1006	0.0	0.0	1.0	0.0	0.0	0.0	0.0	0.0	3.0	0.0	0.0	0.0	0.0	1.0	0.0	0.0	0.0	0.0	k__Bacteria; p__Firmicutes; c__Clostridia; o__Clostridiales
OTU_4214	0.0	0.0	2.0	0.0	0.0	0.0	0.0	0.0	0.0	0.0	0.0	0.0	0.0	0.0	0.0	0.0	0.0	0.0	k__Bacteria; p__Firmicutes; c__Clostridia; o__Clostridiales; f__Ruminococcaceae
OTU_224	0.0	0.0	5.0	3.0	3.0	5.0	3.0	1.0	2.0	0.0	0.0	16.0	14.0	0.0	0.0	4.0	0.0	0.0	k__Bacteria; p__Firmicutes
OTU_2306	0.0	0.0	3.0	0.0	0.0	0.0	0.0	0.0	0.0	0.0	1.0	0.0	0.0	0.0	0.0	0.0	0.0	0.0	k__Bacteria; p__Proteobacteria; c__Alphaproteobacteria; o__uncultured; f__uncultured Rhodospirillaceae bacterium; g__uncultured Rhodospirillaceae bacterium; s__uncultured Rhodospirillaceae bacterium
OTU_361	0.0	0.0	4.0	6.0	0.0	1.0	3.0	0.0	5.0	0.0	1.0	1.0	2.0	1.0	2.0	2.0	2.0	3.0	k__Bacteria; p__Firmicutes; c__Clostridia; o__Clostridiales; f__Christensenellaceae; g__Christensenellaceae R-7 group
OTU_1433	0.0	0.0	3.0	0.0	0.0	0.0	0.0	0.0	4.0	1.0	0.0	4.0	0.0	0.0	0.0	0.0	0.0	0.0	k__Bacteria; p__Firmicutes; c__Clostridia; o__Clostridiales; f__Ruminococcaceae; g__Faecalibacterium
OTU_2478	0.0	0.0	2.0	1.0	0.0	0.0	0.0	0.0	0.0	0.0	0.0	0.0	0.0	0.0	0.0	0.0	0.0	0.0	k__Bacteria; p__Firmicutes; c__Clostridia; o__Clostridiales
OTU_4185	0.0	0.0	2.0	0.0	0.0	0.0	0.0	2.0	2.0	0.0	0.0	0.0	0.0	0.0	1.0	0.0	1.0	0.0	k__Bacteria; p__Bacteroidetes; c__Bacteroidia; o__Bacteroidales; f__Barnesiellaceae; g__Barnesiella; s__Barnesiella viscericola DSM 18177
OTU_5934	0.0	0.0	1.0	3.0	0.0	0.0	0.0	0.0	0.0	0.0	0.0	0.0	0.0	0.0	0.0	0.0	2.0	0.0	k__Bacteria
OTU_3482	0.0	0.0	2.0	0.0	0.0	0.0	0.0	0.0	0.0	0.0	0.0	0.0	0.0	0.0	0.0	0.0	0.0	0.0	k__Bacteria
OTU_3479	0.0	0.0	6.0	1.0	1.0	0.0	0.0	4.0	6.0	5.0	1.0	9.0	5.0	6.0	1.0	0.0	3.0	0.0	k__Bacteria
OTU_4370	0.0	0.0	2.0	2.0	0.0	0.0	0.0	0.0	0.0	0.0	0.0	1.0	0.0	0.0	0.0	0.0	0.0	0.0	k__Bacteria; p__Firmicutes; c__Clostridia; o__Clostridiales
OTU_6468	0.0	0.0	2.0	1.0	0.0	0.0	0.0	0.0	0.0	0.0	0.0	0.0	0.0	0.0	0.0	0.0	0.0	0.0	k__Bacteria; p__Proteobacteria; c__Deltaproteobacteria; o__Myxococcales; f__Haliangiaceae; g__Haliangium
OTU_2477	0.0	0.0	1.0	0.0	1.0	0.0	0.0	0.0	0.0	0.0	0.0	0.0	0.0	0.0	0.0	0.0	0.0	0.0	k__Bacteria; p__Gemmatimonadetes; c__S0134 terrestrial group; o__uncultured Gemmatimonadetes bacterium; f__uncultured Gemmatimonadetes bacterium; g__uncultured Gemmatimonadetes bacterium; s__uncultured Gemmatimonadetes bacterium
OTU_519	0.0	0.0	1.0	0.0	0.0	0.0	0.0	1.0	4.0	2.0	0.0	0.0	0.0	2.0	7.0	0.0	2.0	0.0	k__Bacteria; p__Firmicutes; c__Clostridia; o__Clostridiales; f__Ruminococcaceae; g__Ruminococcaceae UCG-013
OTU_3517	0.0	0.0	2.0	0.0	0.0	0.0	0.0	0.0	0.0	0.0	0.0	0.0	0.0	0.0	0.0	0.0	0.0	0.0	k__Bacteria; p__Firmicutes
OTU_5989	0.0	0.0	1.0	0.0	0.0	0.0	0.0	0.0	0.0	0.0	0.0	0.0	0.0	0.0	0.0	0.0	0.0	2.0	k__Bacteria; p__Firmicutes
OTU_3449	0.0	0.0	1.0	2.0	0.0	0.0	0.0	0.0	0.0	0.0	0.0	0.0	0.0	0.0	0.0	1.0	1.0	1.0	k__Bacteria; p__Firmicutes; c__Clostridia; o__Clostridiales; f__Ruminococcaceae; g__Negativibacillus
OTU_4860	0.0	0.0	2.0	0.0	0.0	0.0	0.0	0.0	0.0	0.0	0.0	0.0	0.0	0.0	0.0	0.0	0.0	0.0	k__Bacteria; p__Firmicutes; c__Clostridia; o__Clostridiales; f__Ruminococcaceae
OTU_5320	0.0	0.0	1.0	1.0	0.0	0.0	0.0	1.0	6.0	0.0	2.0	2.0	7.0	0.0	1.0	0.0	0.0	0.0	k__Bacteria
OTU_3342	0.0	0.0	3.0	0.0	0.0	0.0	0.0	0.0	0.0	0.0	0.0	0.0	1.0	0.0	0.0	0.0	0.0	0.0	k__Bacteria; p__Firmicutes; c__Clostridia; o__Clostridiales; f__Ruminococcaceae
OTU_834	0.0	0.0	3.0	0.0	0.0	0.0	0.0	0.0	0.0	0.0	0.0	0.0	0.0	0.0	0.0	0.0	0.0	0.0	k__Bacteria
OTU_4021	0.0	0.0	1.0	1.0	0.0	0.0	0.0	0.0	0.0	0.0	0.0	0.0	0.0	0.0	3.0	0.0	0.0	0.0	k__Bacteria; p__Firmicutes; c__Clostridia; o__Clostridiales; f__Ruminococcaceae
OTU_6329	0.0	0.0	12.0	1.0	1.0	1.0	1.0	13.0	6.0	4.0	1.0	8.0	4.0	1.0	10.0	0.0	5.0	4.0	k__Bacteria; p__Bacteroidetes; c__Bacteroidia; o__Bacteroidales; f__Barnesiellaceae; g__Barnesiella; s__Barnesiella viscericola DSM 18177
OTU_2268	0.0	0.0	8.0	0.0	0.0	0.0	0.0	0.0	0.0	0.0	0.0	0.0	0.0	0.0	1.0	0.0	0.0	0.0	k__Bacteria; p__Firmicutes; c__Clostridia; o__Clostridiales; f__Ruminococcaceae
OTU_567	0.0	0.0	1.0	0.0	0.0	0.0	0.0	1.0	0.0	0.0	0.0	0.0	0.0	8.0	1.0	0.0	0.0	0.0	k__Bacteria; p__Firmicutes; c__Clostridia; o__Clostridiales
OTU_2709	0.0	0.0	2.0	0.0	0.0	0.0	0.0	0.0	0.0	0.0	0.0	0.0	0.0	0.0	0.0	0.0	0.0	0.0	k__Bacteria; p__Firmicutes; c__Clostridia; o__Clostridiales
OTU_4650	0.0	0.0	1.0	0.0	0.0	0.0	0.0	0.0	3.0	1.0	0.0	0.0	0.0	0.0	2.0	0.0	0.0	0.0	k__Bacteria; p__Firmicutes; c__Clostridia; o__Clostridiales; f__Ruminococcaceae
OTU_1902	0.0	0.0	5.0	0.0	0.0	0.0	0.0	0.0	0.0	0.0	0.0	0.0	0.0	0.0	0.0	0.0	0.0	0.0	k__Bacteria; p__Firmicutes; c__Clostridia; o__Clostridiales
OTU_4829	0.0	0.0	2.0	0.0	0.0	0.0	0.0	0.0	0.0	0.0	0.0	0.0	0.0	0.0	0.0	0.0	0.0	0.0	k__Bacteria
OTU_1468	0.0	0.0	6.0	0.0	0.0	0.0	0.0	7.0	0.0	0.0	2.0	1.0	2.0	2.0	0.0	0.0	1.0	1.0	k__Bacteria; p__Bacteroidetes; c__Bacteroidia; o__Bacteroidales; f__Barnesiellaceae; g__Barnesiella; s__Barnesiella viscericola DSM 18177
OTU_1755	0.0	0.0	1.0	0.0	2.0	0.0	1.0	0.0	1.0	3.0	0.0	1.0	0.0	0.0	0.0	0.0	0.0	1.0	k__Bacteria; p__Firmicutes; c__Clostridia; o__Clostridiales
OTU_1548	0.0	0.0	1.0	1.0	3.0	0.0	0.0	0.0	0.0	0.0	0.0	0.0	0.0	0.0	0.0	0.0	0.0	2.0	k__Bacteria; p__Firmicutes; c__Clostridia; o__Clostridiales; f__Ruminococcaceae; g__Ruminococcaceae UCG-014
OTU_5900	0.0	0.0	2.0	0.0	0.0	0.0	0.0	0.0	0.0	0.0	0.0	0.0	0.0	0.0	0.0	0.0	0.0	0.0	k__Bacteria; p__Firmicutes; c__Clostridia; o__Clostridiales; f__Family XIII
OTU_1498	0.0	0.0	2.0	0.0	0.0	1.0	1.0	0.0	0.0	0.0	0.0	0.0	4.0	0.0	0.0	0.0	0.0	0.0	k__Bacteria; p__Firmicutes; c__Clostridia; o__Clostridiales
OTU_4494	0.0	0.0	1.0	0.0	0.0	0.0	0.0	0.0	0.0	0.0	0.0	0.0	0.0	0.0	0.0	0.0	0.0	2.0	k__Bacteria; p__Firmicutes; c__Clostridia; o__Clostridiales; f__Ruminococcaceae
OTU_1784	0.0	0.0	4.0	0.0	7.0	0.0	1.0	2.0	0.0	0.0	0.0	0.0	0.0	0.0	0.0	0.0	0.0	0.0	k__Bacteria; p__Firmicutes; c__Clostridia; o__Clostridiales; f__Ruminococcaceae
OTU_1159	0.0	0.0	1.0	0.0	0.0	0.0	1.0	3.0	4.0	0.0	0.0	2.0	1.0	0.0	0.0	0.0	0.0	2.0	k__Bacteria; p__Firmicutes; c__Clostridia; o__Clostridiales; f__Ruminococcaceae; g__Negativibacillus
OTU_2607	0.0	0.0	8.0	1.0	1.0	0.0	2.0	0.0	0.0	2.0	1.0	5.0	0.0	0.0	2.0	0.0	1.0	2.0	k__Bacteria; p__Firmicutes; c__Clostridia; o__Clostridiales
OTU_4545	0.0	0.0	1.0	2.0	0.0	1.0	0.0	1.0	2.0	5.0	0.0	0.0	1.0	0.0	1.0	0.0	1.0	1.0	k__Bacteria; p__Firmicutes; c__Clostridia; o__Clostridiales; f__Ruminococcaceae
OTU_4809	0.0	0.0	1.0	0.0	1.0	0.0	0.0	2.0	0.0	1.0	0.0	0.0	4.0	0.0	0.0	2.0	0.0	0.0	k__Bacteria; p__Firmicutes; c__Clostridia; o__Clostridiales; f__Lachnospiraceae; g__[Ruminococcus] gauvreauii group
OTU_1300	0.0	0.0	1.0	0.0	0.0	0.0	0.0	0.0	0.0	0.0	0.0	8.0	0.0	1.0	0.0	0.0	0.0	0.0	k__Bacteria; p__Tenericutes; c__Mollicutes; o__Mollicutes RF39
OTU_2139	0.0	0.0	3.0	0.0	0.0	0.0	1.0	0.0	0.0	0.0	0.0	0.0	0.0	0.0	0.0	0.0	0.0	1.0	k__Bacteria; p__Firmicutes; c__Clostridia; o__Clostridiales; f__Ruminococcaceae; g__Ruminiclostridium 5; s__uncultured bacterium
OTU_6398	0.0	0.0	3.0	0.0	0.0	0.0	0.0	0.0	0.0	0.0	0.0	0.0	0.0	0.0	0.0	0.0	0.0	0.0	k__Bacteria
OTU_4073	0.0	0.0	3.0	0.0	0.0	1.0	0.0	0.0	0.0	0.0	0.0	0.0	0.0	0.0	0.0	0.0	0.0	0.0	k__Bacteria; p__Firmicutes; c__Clostridia; o__Clostridiales
OTU_5504	0.0	0.0	4.0	0.0	1.0	3.0	1.0	0.0	1.0	0.0	0.0	2.0	0.0	1.0	0.0	0.0	1.0	0.0	k__Bacteria
OTU_1071	0.0	0.0	4.0	0.0	0.0	0.0	0.0	0.0	0.0	0.0	0.0	0.0	0.0	0.0	0.0	0.0	0.0	0.0	k__Bacteria; p__Bacteroidetes; c__Bacteroidia; o__Bacteroidales; f__Barnesiellaceae; g__Barnesiella; s__Barnesiella viscericola DSM 18177
OTU_4968	0.0	0.0	1.0	5.0	2.0	0.0	0.0	2.0	2.0	1.0	0.0	0.0	4.0	0.0	2.0	1.0	3.0	1.0	k__Bacteria; p__Bacteroidetes; c__Bacteroidia; o__Bacteroidales; f__Barnesiellaceae
OTU_426	0.0	0.0	1.0	0.0	0.0	0.0	1.0	0.0	0.0	5.0	0.0	3.0	0.0	0.0	2.0	0.0	1.0	1.0	k__Bacteria; p__Firmicutes; c__Clostridia; o__Clostridiales; f__Ruminococcaceae
OTU_2728	0.0	0.0	2.0	0.0	0.0	0.0	1.0	0.0	0.0	3.0	0.0	0.0	4.0	0.0	0.0	1.0	0.0	0.0	k__Bacteria; p__Firmicutes; c__Clostridia; o__Clostridiales
OTU_5961	0.0	0.0	1.0	0.0	0.0	0.0	0.0	0.0	0.0	0.0	0.0	0.0	0.0	2.0	0.0	0.0	0.0	0.0	k__Bacteria; p__Firmicutes; c__Clostridia; o__Clostridiales
OTU_1129	0.0	0.0	3.0	3.0	6.0	0.0	1.0	7.0	3.0	3.0	0.0	3.0	10.0	8.0	0.0	1.0	7.0	3.0	k__Bacteria; p__Firmicutes; c__Clostridia; o__Clostridiales
OTU_3513	0.0	0.0	1.0	3.0	0.0	0.0	0.0	0.0	1.0	0.0	0.0	1.0	0.0	2.0	0.0	0.0	0.0	0.0	k__Bacteria
OTU_126	0.0	0.0	2.0	1.0	0.0	129.0	0.0	0.0	0.0	1.0	0.0	0.0	31.0	0.0	0.0	0.0	0.0	0.0	k__Bacteria; p__Firmicutes; c__Clostridia; o__Clostridiales; f__Ruminococcaceae; g__Ruminococcaceae UCG-014
OTU_1417	0.0	0.0	3.0	0.0	0.0	0.0	0.0	0.0	0.0	0.0	0.0	0.0	0.0	0.0	0.0	0.0	0.0	0.0	k__Bacteria; p__Bacteroidetes; c__Bacteroidia; o__Bacteroidales; f__Barnesiellaceae; g__Barnesiella; s__Barnesiella viscericola DSM 18177
OTU_1710	0.0	0.0	3.0	0.0	0.0	0.0	0.0	0.0	0.0	0.0	0.0	0.0	0.0	0.0	0.0	0.0	0.0	0.0	k__Bacteria
OTU_3514	0.0	0.0	1.0	0.0	0.0	1.0	0.0	0.0	2.0	0.0	0.0	0.0	1.0	0.0	0.0	0.0	0.0	1.0	k__Bacteria; p__Firmicutes; c__Bacilli; o__Lactobacillales
OTU_5037	0.0	0.0	2.0	1.0	0.0	0.0	2.0	0.0	0.0	0.0	0.0	0.0	2.0	0.0	0.0	0.0	0.0	0.0	k__Bacteria; p__Actinobacteria; c__Actinobacteria; o__Propionibacteriales; f__Nocardioidaceae; g__Nocardioides
OTU_4453	0.0	0.0	1.0	0.0	0.0	0.0	0.0	1.0	0.0	0.0	0.0	2.0	0.0	0.0	0.0	0.0	0.0	0.0	k__Bacteria; p__Bacteroidetes; c__Bacteroidia; o__Bacteroidales; f__Barnesiellaceae; g__Barnesiella; s__Barnesiella viscericola DSM 18177
OTU_5606	0.0	0.0	1.0	0.0	0.0	0.0	3.0	0.0	5.0	1.0	0.0	0.0	0.0	0.0	0.0	0.0	0.0	0.0	k__Bacteria; p__Firmicutes; c__Clostridia; o__Clostridiales
OTU_6254	0.0	0.0	2.0	0.0	0.0	3.0	0.0	0.0	1.0	0.0	3.0	0.0	0.0	1.0	2.0	1.0	0.0	0.0	k__Bacteria; p__Firmicutes; c__Clostridia; o__Clostridiales; f__Lachnospiraceae
OTU_4402	0.0	0.0	3.0	1.0	0.0	0.0	0.0	4.0	1.0	2.0	0.0	4.0	0.0	0.0	0.0	0.0	2.0	2.0	k__Bacteria; p__Bacteroidetes; c__Bacteroidia; o__Bacteroidales; f__Barnesiellaceae; g__Barnesiella; s__Barnesiella viscericola DSM 18177
OTU_1544	0.0	0.0	1.0	0.0	0.0	0.0	0.0	4.0	0.0	0.0	0.0	0.0	0.0	0.0	0.0	0.0	0.0	0.0	k__Bacteria; p__Firmicutes; c__Clostridia; o__Clostridiales
OTU_5842	0.0	0.0	1.0	0.0	0.0	0.0	0.0	0.0	2.0	0.0	0.0	0.0	0.0	0.0	0.0	0.0	0.0	0.0	k__Bacteria; p__Tenericutes; c__Mollicutes; o__Izimaplasmatales; f__uncultured bacterium; g__uncultured bacterium; s__uncultured bacterium
OTU_3357	0.0	0.0	8.0	0.0	0.0	0.0	0.0	0.0	4.0	0.0	0.0	0.0	0.0	0.0	0.0	0.0	2.0	0.0	k__Bacteria; p__Firmicutes; c__Clostridia; o__Clostridiales; f__Lachnospiraceae
OTU_5321	0.0	0.0	4.0	0.0	36.0	0.0	25.0	2.0	0.0	0.0	0.0	0.0	1.0	1.0	0.0	0.0	6.0	0.0	k__Bacteria; p__Firmicutes; c__Clostridia; o__Clostridiales
OTU_507	0.0	0.0	6.0	1.0	0.0	2.0	1.0	0.0	0.0	1.0	3.0	0.0	0.0	1.0	0.0	3.0	0.0	0.0	k__Bacteria; p__Proteobacteria; c__Gammaproteobacteria; o__Pseudomonadales; f__Moraxellaceae; g__Psychrobacter; s__uncultured Psychrobacter sp.
OTU_2234	0.0	0.0	2.0	0.0	0.0	0.0	0.0	0.0	0.0	0.0	0.0	0.0	0.0	0.0	0.0	1.0	0.0	0.0	k__Bacteria; p__Firmicutes
OTU_5725	0.0	0.0	1.0	0.0	0.0	0.0	1.0	0.0	0.0	0.0	0.0	0.0	7.0	0.0	0.0	0.0	0.0	0.0	k__Bacteria; p__Firmicutes; c__Clostridia; o__Clostridiales
OTU_6103	0.0	0.0	1.0	0.0	0.0	0.0	2.0	0.0	0.0	0.0	0.0	0.0	0.0	0.0	0.0	0.0	0.0	0.0	k__Bacteria; p__Firmicutes; c__Clostridia; o__Clostridiales; f__Ruminococcaceae
OTU_5951	0.0	0.0	2.0	0.0	0.0	0.0	0.0	0.0	0.0	0.0	0.0	0.0	0.0	0.0	0.0	0.0	0.0	0.0	k__Bacteria; p__Firmicutes; c__Clostridia; o__Clostridiales
OTU_2835	0.0	0.0	3.0	0.0	4.0	1.0	1.0	0.0	4.0	1.0	0.0	2.0	0.0	0.0	1.0	0.0	0.0	0.0	k__Bacteria; p__Firmicutes; c__Clostridia; o__Clostridiales; f__Ruminococcaceae
OTU_326	0.0	0.0	3.0	3.0	1.0	0.0	2.0	2.0	2.0	3.0	0.0	3.0	3.0	3.0	2.0	25.0	0.0	3.0	k__Bacteria; p__Tenericutes; c__Mollicutes; o__Mollicutes RF39
OTU_2229	0.0	0.0	2.0	0.0	0.0	0.0	0.0	0.0	0.0	0.0	0.0	0.0	0.0	0.0	0.0	0.0	0.0	0.0	k__Bacteria; p__Firmicutes; c__Clostridia; o__Clostridiales
OTU_505	0.0	0.0	3.0	0.0	1.0	0.0	0.0	8.0	0.0	0.0	0.0	0.0	0.0	1.0	0.0	0.0	0.0	0.0	k__Bacteria; p__Firmicutes; c__Clostridia; o__Clostridiales
OTU_2762	0.0	0.0	2.0	0.0	0.0	0.0	0.0	0.0	0.0	0.0	0.0	0.0	0.0	0.0	0.0	0.0	0.0	0.0	k__Bacteria; p__Firmicutes; c__Bacilli; o__Lactobacillales; f__Lactobacillaceae; g__Lactobacillus
OTU_3174	0.0	0.0	1.0	0.0	0.0	0.0	0.0	2.0	0.0	0.0	0.0	0.0	0.0	0.0	0.0	0.0	0.0	0.0	k__Bacteria; p__Bacteroidetes; c__Bacteroidia; o__Bacteroidales; f__Barnesiellaceae; g__Barnesiella
OTU_4757	0.0	0.0	2.0	0.0	0.0	0.0	0.0	0.0	0.0	0.0	0.0	0.0	0.0	0.0	0.0	0.0	0.0	0.0	k__Bacteria; p__Firmicutes; c__Clostridia; o__Clostridiales; f__Ruminococcaceae
OTU_1574	0.0	0.0	1.0	3.0	0.0	0.0	0.0	0.0	4.0	2.0	0.0	2.0	2.0	0.0	0.0	0.0	1.0	0.0	k__Bacteria; p__Firmicutes; c__Clostridia; o__Clostridiales; f__Ruminococcaceae
OTU_5843	0.0	0.0	1.0	2.0	3.0	0.0	0.0	2.0	3.0	1.0	0.0	2.0	0.0	2.0	2.0	0.0	0.0	0.0	k__Bacteria; p__Firmicutes; c__Clostridia; o__Clostridiales; f__Ruminococcaceae
OTU_5431	0.0	0.0	1.0	0.0	0.0	0.0	0.0	0.0	0.0	0.0	0.0	0.0	0.0	0.0	0.0	0.0	0.0	2.0	k__Bacteria; p__Firmicutes; c__Clostridia; o__Clostridiales; f__Lachnospiraceae
OTU_4977	0.0	0.0	2.0	0.0	0.0	0.0	0.0	0.0	0.0	0.0	0.0	0.0	0.0	0.0	0.0	0.0	0.0	0.0	k__Bacteria
OTU_3582	0.0	0.0	2.0	0.0	0.0	0.0	0.0	0.0	0.0	0.0	0.0	0.0	0.0	0.0	0.0	0.0	0.0	0.0	k__Bacteria; p__Firmicutes; c__Clostridia; o__Clostridiales; f__Ruminococcaceae
OTU_5640	0.0	0.0	2.0	0.0	0.0	0.0	1.0	1.0	5.0	0.0	0.0	1.0	0.0	5.0	0.0	4.0	1.0	2.0	k__Bacteria; p__Firmicutes
OTU_3658	0.0	0.0	2.0	2.0	0.0	0.0	6.0	6.0	2.0	2.0	0.0	0.0	1.0	5.0	0.0	2.0	0.0	2.0	k__Bacteria; p__Firmicutes; c__Clostridia; o__Clostridiales; f__Peptostreptococcaceae
OTU_438	0.0	0.0	3.0	4.0	0.0	1.0	0.0	0.0	4.0	0.0	2.0	6.0	0.0	0.0	1.0	4.0	1.0	0.0	k__Bacteria; p__Bacteroidetes; c__Bacteroidia; o__Bacteroidales; f__Bacteroidaceae; g__Bacteroides
OTU_1922	0.0	0.0	4.0	0.0	14.0	0.0	9.0	2.0	0.0	0.0	0.0	1.0	0.0	3.0	0.0	0.0	6.0	0.0	k__Bacteria; p__Firmicutes; c__Clostridia; o__Clostridiales
OTU_883	0.0	0.0	1.0	0.0	0.0	0.0	0.0	3.0	0.0	0.0	0.0	0.0	0.0	1.0	0.0	0.0	0.0	0.0	k__Bacteria; p__Firmicutes; c__Clostridia; o__Clostridiales; f__Ruminococcaceae
OTU_3585	0.0	0.0	2.0	0.0	0.0	0.0	0.0	0.0	0.0	0.0	0.0	0.0	0.0	0.0	0.0	0.0	0.0	0.0	k__Bacteria; p__Firmicutes; c__Clostridia; o__Clostridiales
OTU_4994	0.0	0.0	1.0	0.0	0.0	0.0	1.0	0.0	0.0	0.0	0.0	0.0	2.0	0.0	0.0	0.0	1.0	1.0	k__Bacteria; p__Firmicutes; c__Clostridia; o__Clostridiales
OTU_2732	0.0	0.0	4.0	0.0	0.0	0.0	0.0	0.0	6.0	3.0	0.0	0.0	0.0	0.0	7.0	0.0	0.0	0.0	k__Bacteria; p__Firmicutes; c__Clostridia; o__Clostridiales; f__Ruminococcaceae; g__GCA-900066225
OTU_2712	0.0	0.0	3.0	1.0	0.0	0.0	0.0	1.0	0.0	0.0	0.0	0.0	3.0	1.0	0.0	0.0	0.0	8.0	k__Bacteria
OTU_662	0.0	0.0	2.0	1.0	0.0	0.0	2.0	0.0	0.0	0.0	0.0	0.0	0.0	1.0	0.0	0.0	1.0	0.0	k__Bacteria; p__Firmicutes; c__Clostridia; o__Clostridiales; f__Ruminococcaceae; g__Ruminococcaceae UCG-009; s__uncultured bacterium
OTU_2683	0.0	0.0	2.0	0.0	0.0	0.0	0.0	0.0	0.0	0.0	0.0	0.0	0.0	0.0	0.0	0.0	0.0	0.0	k__Bacteria; p__Firmicutes; c__Clostridia; o__Clostridiales
OTU_645	0.0	0.0	1.0	0.0	1.0	1.0	3.0	1.0	7.0	5.0	6.0	1.0	4.0	2.0	6.0	19.0	0.0	0.0	k__Bacteria; p__Firmicutes; c__Clostridia; o__Clostridiales; f__Ruminococcaceae
OTU_2331	0.0	0.0	2.0	0.0	0.0	0.0	0.0	0.0	0.0	0.0	0.0	0.0	0.0	0.0	0.0	0.0	0.0	0.0	k__Bacteria; p__Firmicutes; c__Clostridia; o__Clostridiales; f__Lachnospiraceae
OTU_3565	0.0	0.0	3.0	0.0	0.0	0.0	0.0	2.0	0.0	0.0	0.0	0.0	1.0	0.0	4.0	0.0	1.0	0.0	k__Bacteria
OTU_3971	0.0	0.0	2.0	0.0	0.0	0.0	0.0	0.0	0.0	0.0	0.0	0.0	0.0	0.0	0.0	0.0	0.0	0.0	k__Bacteria; p__Firmicutes; c__Clostridia; o__Clostridiales; f__Ruminococcaceae; g__Faecalibacterium
OTU_165	0.0	0.0	2.0	1.0	0.0	0.0	1.0	0.0	6.0	0.0	0.0	5.0	9.0	17.0	60.0	0.0	0.0	4.0	k__Bacteria; p__Firmicutes; c__Clostridia; o__Clostridiales; f__Clostridiales vadinBB60 group; g__uncultured bacterium; s__uncultured bacterium
OTU_2697	0.0	0.0	2.0	0.0	0.0	0.0	1.0	0.0	0.0	1.0	0.0	0.0	0.0	1.0	0.0	0.0	0.0	2.0	k__Bacteria; p__Firmicutes; c__Clostridia; o__Clostridiales; f__Lachnospiraceae
OTU_3426	0.0	0.0	1.0	0.0	0.0	0.0	0.0	1.0	0.0	0.0	0.0	0.0	0.0	0.0	0.0	0.0	0.0	0.0	k__Bacteria; p__Bacteroidetes; c__Bacteroidia; o__Chitinophagales; f__Chitinophagaceae; g__Niastella; s__uncultured bacterium
OTU_6508	0.0	0.0	2.0	0.0	0.0	0.0	0.0	0.0	0.0	0.0	1.0	1.0	0.0	0.0	0.0	0.0	0.0	0.0	k__Bacteria; p__Actinobacteria; c__Actinobacteria; o__Pseudonocardiales; f__Pseudonocardiaceae; g__Saccharomonospora; s__Saccharomonospora viridis DSM 43017
OTU_129	0.0	0.0	1.0	3.0	3.0	0.0	4.0	4.0	22.0	0.0	3.0	1.0	0.0	26.0	9.0	37.0	2.0	32.0	k__Bacteria; p__Firmicutes; c__Bacilli; o__Lactobacillales; f__Lactobacillaceae; g__Lactobacillus; s__Lactobacillus aviarius subsp. araffinosus DSM 20653
OTU_3193	0.0	0.0	6.0	0.0	0.0	0.0	0.0	1.0	2.0	0.0	2.0	5.0	1.0	7.0	1.0	1.0	2.0	2.0	k__Bacteria; p__Bacteroidetes; c__Bacteroidia; o__Bacteroidales; f__Barnesiellaceae; g__Barnesiella; s__Barnesiella viscericola DSM 18177
OTU_2692	0.0	0.0	2.0	0.0	0.0	0.0	0.0	0.0	0.0	0.0	0.0	0.0	0.0	0.0	0.0	0.0	0.0	0.0	k__Bacteria; p__Firmicutes; c__Clostridia; o__Clostridiales; f__Ruminococcaceae
OTU_803	0.0	0.0	1.0	0.0	1.0	0.0	0.0	0.0	0.0	0.0	0.0	0.0	0.0	0.0	3.0	0.0	0.0	0.0	k__Bacteria; p__Firmicutes; c__Clostridia; o__Clostridiales; f__Ruminococcaceae
OTU_3516	0.0	0.0	1.0	0.0	0.0	0.0	0.0	0.0	2.0	0.0	0.0	0.0	0.0	0.0	0.0	0.0	0.0	0.0	k__Bacteria; p__Firmicutes; c__Clostridia; o__Clostridiales; f__Ruminococcaceae
OTU_3995	0.0	0.0	3.0	0.0	0.0	0.0	0.0	0.0	0.0	0.0	0.0	0.0	0.0	0.0	0.0	0.0	0.0	0.0	k__Bacteria; p__Firmicutes; c__Clostridia; o__Clostridiales; f__Ruminococcaceae
OTU_1697	0.0	0.0	3.0	0.0	1.0	0.0	0.0	0.0	2.0	0.0	0.0	0.0	4.0	0.0	0.0	3.0	0.0	1.0	k__Bacteria; p__Firmicutes; c__Clostridia; o__Clostridiales
OTU_1183	0.0	0.0	5.0	0.0	0.0	0.0	0.0	0.0	0.0	0.0	0.0	0.0	0.0	0.0	0.0	0.0	0.0	0.0	k__Bacteria; p__Firmicutes; c__Clostridia; o__Clostridiales
OTU_4400	0.0	0.0	6.0	0.0	0.0	0.0	0.0	0.0	0.0	0.0	0.0	0.0	0.0	0.0	0.0	0.0	0.0	0.0	k__Bacteria; p__Bacteroidetes; c__Bacteroidia; o__Bacteroidales; f__Barnesiellaceae; g__Barnesiella; s__Barnesiella viscericola DSM 18177
OTU_5544	0.0	0.0	1.0	0.0	0.0	0.0	2.0	0.0	0.0	0.0	0.0	0.0	0.0	0.0	0.0	0.0	0.0	0.0	k__Bacteria; p__Firmicutes; c__Clostridia; o__Clostridiales; f__Ruminococcaceae; g__DTU089; s__uncultured bacterium
OTU_5186	0.0	0.0	2.0	0.0	0.0	0.0	0.0	0.0	0.0	0.0	0.0	0.0	0.0	0.0	0.0	0.0	0.0	0.0	k__Bacteria; p__Firmicutes; c__Clostridia; o__Clostridiales
OTU_258	0.0	0.0	5.0	16.0	5.0	0.0	3.0	0.0	2.0	2.0	0.0	0.0	13.0	30.0	0.0	0.0	4.0	0.0	k__Bacteria; p__Firmicutes; c__Clostridia; o__Clostridiales; f__Ruminococcaceae; g__[Eubacterium] coprostanoligenes group
OTU_3259	0.0	0.0	2.0	0.0	0.0	0.0	0.0	1.0	2.0	6.0	1.0	4.0	0.0	2.0	3.0	0.0	1.0	0.0	k__Bacteria; p__Firmicutes; c__Clostridia; o__Clostridiales
OTU_3409	0.0	0.0	5.0	0.0	11.0	0.0	4.0	1.0	0.0	0.0	0.0	2.0	2.0	0.0	0.0	1.0	1.0	1.0	k__Bacteria; p__Firmicutes; c__Clostridia; o__Clostridiales; f__Ruminococcaceae
OTU_2560	0.0	0.0	2.0	0.0	0.0	0.0	0.0	0.0	2.0	0.0	0.0	1.0	1.0	0.0	0.0	0.0	2.0	0.0	k__Bacteria; p__Firmicutes; c__Clostridia; o__Clostridiales; f__Ruminococcaceae
OTU_609	0.0	0.0	2.0	1.0	0.0	0.0	1.0	0.0	7.0	3.0	0.0	0.0	0.0	2.0	1.0	0.0	2.0	0.0	k__Bacteria; p__Firmicutes; c__Clostridia; o__Clostridiales; f__Ruminococcaceae
OTU_5557	0.0	0.0	1.0	1.0	6.0	1.0	0.0	0.0	3.0	3.0	1.0	1.0	0.0	0.0	0.0	1.0	0.0	0.0	k__Bacteria; p__Firmicutes; c__Clostridia; o__Clostridiales; f__Lachnospiraceae
OTU_4928	0.0	0.0	5.0	0.0	0.0	0.0	0.0	0.0	0.0	0.0	0.0	0.0	0.0	0.0	0.0	0.0	0.0	1.0	k__Bacteria; p__Firmicutes; c__Clostridia; o__Clostridiales; f__Peptostreptococcaceae; g__Terrisporobacter; s__uncultured bacterium
OTU_1727	0.0	0.0	2.0	0.0	1.0	0.0	2.0	0.0	2.0	1.0	0.0	0.0	3.0	1.0	0.0	0.0	0.0	0.0	k__Bacteria; p__Firmicutes; c__Clostridia; o__Clostridiales
OTU_2784	0.0	0.0	3.0	0.0	0.0	0.0	0.0	0.0	0.0	0.0	0.0	0.0	0.0	0.0	0.0	0.0	0.0	0.0	k__Bacteria; p__Bacteroidetes; c__Bacteroidia; o__Bacteroidales; f__Barnesiellaceae; g__Barnesiella; s__Barnesiella viscericola DSM 18177
OTU_266	0.0	0.0	2.0	4.0	0.0	1.0	5.0	3.0	6.0	0.0	1.0	9.0	3.0	3.0	4.0	5.0	2.0	2.0	k__Bacteria; p__Firmicutes; c__Clostridia; o__Clostridiales; f__Ruminococcaceae; g__Oscillibacter
OTU_2640	0.0	0.0	2.0	0.0	0.0	0.0	0.0	0.0	0.0	0.0	0.0	0.0	0.0	0.0	0.0	0.0	0.0	0.0	k__Bacteria; p__Firmicutes; c__Clostridia; o__Clostridiales
OTU_3425	0.0	0.0	1.0	0.0	0.0	1.0	0.0	0.0	0.0	0.0	0.0	0.0	3.0	0.0	0.0	0.0	1.0	0.0	k__Bacteria; p__Firmicutes; c__Clostridia; o__Clostridiales; f__Lachnospiraceae
OTU_5859	0.0	0.0	3.0	2.0	5.0	1.0	6.0	6.0	0.0	0.0	0.0	1.0	2.0	0.0	0.0	0.0	2.0	0.0	k__Bacteria; p__Firmicutes; c__Clostridia; o__Clostridiales; f__Lachnospiraceae
OTU_5156	0.0	0.0	1.0	0.0	0.0	1.0	1.0	0.0	2.0	3.0	0.0	0.0	3.0	6.0	5.0	1.0	0.0	0.0	k__Bacteria; p__Firmicutes; c__Clostridia; o__Clostridiales; f__Ruminococcaceae
OTU_1496	0.0	0.0	3.0	0.0	1.0	1.0	0.0	7.0	7.0	2.0	1.0	1.0	1.0	4.0	1.0	0.0	2.0	0.0	k__Bacteria; p__Firmicutes; c__Clostridia; o__Clostridiales; f__Lachnospiraceae
OTU_6002	0.0	0.0	2.0	0.0	0.0	0.0	0.0	0.0	0.0	0.0	0.0	0.0	0.0	0.0	0.0	0.0	0.0	0.0	k__Bacteria; p__Firmicutes; c__Clostridia; o__Clostridiales; f__Ruminococcaceae; g__uncultured
OTU_792	0.0	0.0	2.0	0.0	0.0	2.0	0.0	0.0	1.0	1.0	0.0	0.0	0.0	3.0	0.0	0.0	1.0	2.0	k__Bacteria; p__Firmicutes; c__Clostridia; o__Clostridiales; f__Ruminococcaceae
OTU_396	0.0	0.0	1.0	1.0	0.0	0.0	1.0	0.0	4.0	1.0	0.0	1.0	1.0	6.0	0.0	0.0	0.0	0.0	k__Bacteria; p__Firmicutes; c__Clostridia; o__Clostridiales; f__Ruminococcaceae
OTU_5033	0.0	0.0	2.0	0.0	0.0	0.0	0.0	0.0	0.0	0.0	0.0	0.0	0.0	0.0	0.0	0.0	0.0	0.0	k__Bacteria; p__Bacteroidetes; c__Bacteroidia; o__Bacteroidales; f__Barnesiellaceae; g__Barnesiella; s__Barnesiella viscericola DSM 18177
OTU_4076	0.0	0.0	2.0	0.0	0.0	0.0	0.0	0.0	0.0	0.0	0.0	0.0	1.0	0.0	0.0	0.0	0.0	0.0	k__Bacteria
OTU_4973	0.0	0.0	4.0	0.0	0.0	0.0	0.0	0.0	0.0	0.0	0.0	0.0	0.0	0.0	0.0	0.0	0.0	0.0	k__Bacteria; p__Firmicutes; c__Clostridia; o__Clostridiales
OTU_3258	0.0	0.0	1.0	0.0	0.0	0.0	0.0	0.0	3.0	0.0	0.0	0.0	0.0	0.0	0.0	0.0	1.0	0.0	k__Bacteria
OTU_4356	0.0	0.0	1.0	0.0	0.0	1.0	0.0	0.0	1.0	1.0	0.0	0.0	0.0	0.0	0.0	0.0	1.0	1.0	k__Bacteria; p__Firmicutes; c__Clostridia; o__Clostridiales; f__Lachnospiraceae; g__Anaerocolumna; s__uncultured bacterium
OTU_6129	0.0	0.0	2.0	0.0	0.0	0.0	0.0	0.0	0.0	0.0	0.0	0.0	0.0	0.0	0.0	0.0	0.0	0.0	k__Bacteria; p__Firmicutes; c__Clostridia; o__Clostridiales; f__Ruminococcaceae
OTU_1664	0.0	0.0	5.0	0.0	1.0	0.0	1.0	0.0	0.0	0.0	0.0	1.0	0.0	0.0	0.0	0.0	0.0	1.0	k__Bacteria; p__Firmicutes; c__Clostridia; o__Clostridiales; f__Lachnospiraceae
OTU_714	0.0	0.0	2.0	0.0	0.0	0.0	0.0	0.0	2.0	0.0	0.0	2.0	1.0	1.0	0.0	5.0	1.0	0.0	k__Bacteria; p__Firmicutes; c__Clostridia; o__Clostridiales
OTU_2631	0.0	0.0	6.0	0.0	0.0	0.0	0.0	0.0	0.0	0.0	0.0	0.0	0.0	0.0	0.0	0.0	0.0	1.0	k__Bacteria
OTU_3537	0.0	0.0	2.0	0.0	0.0	0.0	0.0	0.0	0.0	0.0	0.0	0.0	0.0	0.0	0.0	0.0	0.0	0.0	k__Bacteria
OTU_1479	0.0	0.0	1.0	0.0	0.0	0.0	0.0	0.0	3.0	0.0	0.0	1.0	0.0	1.0	0.0	0.0	0.0	0.0	k__Bacteria; p__Bacteroidetes; c__Bacteroidia; o__Bacteroidales; f__Barnesiellaceae; g__Barnesiella; s__Barnesiella viscericola DSM 18177
OTU_1856	0.0	0.0	1.0	0.0	0.0	0.0	0.0	0.0	0.0	1.0	0.0	1.0	1.0	0.0	0.0	0.0	1.0	0.0	k__Bacteria; p__Firmicutes; c__Clostridia; o__Clostridiales; f__Ruminococcaceae; g__Hydrogenoanaerobacterium
OTU_2978	0.0	0.0	2.0	0.0	0.0	0.0	0.0	0.0	3.0	0.0	1.0	1.0	0.0	0.0	0.0	0.0	0.0	0.0	k__Bacteria; p__Bacteroidetes; c__Bacteroidia; o__Bacteroidales
OTU_3364	0.0	0.0	2.0	0.0	0.0	0.0	0.0	0.0	0.0	0.0	0.0	0.0	0.0	0.0	0.0	0.0	0.0	0.0	k__Bacteria
OTU_4124	0.0	0.0	2.0	2.0	3.0	5.0	2.0	0.0	1.0	0.0	0.0	0.0	0.0	1.0	0.0	1.0	1.0	0.0	k__Bacteria; p__Firmicutes; c__Clostridia; o__Clostridiales; f__Lachnospiraceae
OTU_1732	0.0	0.0	1.0	2.0	0.0	0.0	0.0	0.0	1.0	0.0	0.0	1.0	0.0	1.0	0.0	0.0	0.0	0.0	k__Bacteria; p__Firmicutes; c__Clostridia; o__Clostridiales
OTU_2319	0.0	0.0	2.0	0.0	1.0	0.0	1.0	1.0	0.0	1.0	0.0	3.0	0.0	0.0	1.0	0.0	0.0	0.0	k__Bacteria; p__Firmicutes; c__Clostridia; o__Clostridiales; f__Ruminococcaceae
OTU_2952	0.0	0.0	3.0	1.0	2.0	0.0	4.0	0.0	5.0	6.0	1.0	2.0	0.0	3.0	3.0	0.0	4.0	0.0	k__Bacteria; p__Firmicutes; c__Clostridia; o__Clostridiales; f__Ruminococcaceae
OTU_1345	0.0	0.0	3.0	0.0	1.0	0.0	0.0	0.0	0.0	0.0	1.0	0.0	0.0	0.0	0.0	1.0	0.0	0.0	k__Bacteria; p__Firmicutes; c__Clostridia; o__Clostridiales; f__Lachnospiraceae
OTU_6062	0.0	0.0	2.0	0.0	0.0	0.0	0.0	0.0	0.0	0.0	0.0	0.0	0.0	0.0	0.0	0.0	0.0	0.0	k__Bacteria; p__Firmicutes; c__Clostridia; o__Clostridiales
OTU_2568	0.0	0.0	2.0	0.0	0.0	0.0	0.0	0.0	0.0	0.0	0.0	0.0	0.0	0.0	0.0	0.0	0.0	0.0	k__Bacteria; p__Firmicutes; c__Clostridia; o__Clostridiales
OTU_1877	0.0	0.0	2.0	0.0	0.0	0.0	0.0	0.0	0.0	0.0	0.0	0.0	0.0	0.0	0.0	0.0	0.0	0.0	k__Bacteria; p__Firmicutes; c__Clostridia; o__Clostridiales; f__Ruminococcaceae
OTU_690	0.0	0.0	3.0	0.0	0.0	0.0	0.0	1.0	3.0	0.0	1.0	1.0	0.0	0.0	0.0	1.0	0.0	1.0	k__Bacteria; p__Firmicutes; c__Clostridia; o__Clostridiales; f__Ruminococcaceae; g__Ruminococcaceae UCG-010; s__uncultured bacterium
OTU_349	0.0	0.0	2.0	1.0	6.0	0.0	2.0	2.0	4.0	2.0	2.0	0.0	0.0	0.0	1.0	1.0	2.0	0.0	k__Bacteria; p__Firmicutes; c__Clostridia; o__Clostridiales; f__Lachnospiraceae; g__Lachnospiraceae NK4A136 group; s__uncultured bacterium
OTU_2751	0.0	0.0	5.0	0.0	0.0	0.0	0.0	7.0	2.0	0.0	0.0	1.0	1.0	1.0	1.0	0.0	2.0	1.0	k__Bacteria; p__Bacteroidetes; c__Bacteroidia; o__Bacteroidales; f__Barnesiellaceae; g__Barnesiella; s__Barnesiella viscericola DSM 18177
OTU_2296	0.0	0.0	1.0	0.0	0.0	0.0	0.0	0.0	0.0	1.0	0.0	0.0	4.0	0.0	0.0	0.0	0.0	0.0	k__Bacteria; p__Firmicutes; c__Clostridia; o__Clostridiales; f__Lachnospiraceae
OTU_982	0.0	0.0	5.0	0.0	0.0	0.0	0.0	0.0	3.0	0.0	0.0	0.0	0.0	1.0	0.0	0.0	0.0	0.0	k__Bacteria; p__Firmicutes; c__Clostridia; o__Clostridiales; f__Ruminococcaceae
OTU_6432	0.0	0.0	2.0	0.0	0.0	0.0	0.0	0.0	1.0	0.0	0.0	0.0	0.0	0.0	0.0	0.0	0.0	0.0	k__Bacteria
OTU_3932	0.0	0.0	2.0	2.0	1.0	0.0	0.0	0.0	0.0	0.0	0.0	0.0	0.0	1.0	0.0	0.0	0.0	0.0	k__Bacteria
OTU_414	0.0	0.0	4.0	1.0	1.0	9.0	4.0	1.0	4.0	2.0	1.0	0.0	0.0	3.0	0.0	3.0	0.0	0.0	k__Bacteria; p__Deferribacteres; c__Deferribacteres; o__Deferribacterales; f__Deferribacteraceae; g__Mucispirillum
OTU_5331	0.0	0.0	2.0	0.0	0.0	0.0	0.0	0.0	0.0	0.0	0.0	0.0	0.0	0.0	0.0	0.0	0.0	0.0	k__Bacteria; p__Firmicutes; c__Bacilli; o__Lactobacillales; f__Lactobacillaceae; g__Lactobacillus
OTU_2304	0.0	0.0	2.0	0.0	0.0	0.0	0.0	0.0	0.0	0.0	0.0	0.0	0.0	0.0	0.0	0.0	0.0	1.0	k__Bacteria; p__Firmicutes
OTU_5319	0.0	0.0	2.0	0.0	0.0	0.0	0.0	0.0	0.0	0.0	0.0	0.0	0.0	0.0	0.0	0.0	0.0	0.0	k__Bacteria; p__Firmicutes; c__Bacilli; o__Lactobacillales; f__Lactobacillaceae; g__Lactobacillus
OTU_504	0.0	0.0	3.0	0.0	0.0	1.0	0.0	0.0	4.0	5.0	1.0	0.0	2.0	0.0	3.0	2.0	1.0	2.0	k__Bacteria; p__Firmicutes; c__Clostridia; o__Clostridiales; f__Ruminococcaceae; g__Ruminococcaceae UCG-013; s__uncultured Clostridiales bacterium
OTU_2305	0.0	0.0	2.0	0.0	0.0	0.0	0.0	0.0	0.0	0.0	0.0	0.0	0.0	0.0	0.0	0.0	0.0	0.0	k__Bacteria
OTU_3766	0.0	0.0	2.0	0.0	0.0	0.0	1.0	0.0	4.0	0.0	0.0	4.0	1.0	0.0	0.0	4.0	0.0	0.0	k__Bacteria; p__Firmicutes; c__Clostridia; o__Clostridiales; f__Lachnospiraceae
OTU_2310	0.0	0.0	3.0	0.0	0.0	0.0	0.0	0.0	0.0	0.0	0.0	0.0	0.0	0.0	0.0	0.0	0.0	0.0	k__Bacteria; p__Firmicutes
OTU_3562	0.0	0.0	2.0	0.0	0.0	0.0	0.0	0.0	1.0	2.0	0.0	0.0	0.0	2.0	0.0	0.0	0.0	0.0	k__Bacteria; p__Firmicutes; c__Clostridia; o__Clostridiales; f__Ruminococcaceae
OTU_1062	0.0	0.0	5.0	0.0	0.0	0.0	0.0	0.0	0.0	0.0	0.0	0.0	0.0	0.0	0.0	0.0	0.0	0.0	k__Bacteria
OTU_889	0.0	0.0	3.0	0.0	4.0	0.0	1.0	1.0	0.0	0.0	0.0	0.0	0.0	0.0	0.0	0.0	0.0	0.0	k__Bacteria; p__Firmicutes; c__Clostridia; o__Clostridiales; f__Ruminococcaceae
OTU_764	0.0	0.0	3.0	0.0	0.0	0.0	0.0	0.0	0.0	0.0	0.0	0.0	0.0	0.0	0.0	0.0	0.0	0.0	k__Bacteria; p__Firmicutes; c__Clostridia; o__Clostridiales
[truncated: 4,522 more rows]
