# Supplementary material for: Effects of dietary tryptophan supplementation on rectal temperature, humoral immunity, and cecal microflora composition of heat-stressed broilers
Source: Front Vet Sci. 2023 Sep 28;10:1247260. doi: 10.3389/fvets.2023.1247260 (PMC10572358; doi:10.3389/fvets.2023.1247260)
Supplement: Supplementary file 3 [file Data_Sheet_1.ZIP › 03_Community/Abundance/Absolute/Class.csv]

	HS_1	HS_2	HS_3	HS_4	HS_5	HS_6	HS_Trp_1	HS_Trp_2	HS_Trp_3	HS_Trp_4	HS_Trp_5	HS_Trp_6	TN_1	TN_2	TN_3	TN_4	TN_5	TN_6
c__AD3	1.0	0.0	0.0	0.0	0.0	0.0	1.0	1.0	0.0	1.0	0.0	0.0	0.0	3.0	0.0	1.0	0.0	0.0
c__Acidimicrobiia	1.0	0.0	2.0	2.0	1.0	0.0	1.0	2.0	3.0	0.0	3.0	2.0	0.0	2.0	0.0	1.0	1.0	0.0
c__Acidobacteriia	3.0	2.0	1.0	0.0	1.0	1.0	1.0	3.0	1.0	0.0	1.0	5.0	0.0	6.0	6.0	2.0	3.0	2.0
c__Actinobacteria	16.0	13.0	12.0	32.0	19.0	28.0	14.0	21.0	9.0	35.0	20.0	10.0	29.0	29.0	45.0	25.0	32.0	18.0
c__Alphaproteobacteria	43.0	46.0	39.0	44.0	27.0	29.0	59.0	50.0	57.0	40.0	50.0	53.0	22.0	52.0	37.0	45.0	46.0	74.0
c__Anaerolineae	0.0	0.0	4.0	0.0	0.0	3.0	0.0	0.0	0.0	0.0	0.0	0.0	0.0	2.0	0.0	1.0	0.0	0.0
c__Bacilli	250.0	8944.0	1864.0	824.0	315.0	251.0	159.0	280.0	3997.0	163.0	231.0	401.0	81.0	297.0	162.0	1880.0	533.0	1574.0
c__Bacteroidia	22993.0	11561.0	39079.0	28380.0	22782.0	26386.0	8223.0	38501.0	28299.0	17682.0	35181.0	19455.0	17657.0	20578.0	26342.0	70224.0	31946.0	13063.0
c__Blastocatellia (Subgroup 4)	0.0	2.0	0.0	0.0	0.0	0.0	0.0	0.0	0.0	0.0	0.0	0.0	0.0	0.0	0.0	0.0	0.0	0.0
c__Campylobacteria	7.0	0.0	4.0	8.0	2.0	1.0	3.0	5.0	2.0	6.0	4.0	2.0	0.0	0.0	2.0	5.0	1.0	3.0
c__Chlamydiae	0.0	0.0	0.0	0.0	0.0	0.0	0.0	0.0	0.0	0.0	0.0	0.0	0.0	0.0	0.0	0.0	0.0	2.0
c__Chloroflexia	0.0	1.0	1.0	0.0	0.0	0.0	0.0	0.0	0.0	0.0	0.0	0.0	0.0	0.0	0.0	0.0	0.0	0.0
c__Clostridia	33482.0	7178.0	17123.0	16458.0	56676.0	14862.0	17692.0	15353.0	32570.0	28734.0	9915.0	13824.0	13758.0	17040.0	17845.0	9263.0	16202.0	19124.0
c__Coriobacteriia	21.0	5.0	24.0	6.0	30.0	6.0	23.0	22.0	7.0	21.0	5.0	13.0	6.0	5.0	10.0	55.0	11.0	11.0
c__Deferribacteres	1.0	1.0	5.0	1.0	2.0	12.0	8.0	2.0	7.0	2.0	1.0	0.0	0.0	5.0	0.0	3.0	2.0	2.0
c__Deltaproteobacteria	476.0	119.0	375.0	179.0	149.0	8.0	257.0	126.0	311.0	118.0	145.0	150.0	306.0	231.0	186.0	955.0	197.0	290.0
c__Erysipelotrichia	166.0	36.0	261.0	129.0	679.0	139.0	174.0	267.0	607.0	263.0	122.0	130.0	149.0	145.0	337.0	270.0	115.0	250.0
c__Fibrobacteria	0.0	0.0	0.0	0.0	0.0	0.0	2.0	0.0	0.0	0.0	0.0	0.0	0.0	0.0	0.0	0.0	0.0	0.0
c__Fusobacteriia	0.0	0.0	0.0	0.0	0.0	0.0	0.0	0.0	0.0	0.0	0.0	0.0	0.0	2.0	0.0	0.0	0.0	0.0
c__Gammaproteobacteria	123.0	199.0	144.0	47.0	108.0	155.0	80.0	185.0	138.0	91.0	63.0	121.0	104.0	84.0	94.0	778.0	171.0	260.0
c__Gemmatimonadetes	0.0	7.0	1.0	3.0	3.0	4.0	1.0	0.0	2.0	1.0	3.0	1.0	1.0	2.0	1.0	6.0	1.0	2.0
c__Gitt-GS-136	0.0	0.0	1.0	0.0	0.0	0.0	2.0	0.0	0.0	0.0	0.0	0.0	0.0	0.0	0.0	0.0	3.0	0.0
c__JG30-KF-CM66	0.0	0.0	0.0	0.0	2.0	0.0	0.0	0.0	0.0	0.0	0.0	0.0	0.0	0.0	0.0	0.0	0.0	0.0
c__KD4-96	2.0	2.0	1.0	1.0	2.0	2.0	0.0	1.0	0.0	5.0	1.0	2.0	0.0	2.0	0.0	1.0	1.0	1.0
c__Lentisphaeria	1.0	0.0	0.0	0.0	0.0	1.0	0.0	0.0	0.0	0.0	0.0	1.0	0.0	0.0	2.0	0.0	0.0	0.0
c__MB-A2-108	1.0	0.0	0.0	1.0	0.0	4.0	0.0	0.0	0.0	0.0	0.0	2.0	0.0	1.0	0.0	0.0	0.0	1.0
c__Melainabacteria	18.0	2.0	8.0	24.0	3.0	1.0	1.0	4.0	10.0	5.0	1.0	11.0	20.0	42.0	1.0	71.0	5.0	4.0
c__Mollicutes	94.0	117.0	189.0	117.0	113.0	62.0	106.0	136.0	545.0	178.0	69.0	272.0	111.0	107.0	212.0	275.0	69.0	96.0
c__Negativicutes	112.0	148.0	117.0	1.0	526.0	2.0	115.0	1963.0	645.0	0.0	22.0	178.0	1.0	680.0	33.0	1086.0	132.0	224.0
c__Nitriliruptoria	0.0	0.0	1.0	0.0	0.0	0.0	0.0	0.0	0.0	0.0	0.0	0.0	1.0	0.0	0.0	0.0	0.0	0.0
c__Nitrospira	1.0	1.0	1.0	0.0	0.0	0.0	1.0	0.0	0.0	0.0	1.0	0.0	1.0	1.0	0.0	0.0	0.0	0.0
c__Oxyphotobacteria	113.0	1.0	2.0	4.0	10.0	30.0	1.0	9.0	11.0	16.0	1.0	3.0	7.0	21.0	25.0	5.0	3.0	51.0
c__Phycisphaerae	0.0	1.0	0.0	1.0	0.0	0.0	0.0	0.0	0.0	0.0	1.0	0.0	0.0	0.0	0.0	0.0	1.0	0.0
c__Rhodothermia	0.0	0.0	0.0	0.0	1.0	0.0	0.0	0.0	0.0	0.0	0.0	0.0	0.0	0.0	0.0	0.0	0.0	1.0
c__S0134 terrestrial group	0.0	0.0	1.0	0.0	1.0	0.0	0.0	0.0	0.0	0.0	0.0	0.0	0.0	0.0	0.0	0.0	0.0	0.0
c__Saccharimonadia	0.0	0.0	2.0	0.0	0.0	0.0	0.0	0.0	0.0	0.0	0.0	0.0	0.0	0.0	0.0	0.0	5.0	0.0
c__Spirochaetia	0.0	4.0	2.0	1.0	2.0	0.0	2.0	3.0	0.0	1.0	4.0	2.0	0.0	2.0	2.0	0.0	3.0	2.0
c__Synergistia	1.0	113.0	0.0	2.0	1.0	0.0	0.0	0.0	9.0	2.0	2.0	0.0	0.0	0.0	0.0	0.0	0.0	2.0
c__TK10	0.0	0.0	0.0	0.0	0.0	0.0	0.0	1.0	0.0	0.0	0.0	0.0	0.0	0.0	1.0	0.0	0.0	0.0
c__Thermoleophilia	0.0	2.0	1.0	0.0	2.0	2.0	2.0	5.0	2.0	0.0	0.0	0.0	3.0	1.0	2.0	4.0	0.0	2.0
c__Verrucomicrobiae	1.0	5.0	1.0	1.0	3.0	1.0	7.0	0.0	0.0	0.0	2.0	3.0	0.0	2.0	1.0	5.0	1.0	0.0
c__uncultured Firmicutes bacterium	2.0	0.0	0.0	0.0	0.0	0.0	0.0	0.0	0.0	0.0	0.0	0.0	0.0	0.0	0.0	0.0	0.0	0.0
c__uncultured bacterium	2.0	0.0	0.0	0.0	0.0	0.0	0.0	0.0	0.0	0.0	0.0	0.0	0.0	0.0	0.0	0.0	0.0	0.0
Others	432.0	376.0	667.0	544.0	1020.0	356.0	178.0	547.0	696.0	827.0	172.0	596.0	377.0	611.0	361.0	321.0	712.0	443.0
