# Supplementary material for: Effects of dietary tryptophan supplementation on rectal temperature, humoral immunity, and cecal microflora composition of heat-stressed broilers
Source: Front Vet Sci. 2023 Sep 28;10:1247260. doi: 10.3389/fvets.2023.1247260 (PMC10572358; doi:10.3389/fvets.2023.1247260)
Supplement: Supplementary file 3 [file Data_Sheet_1.ZIP › 03_Community/Abundance/Absolute/Family.csv]

	HS_1	HS_2	HS_3	HS_4	HS_5	HS_6	HS_Trp_1	HS_Trp_2	HS_Trp_3	HS_Trp_4	HS_Trp_5	HS_Trp_6	TN_1	TN_2	TN_3	TN_4	TN_5	TN_6
f__A4b	0.0	0.0	4.0	0.0	0.0	3.0	0.0	0.0	0.0	0.0	0.0	0.0	0.0	2.0	0.0	1.0	0.0	0.0
f__AEGEAN-169 marine group	0.0	1.0	0.0	1.0	0.0	0.0	0.0	0.0	0.0	0.0	1.0	0.0	0.0	0.0	0.0	2.0	0.0	1.0
f__Acetobacteraceae	1.0	0.0	1.0	0.0	0.0	0.0	2.0	1.0	0.0	0.0	1.0	1.0	0.0	0.0	0.0	1.0	0.0	0.0
f__Acholeplasmataceae	1.0	0.0	1.0	0.0	0.0	0.0	2.0	0.0	0.0	1.0	0.0	0.0	0.0	0.0	3.0	0.0	2.0	1.0
f__Acidaminococcaceae	112.0	148.0	117.0	1.0	526.0	2.0	114.0	1961.0	639.0	0.0	22.0	178.0	1.0	679.0	33.0	1082.0	130.0	224.0
f__Acidobacteriaceae (Subgroup 1)	1.0	1.0	0.0	0.0	1.0	1.0	0.0	0.0	1.0	0.0	0.0	3.0	0.0	0.0	3.0	0.0	0.0	1.0
f__Actinomarinaceae	0.0	0.0	1.0	0.0	0.0	0.0	0.0	1.0	0.0	0.0	3.0	0.0	0.0	1.0	0.0	1.0	1.0	0.0
f__Akkermansiaceae	0.0	4.0	0.0	1.0	1.0	1.0	7.0	0.0	0.0	0.0	1.0	3.0	0.0	0.0	0.0	0.0	0.0	0.0
f__Alcanivoracaceae	2.0	0.0	0.0	0.0	0.0	0.0	0.0	0.0	3.0	0.0	0.0	0.0	0.0	0.0	0.0	0.0	0.0	0.0
f__Anaeroplasmataceae	1.0	2.0	1.0	0.0	2.0	6.0	1.0	0.0	0.0	2.0	1.0	1.0	1.0	0.0	1.0	0.0	1.0	0.0
f__Azospirillaceae	0.0	3.0	2.0	2.0	1.0	0.0	1.0	0.0	1.0	5.0	1.0	1.0	0.0	3.0	5.0	1.0	1.0	0.0
f__Bacillaceae	45.0	21.0	8.0	5.0	3.0	4.0	1.0	4.0	24.0	1.0	7.0	0.0	6.0	18.0	45.0	15.0	19.0	26.0
f__Bacteroidaceae	0.0	7.0	11.0	6.0	6.0	6.0	15.0	4.0	20.0	10.0	19.0	19.0	15.0	27.0	1.0	9.0	8.0	2.0
f__Barnesiellaceae	3979.0	8425.0	37267.0	24555.0	22090.0	6928.0	1028.0	34142.0	23856.0	11971.0	3576.0	15967.0	15934.0	17758.0	10250.0	13598.0	21962.0	10033.0
f__Bdellovibrionaceae	1.0	1.0	0.0	0.0	0.0	0.0	0.0	0.0	0.0	0.0	0.0	0.0	0.0	0.0	1.0	0.0	0.0	0.0
f__Beijerinckiaceae	1.0	3.0	0.0	0.0	0.0	0.0	1.0	0.0	0.0	1.0	0.0	1.0	0.0	0.0	3.0	4.0	1.0	1.0
f__Bifidobacteriaceae	1.0	1.0	0.0	7.0	0.0	23.0	0.0	10.0	0.0	2.0	6.0	0.0	18.0	4.0	1.0	11.0	1.0	1.0
f__Blastocatellaceae	0.0	2.0	0.0	0.0	0.0	0.0	0.0	0.0	0.0	0.0	0.0	0.0	0.0	0.0	0.0	0.0	0.0	0.0
f__Burkholderiaceae	51.0	150.0	24.0	16.0	20.0	15.0	26.0	132.0	96.0	63.0	29.0	24.0	10.0	22.0	38.0	26.0	12.0	33.0
f__Carnobacteriaceae	0.0	1.0	0.0	7.0	0.0	0.0	0.0	0.0	0.0	4.0	1.0	1.0	0.0	1.0	0.0	0.0	1.0	2.0
f__Caulobacteraceae	6.0	0.0	1.0	3.0	0.0	0.0	1.0	1.0	1.0	1.0	1.0	1.0	0.0	4.0	4.0	4.0	3.0	4.0
f__Cellvibrionaceae	0.0	0.0	4.0	0.0	1.0	0.0	0.0	0.0	0.0	0.0	0.0	0.0	0.0	0.0	0.0	0.0	0.0	0.0
f__Chitinophagaceae	0.0	0.0	1.0	0.0	0.0	0.0	0.0	1.0	0.0	0.0	0.0	0.0	0.0	0.0	0.0	1.0	0.0	1.0
f__Christensenellaceae	756.0	309.0	1256.0	1566.0	408.0	284.0	551.0	1091.0	2787.0	1917.0	492.0	1029.0	438.0	560.0	326.0	767.0	572.0	879.0
f__Chthoniobacteraceae	1.0	1.0	1.0	0.0	2.0	0.0	0.0	0.0	0.0	0.0	1.0	0.0	0.0	2.0	1.0	5.0	1.0	0.0
f__Clade I	0.0	1.0	0.0	2.0	0.0	2.0	0.0	0.0	2.0	0.0	2.0	1.0	1.0	0.0	0.0	0.0	3.0	0.0
f__Clostridiaceae 1	16.0	0.0	0.0	4.0	1.0	1.0	3.0	0.0	0.0	0.0	0.0	4.0	1.0	1.0	2.0	0.0	0.0	2.0
f__Clostridiales Incertae Sedis	0.0	0.0	0.0	0.0	0.0	0.0	0.0	0.0	1.0	0.0	1.0	0.0	0.0	0.0	0.0	4.0	0.0	0.0
f__Clostridiales vadinBB60 group	170.0	251.0	152.0	1024.0	163.0	174.0	756.0	158.0	1401.0	1579.0	141.0	673.0	598.0	226.0	543.0	574.0	740.0	111.0
f__Coriobacteriaceae	0.0	0.0	0.0	0.0	0.0	0.0	0.0	0.0	0.0	0.0	0.0	3.0	0.0	0.0	0.0	0.0	3.0	0.0
f__Cyanobiaceae	2.0	1.0	2.0	3.0	2.0	0.0	0.0	1.0	0.0	1.0	0.0	2.0	3.0	3.0	4.0	3.0	2.0	1.0
f__Deferribacteraceae	1.0	1.0	5.0	1.0	2.0	12.0	8.0	2.0	7.0	2.0	1.0	0.0	0.0	5.0	0.0	3.0	2.0	2.0
f__Defluviitaleaceae	2.0	9.0	2.0	21.0	0.0	11.0	60.0	3.0	51.0	21.0	1.0	24.0	7.0	28.0	72.0	5.0	22.0	6.0
f__Desulfovibrionaceae	474.0	118.0	373.0	177.0	148.0	8.0	256.0	124.0	309.0	117.0	144.0	150.0	306.0	230.0	184.0	951.0	197.0	290.0
f__Devosiaceae	0.0	2.0	0.0	2.0	0.0	0.0	2.0	5.0	3.0	1.0	1.0	4.0	0.0	0.0	1.0	2.0	1.0	2.0
f__Dongiaceae	0.0	1.0	1.0	0.0	0.0	0.0	1.0	0.0	1.0	0.0	0.0	0.0	2.0	0.0	0.0	0.0	0.0	0.0
f__Dysgonomonadaceae	5.0	12.0	9.0	4.0	11.0	4.0	9.0	9.0	8.0	6.0	17.0	1.0	0.0	3.0	18.0	4.0	11.0	13.0
f__Eggerthellaceae	21.0	5.0	24.0	6.0	30.0	6.0	23.0	22.0	7.0	21.0	5.0	10.0	6.0	5.0	10.0	55.0	8.0	11.0
f__Enterobacteriaceae	25.0	16.0	88.0	2.0	58.0	116.0	24.0	31.0	3.0	4.0	10.0	36.0	82.0	20.0	20.0	712.0	120.0	209.0
f__Enterococcaceae	2.0	3.0	2.0	3.0	10.0	3.0	3.0	16.0	1.0	3.0	0.0	3.0	0.0	2.0	6.0	6.0	7.0	3.0
f__Erysipelotrichaceae	166.0	36.0	261.0	129.0	679.0	139.0	174.0	267.0	607.0	263.0	122.0	130.0	149.0	145.0	337.0	270.0	115.0	250.0
f__Eubacteriaceae	3.0	1.0	16.0	4.0	4.0	5.0	3.0	2.0	16.0	0.0	0.0	7.0	3.0	8.0	10.0	2.0	4.0	1.0
f__F082	0.0	0.0	0.0	0.0	1.0	0.0	2.0	0.0	0.0	0.0	0.0	0.0	0.0	0.0	0.0	0.0	0.0	0.0
f__Family XI	2.0	0.0	0.0	0.0	0.0	0.0	0.0	0.0	1.0	6.0	0.0	0.0	0.0	0.0	3.0	0.0	1.0	0.0
f__Family XIII	33.0	35.0	44.0	33.0	33.0	19.0	27.0	49.0	105.0	83.0	23.0	33.0	29.0	37.0	57.0	54.0	62.0	32.0
f__Firmicutes bacterium CAG:822	0.0	0.0	0.0	0.0	0.0	0.0	0.0	0.0	0.0	4.0	3.0	3.0	0.0	0.0	0.0	0.0	0.0	0.0
f__Flavobacteriaceae	45.0	44.0	45.0	38.0	41.0	26.0	75.0	39.0	105.0	73.0	21.0	31.0	28.0	55.0	53.0	76.0	52.0	25.0
f__Fusobacteriaceae	0.0	0.0	0.0	0.0	0.0	0.0	0.0	0.0	0.0	0.0	0.0	0.0	0.0	2.0	0.0	0.0	0.0	0.0
f__Gemmatimonadaceae	0.0	7.0	1.0	3.0	3.0	4.0	1.0	0.0	2.0	1.0	3.0	1.0	1.0	2.0	1.0	6.0	1.0	2.0
f__Geobacteraceae	1.0	0.0	0.0	1.0	1.0	0.0	1.0	2.0	2.0	1.0	1.0	0.0	0.0	1.0	1.0	1.0	0.0	0.0
f__Geodermatophilaceae	3.0	3.0	0.0	0.0	1.0	1.0	1.0	0.0	0.0	1.0	1.0	2.0	0.0	2.0	2.0	0.0	2.0	1.0
f__Haliangiaceae	0.0	0.0	2.0	1.0	0.0	0.0	0.0	0.0	0.0	0.0	0.0	0.0	0.0	0.0	0.0	0.0	0.0	0.0
f__Halomonadaceae	0.0	0.0	0.0	0.0	0.0	0.0	0.0	0.0	0.0	0.0	0.0	14.0	0.0	0.0	0.0	0.0	1.0	0.0
f__Helicobacteraceae	7.0	0.0	3.0	8.0	2.0	1.0	3.0	4.0	2.0	6.0	4.0	2.0	0.0	0.0	2.0	5.0	0.0	3.0
f__Heliobacteriaceae	0.0	1.0	0.0	0.0	0.0	0.0	0.0	1.0	0.0	0.0	0.0	0.0	0.0	0.0	0.0	0.0	0.0	0.0
f__Hydrogenophilaceae	1.0	1.0	0.0	0.0	0.0	0.0	0.0	0.0	0.0	0.0	0.0	0.0	0.0	0.0	0.0	0.0	0.0	0.0
f__Hyphomonadaceae	0.0	0.0	0.0	0.0	0.0	0.0	0.0	1.0	0.0	0.0	2.0	1.0	0.0	0.0	0.0	0.0	0.0	0.0
f__Ilumatobacteraceae	0.0	0.0	0.0	1.0	1.0	0.0	0.0	0.0	3.0	0.0	0.0	2.0	0.0	0.0	0.0	0.0	0.0	0.0
f__Intrasporangiaceae	2.0	0.0	0.0	0.0	0.0	0.0	1.0	3.0	0.0	0.0	2.0	1.0	1.0	4.0	0.0	1.0	3.0	0.0
f__JG30-KF-CM45	0.0	1.0	1.0	0.0	0.0	0.0	0.0	0.0	0.0	0.0	0.0	0.0	0.0	0.0	0.0	0.0	0.0	0.0
f__Lachnospiraceae	1841.0	1087.0	2390.0	1240.0	3088.0	1605.0	2515.0	1540.0	4059.0	2005.0	1006.0	1822.0	1589.0	2531.0	2102.0	1763.0	2553.0	1120.0
f__Lactobacillaceae	179.0	8896.0	1846.0	781.0	255.0	237.0	150.0	248.0	3932.0	149.0	217.0	393.0	71.0	259.0	58.0	1811.0	411.0	1515.0
f__Lentimicrobiaceae	0.0	0.0	0.0	0.0	2.0	0.0	0.0	0.0	0.0	0.0	0.0	0.0	0.0	0.0	0.0	0.0	0.0	0.0
f__Leuconostocaceae	11.0	0.0	0.0	0.0	0.0	0.0	0.0	0.0	0.0	0.0	0.0	1.0	0.0	0.0	32.0	31.0	16.0	0.0
f__Magnetospirillaceae	0.0	0.0	0.0	1.0	1.0	0.0	0.0	1.0	0.0	0.0	0.0	0.0	0.0	0.0	0.0	0.0	0.0	0.0
f__Marinifilaceae	266.0	45.0	11.0	9.0	86.0	57.0	165.0	35.0	77.0	245.0	77.0	37.0	73.0	16.0	85.0	235.0	68.0	149.0
f__Marinilabiliaceae	0.0	0.0	0.0	0.0	3.0	0.0	1.0	2.0	0.0	3.0	3.0	0.0	0.0	0.0	1.0	0.0	0.0	2.0
f__Methylophilaceae	0.0	0.0	0.0	0.0	0.0	1.0	0.0	1.0	0.0	0.0	0.0	0.0	0.0	0.0	0.0	0.0	1.0	1.0
f__Microbacteriaceae	1.0	4.0	5.0	11.0	7.0	0.0	2.0	1.0	3.0	3.0	3.0	1.0	1.0	2.0	4.0	5.0	6.0	3.0
f__Micrococcaceae	8.0	3.0	2.0	12.0	10.0	4.0	7.0	6.0	6.0	24.0	7.0	3.0	4.0	12.0	12.0	7.0	14.0	12.0
f__Micromonosporaceae	1.0	0.0	0.0	0.0	0.0	0.0	0.0	0.0	0.0	2.0	0.0	0.0	0.0	1.0	0.0	1.0	0.0	0.0
f__Micropepsaceae	1.0	1.0	0.0	0.0	1.0	2.0	0.0	2.0	0.0	0.0	1.0	0.0	0.0	1.0	0.0	1.0	1.0	1.0
f__Microscillaceae	0.0	0.0	0.0	1.0	1.0	0.0	0.0	0.0	0.0	0.0	0.0	0.0	0.0	0.0	1.0	1.0	1.0	3.0
f__Microtrichaceae	1.0	0.0	1.0	0.0	0.0	0.0	1.0	1.0	0.0	0.0	0.0	0.0	0.0	0.0	0.0	0.0	0.0	0.0
f__Mitochondria	14.0	0.0	0.0	0.0	0.0	0.0	0.0	0.0	1.0	1.0	0.0	0.0	0.0	0.0	0.0	2.0	0.0	19.0
f__Moraxellaceae	27.0	18.0	14.0	16.0	7.0	12.0	16.0	3.0	21.0	17.0	10.0	25.0	0.0	29.0	24.0	25.0	21.0	12.0
f__Muribaculaceae	22.0	18.0	35.0	30.0	33.0	68.0	41.0	28.0	27.0	23.0	23.0	23.0	19.0	12.0	20.0	24.0	23.0	18.0
f__Mycoplasmataceae	0.0	7.0	9.0	9.0	7.0	3.0	10.0	29.0	12.0	17.0	1.0	2.0	0.0	6.0	5.0	1.0	6.0	1.0
f__Nitriliruptoraceae	0.0	0.0	1.0	0.0	0.0	0.0	0.0	0.0	0.0	0.0	0.0	0.0	1.0	0.0	0.0	0.0	0.0	0.0
f__Nitrosomonadaceae	1.0	2.0	3.0	2.0	2.0	2.0	0.0	1.0	1.0	1.0	2.0	2.0	4.0	1.0	1.0	2.0	2.0	1.0
f__Nitrospiraceae	1.0	1.0	1.0	0.0	0.0	0.0	1.0	0.0	0.0	0.0	1.0	0.0	1.0	1.0	0.0	0.0	0.0	0.0
f__Nocardiaceae	0.0	0.0	0.0	1.0	0.0	0.0	1.0	1.0	0.0	3.0	0.0	0.0	0.0	0.0	1.0	0.0	0.0	0.0
f__Nocardioidaceae	0.0	1.0	2.0	1.0	0.0	0.0	2.0	0.0	0.0	0.0	0.0	0.0	5.0	0.0	1.0	0.0	2.0	0.0
f__Paludibacteraceae	3.0	1.0	1.0	2.0	0.0	0.0	0.0	0.0	0.0	1.0	0.0	0.0	1.0	2.0	0.0	1.0	0.0	0.0
f__Parachlamydiaceae	0.0	0.0	0.0	0.0	0.0	0.0	0.0	0.0	0.0	0.0	0.0	0.0	0.0	0.0	0.0	0.0	0.0	2.0
f__Peptococcaceae	37.0	34.0	64.0	26.0	10.0	17.0	45.0	42.0	144.0	38.0	6.0	30.0	32.0	64.0	40.0	93.0	24.0	33.0
f__Peptostreptococcaceae	118.0	113.0	292.0	127.0	63.0	36.0	236.0	592.0	708.0	498.0	78.0	94.0	222.0	316.0	77.0	499.0	127.0	343.0
f__Phormidiaceae	0.0	0.0	0.0	0.0	4.0	4.0	0.0	0.0	0.0	0.0	0.0	0.0	0.0	0.0	1.0	0.0	0.0	0.0
f__Phycisphaeraceae	0.0	1.0	0.0	0.0	0.0	0.0	0.0	0.0	0.0	0.0	0.0	0.0	0.0	0.0	0.0	0.0	1.0	0.0
f__Planococcaceae	6.0	18.0	3.0	23.0	6.0	3.0	4.0	4.0	26.0	6.0	6.0	1.0	2.0	9.0	10.0	11.0	10.0	4.0
f__Prevotellaceae	2.0	0.0	0.0	1.0	3.0	9.0	9.0	3920.0	0.0	3.0	2005.0	2.0	2.0	0.0	2.0	3.0	726.0	3.0
f__Prolixibacteraceae	0.0	0.0	0.0	0.0	0.0	0.0	2.0	0.0	0.0	0.0	0.0	0.0	0.0	0.0	0.0	0.0	0.0	0.0
f__Pseudoalteromonadaceae	0.0	0.0	0.0	0.0	1.0	1.0	0.0	1.0	0.0	0.0	0.0	2.0	0.0	1.0	2.0	1.0	1.0	0.0
f__Pseudomonadaceae	13.0	4.0	4.0	3.0	13.0	3.0	8.0	6.0	8.0	2.0	5.0	10.0	2.0	5.0	7.0	1.0	10.0	3.0
f__Pseudonocardiaceae	0.0	0.0	2.0	0.0	0.0	0.0	0.0	0.0	0.0	0.0	1.0	1.0	0.0	0.0	3.0	0.0	2.0	0.0
f__Rhizobiaceae	0.0	4.0	3.0	2.0	3.0	1.0	2.0	4.0	3.0	2.0	2.0	1.0	1.0	5.0	4.0	3.0	2.0	2.0
f__Rhodanobacteraceae	0.0	2.0	1.0	2.0	0.0	1.0	3.0	3.0	0.0	0.0	1.0	6.0	1.0	2.0	0.0	0.0	0.0	0.0
f__Rhodobacteraceae	0.0	2.0	2.0	13.0	5.0	15.0	7.0	3.0	16.0	1.0	1.0	10.0	1.0	2.0	0.0	4.0	8.0	5.0
f__Rhodocyclaceae	0.0	2.0	4.0	3.0	0.0	4.0	1.0	1.0	4.0	2.0	4.0	0.0	0.0	3.0	1.0	9.0	1.0	1.0
f__Rhodothermaceae	0.0	0.0	0.0	0.0	1.0	0.0	0.0	0.0	0.0	0.0	0.0	0.0	0.0	0.0	0.0	0.0	0.0	1.0
f__Rikenellaceae	18642.0	2576.0	1679.0	2635.0	354.0	18819.0	6692.0	287.0	4132.0	5078.0	29206.0	1989.0	1565.0	2638.0	15880.0	56218.0	8319.0	2397.0
f__Ruminococcaceae	30215.0	5117.0	12403.0	11924.0	52493.0	12433.0	12961.0	11509.0	22099.0	21919.0	8013.0	9622.0	10312.0	12517.0	14168.0	5153.0	11501.0	16267.0
f__SAR116 clade	0.0	0.0	1.0	0.0	1.0	0.0	0.0	1.0	0.0	0.0	0.0	1.0	0.0	0.0	0.0	0.0	0.0	0.0
f__SC-I-84	2.0	1.0	0.0	0.0	0.0	0.0	0.0	3.0	0.0	1.0	0.0	0.0	3.0	1.0	0.0	2.0	1.0	0.0
f__Salinisphaeraceae	0.0	0.0	0.0	0.0	0.0	0.0	0.0	0.0	0.0	0.0	0.0	2.0	0.0	0.0	0.0	0.0	0.0	0.0
f__Saprospiraceae	0.0	1.0	0.0	1.0	0.0	0.0	0.0	1.0	0.0	0.0	0.0	0.0	0.0	0.0	2.0	0.0	0.0	0.0
f__Solibacteraceae (Subgroup 3)	0.0	1.0	0.0	0.0	0.0	0.0	0.0	0.0	0.0	0.0	1.0	1.0	0.0	5.0	2.0	0.0	2.0	0.0
f__Sphingobacteriaceae	1.0	5.0	0.0	23.0	0.0	2.0	0.0	0.0	0.0	0.0	0.0	0.0	0.0	2.0	1.0	0.0	0.0	0.0
f__Sphingomonadaceae	9.0	16.0	10.0	15.0	9.0	3.0	19.0	23.0	16.0	22.0	27.0	26.0	14.0	24.0	17.0	14.0	10.0	21.0
f__Spirochaetaceae	0.0	4.0	2.0	1.0	2.0	0.0	2.0	3.0	0.0	1.0	4.0	2.0	0.0	2.0	2.0	0.0	3.0	2.0
f__Staphylococcaceae	1.0	0.0	0.0	0.0	0.0	2.0	0.0	4.0	5.0	0.0	0.0	0.0	0.0	0.0	0.0	3.0	2.0	0.0
f__Stappiaceae	0.0	0.0	0.0	0.0	1.0	0.0	0.0	0.0	0.0	1.0	1.0	0.0	0.0	0.0	0.0	0.0	0.0	0.0
f__Streptococcaceae	2.0	0.0	0.0	0.0	40.0	1.0	1.0	0.0	3.0	0.0	0.0	1.0	1.0	0.0	3.0	3.0	4.0	1.0
f__Streptomycetaceae	0.0	1.0	1.0	0.0	0.0	0.0	0.0	0.0	0.0	0.0	0.0	2.0	0.0	1.0	6.0	0.0	2.0	0.0
f__Streptosporangiaceae	0.0	0.0	0.0	0.0	0.0	0.0	0.0	0.0	0.0	0.0	0.0	0.0	0.0	0.0	1.0	0.0	0.0	1.0
f__Sulfurospirillaceae	0.0	0.0	1.0	0.0	0.0	0.0	0.0	1.0	0.0	0.0	0.0	0.0	0.0	0.0	0.0	0.0	1.0	0.0
f__Synergistaceae	1.0	113.0	0.0	2.0	1.0	0.0	0.0	0.0	9.0	2.0	2.0	0.0	0.0	0.0	0.0	0.0	0.0	2.0
f__Syntrophomonadaceae	0.0	0.0	1.0	0.0	0.0	0.0	0.0	0.0	0.0	0.0	0.0	1.0	0.0	1.0	0.0	0.0	0.0	0.0
f__Tannerellaceae	6.0	0.0	1.0	2.0	1.0	5.0	1.0	1.0	2.0	2.0	1.0	3.0	3.0	1.0	1.0	5.0	1.0	2.0
f__Terasakiellaceae	3.0	4.0	9.0	0.0	4.0	2.0	3.0	0.0	5.0	1.0	1.0	1.0	0.0	5.0	0.0	1.0	7.0	8.0
f__Thermoactinomycetaceae	0.0	0.0	1.0	0.0	0.0	0.0	0.0	1.0	0.0	0.0	0.0	0.0	0.0	0.0	8.0	0.0	46.0	0.0
f__Unknown Family	0.0	0.0	0.0	0.0	0.0	0.0	0.0	0.0	0.0	0.0	0.0	0.0	2.0	0.0	0.0	0.0	0.0	0.0
f__Victivallaceae	1.0	0.0	0.0	0.0	0.0	1.0	0.0	0.0	0.0	0.0	0.0	1.0	0.0	0.0	2.0	0.0	0.0	0.0
f__WD2101 soil group	0.0	0.0	0.0	1.0	0.0	0.0	0.0	0.0	0.0	0.0	1.0	0.0	0.0	0.0	0.0	0.0	0.0	0.0
f__Weeksellaceae	4.0	1.0	3.0	2.0	5.0	0.0	3.0	4.0	2.0	1.0	7.0	3.0	0.0	0.0	0.0	6.0	1.0	3.0
f__Xanthobacteraceae	8.0	8.0	6.0	3.0	1.0	4.0	2.0	6.0	8.0	4.0	7.0	4.0	3.0	8.0	3.0	4.0	7.0	10.0
f__Xanthomonadaceae	1.0	3.0	2.0	3.0	6.0	0.0	2.0	3.0	2.0	1.0	2.0	0.0	0.0	0.0	1.0	0.0	1.0	0.0
f__env.OPS 17	1.0	0.0	0.0	0.0	0.0	0.0	1.0	0.0	0.0	0.0	0.0	0.0	0.0	0.0	1.0	1.0	1.0	0.0
f__gut metagenome	2.0	2.0	7.0	8.0	3.0	1.0	2.0	3.0	14.0	2.0	2.0	13.0	3.0	3.0	11.0	20.0	5.0	3.0
f__metagenome	1.0	0.0	0.0	1.0	0.0	2.0	0.0	0.0	0.0	0.0	0.0	0.0	0.0	0.0	0.0	0.0	0.0	0.0
f__possible family 01	0.0	0.0	0.0	0.0	0.0	0.0	2.0	0.0	0.0	0.0	0.0	0.0	0.0	0.0	0.0	0.0	0.0	0.0
f__uncultured	2.0	2.0	2.0	1.0	2.0	2.0	21.0	8.0	2.0	0.0	0.0	1.0	7.0	7.0	3.0	7.0	1.0	2.0
f__uncultured Chloroflexi bacterium	0.0	2.0	0.0	0.0	0.0	1.0	0.0	1.0	0.0	1.0	1.0	1.0	0.0	1.0	0.0	0.0	0.0	0.0
f__uncultured Firmicutes bacterium	2.0	0.0	0.0	0.0	0.0	0.0	0.0	0.0	0.0	0.0	0.0	0.0	0.0	0.0	0.0	0.0	0.0	0.0
f__uncultured Gemmatimonadetes bacterium	0.0	0.0	1.0	0.0	1.0	0.0	0.0	0.0	0.0	0.0	0.0	0.0	0.0	0.0	0.0	0.0	0.0	0.0
f__uncultured Rhodospirillaceae bacterium	0.0	0.0	3.0	0.0	0.0	0.0	0.0	0.0	0.0	0.0	1.0	0.0	0.0	0.0	0.0	0.0	0.0	0.0
f__uncultured bacterium	33.0	54.0	89.0	47.0	51.0	43.0	48.0	55.0	329.0	100.0	29.0	120.0	81.0	55.0	142.0	261.0	53.0	72.0
f__uncultured organism	0.0	0.0	0.0	0.0	0.0	0.0	1.0	0.0	0.0	3.0	0.0	0.0	3.0	0.0	0.0	0.0	0.0	0.0
f__uncultured rumen bacterium	8.0	1.0	7.0	19.0	0.0	0.0	0.0	2.0	2.0	0.0	0.0	9.0	4.0	16.0	0.0	2.0	2.0	0.0
Others	925.0	1081.0	1277.0	2169.0	1641.0	1135.0	940.0	1009.0	2185.0	1835.0	587.0	2601.0	961.0	1526.0	918.0	786.0	2117.0	1284.0
