# Supplementary material for: Effects of dietary tryptophan supplementation on rectal temperature, humoral immunity, and cecal microflora composition of heat-stressed broilers
Source: Front Vet Sci. 2023 Sep 28;10:1247260. doi: 10.3389/fvets.2023.1247260 (PMC10572358; doi:10.3389/fvets.2023.1247260)
Supplement: Supplementary file 3 [file Data_Sheet_1.ZIP › 03_Community/Abundance/Absolute/Genus.csv]

	HS_1	HS_2	HS_3	HS_4	HS_5	HS_6	HS_Trp_1	HS_Trp_2	HS_Trp_3	HS_Trp_4	HS_Trp_5	HS_Trp_6	TN_1	TN_2	TN_3	TN_4	TN_5	TN_6
g__ASF356	0.0	0.0	0.0	0.0	7.0	2.0	0.0	0.0	0.0	2.0	0.0	0.0	0.0	1.0	3.0	3.0	0.0	2.0
g__Acholeplasma	1.0	0.0	1.0	0.0	0.0	0.0	2.0	0.0	0.0	1.0	0.0	0.0	0.0	0.0	3.0	0.0	2.0	1.0
g__Acidipila	1.0	0.0	0.0	0.0	0.0	0.0	0.0	0.0	0.0	0.0	0.0	0.0	0.0	0.0	2.0	0.0	0.0	0.0
g__Acidovorax	0.0	1.0	1.0	0.0	1.0	0.0	0.0	0.0	0.0	0.0	0.0	0.0	1.0	1.0	1.0	0.0	0.0	0.0
g__Acinetobacter	19.0	16.0	2.0	11.0	2.0	1.0	9.0	2.0	16.0	5.0	6.0	25.0	0.0	20.0	8.0	20.0	17.0	4.0
g__Adlercreutzia	6.0	3.0	12.0	1.0	6.0	1.0	8.0	3.0	2.0	17.0	2.0	1.0	3.0	4.0	7.0	42.0	3.0	6.0
g__Akkermansia	0.0	4.0	0.0	1.0	1.0	1.0	7.0	0.0	0.0	0.0	1.0	3.0	0.0	0.0	0.0	0.0	0.0	0.0
g__Alcanivorax	2.0	0.0	0.0	0.0	0.0	0.0	0.0	0.0	3.0	0.0	0.0	0.0	0.0	0.0	0.0	0.0	0.0	0.0
g__Alistipes	18640.0	2566.0	1677.0	2621.0	351.0	18814.0	6673.0	285.0	4129.0	5074.0	29205.0	1976.0	1565.0	2632.0	15870.0	56194.0	8304.0	2385.0
g__Alloprevotella	0.0	0.0	0.0	0.0	0.0	2.0	0.0	0.0	0.0	0.0	0.0	0.0	0.0	0.0	0.0	0.0	0.0	0.0
g__Allorhizobium-Neorhizobium-Pararhizobium-Rhizobium	0.0	1.0	2.0	1.0	1.0	1.0	2.0	3.0	3.0	0.0	0.0	1.0	0.0	1.0	3.0	3.0	1.0	0.0
g__Aminobacterium	1.0	0.0	0.0	2.0	1.0	0.0	0.0	0.0	0.0	2.0	2.0	0.0	0.0	0.0	0.0	0.0	0.0	1.0
g__Anaerocella	0.0	1.0	0.0	0.0	1.0	0.0	0.0	2.0	0.0	2.0	1.0	1.0	0.0	0.0	0.0	0.0	3.0	1.0
g__Anaerocolumna	0.0	0.0	1.0	0.0	0.0	1.0	0.0	0.0	1.0	1.0	0.0	0.0	0.0	0.0	0.0	0.0	1.0	1.0
g__Anaerofilum	7.0	9.0	7.0	27.0	10.0	8.0	19.0	7.0	132.0	11.0	4.0	62.0	22.0	19.0	45.0	13.0	14.0	36.0
g__Anaerofustis	3.0	1.0	16.0	4.0	4.0	5.0	3.0	2.0	16.0	0.0	0.0	7.0	3.0	8.0	10.0	2.0	4.0	1.0
g__Anaeroplasma	1.0	2.0	1.0	0.0	2.0	6.0	1.0	0.0	0.0	2.0	1.0	1.0	1.0	0.0	1.0	0.0	1.0	0.0
g__Anaerostipes	1.0	0.0	0.0	2.0	0.0	1.0	6.0	0.0	2.0	5.0	0.0	4.0	1.0	3.0	3.0	5.0	1.0	0.0
g__Anaerotruncus	8.0	1.0	0.0	3.0	4.0	1.0	2.0	0.0	3.0	7.0	4.0	5.0	1.0	1.0	8.0	0.0	3.0	0.0
g__Angelakisella	2.0	0.0	0.0	2.0	0.0	0.0	0.0	0.0	2.0	0.0	0.0	0.0	0.0	0.0	2.0	0.0	0.0	0.0
g__Aquabacterium	23.0	9.0	13.0	7.0	4.0	7.0	16.0	7.0	7.0	19.0	19.0	16.0	6.0	7.0	15.0	12.0	6.0	21.0
g__Aridibacter	0.0	2.0	0.0	0.0	0.0	0.0	0.0	0.0	0.0	0.0	0.0	0.0	0.0	0.0	0.0	0.0	0.0	0.0
g__Arthrobacter	0.0	0.0	0.0	7.0	0.0	0.0	0.0	0.0	0.0	0.0	0.0	0.0	0.0	0.0	0.0	0.0	0.0	0.0
g__Azoarcus	0.0	1.0	1.0	0.0	0.0	1.0	0.0	1.0	1.0	1.0	0.0	0.0	0.0	1.0	0.0	4.0	0.0	0.0
g__Azospirillum	0.0	2.0	0.0	0.0	0.0	0.0	1.0	0.0	1.0	3.0	1.0	1.0	0.0	2.0	2.0	1.0	0.0	0.0
g__Bacillus	17.0	19.0	2.0	4.0	2.0	1.0	0.0	3.0	0.0	0.0	0.0	0.0	0.0	14.0	27.0	12.0	15.0	7.0
g__Bacteroides	0.0	7.0	11.0	6.0	6.0	6.0	15.0	4.0	20.0	10.0	19.0	19.0	15.0	27.0	1.0	9.0	8.0	2.0
g__Barnesiella	3976.0	8413.0	37255.0	24510.0	22067.0	6915.0	626.0	34137.0	23798.0	11947.0	3575.0	15945.0	15910.0	17732.0	10225.0	13565.0	21924.0	10031.0
g__Bdellovibrio	1.0	1.0	0.0	0.0	0.0	0.0	0.0	0.0	0.0	0.0	0.0	0.0	0.0	0.0	1.0	0.0	0.0	0.0
g__Bifidobacterium	1.0	1.0	0.0	7.0	0.0	23.0	0.0	10.0	0.0	2.0	6.0	0.0	18.0	4.0	1.0	11.0	1.0	1.0
g__Bilophila	0.0	1.0	0.0	0.0	0.0	0.0	0.0	0.0	0.0	0.0	23.0	0.0	0.0	0.0	0.0	0.0	24.0	23.0
g__Blastococcus	3.0	3.0	0.0	0.0	1.0	1.0	1.0	0.0	0.0	1.0	1.0	2.0	0.0	2.0	2.0	0.0	2.0	1.0
g__Blautia	440.0	46.0	190.0	209.0	419.0	38.0	338.0	73.0	239.0	284.0	132.0	398.0	60.0	634.0	64.0	69.0	597.0	45.0
g__Bosea	0.0	2.0	0.0	0.0	0.0	0.0	0.0	0.0	0.0	1.0	0.0	0.0	0.0	0.0	0.0	0.0	1.0	1.0
g__Bradyrhizobium	6.0	4.0	2.0	0.0	1.0	2.0	1.0	2.0	1.0	3.0	3.0	2.0	2.0	5.0	1.0	1.0	3.0	6.0
g__Brevundimonas	2.0	0.0	1.0	2.0	0.0	0.0	0.0	1.0	1.0	1.0	1.0	1.0	0.0	3.0	1.0	1.0	1.0	2.0
g__Burkholderia-Caballeronia-Paraburkholderia	5.0	3.0	3.0	4.0	0.0	0.0	1.0	0.0	0.0	1.0	0.0	2.0	1.0	0.0	1.0	1.0	0.0	0.0
g__Butyricicoccus	70.0	44.0	76.0	40.0	166.0	27.0	81.0	28.0	110.0	171.0	253.0	103.0	48.0	97.0	194.0	130.0	64.0	66.0
g__Butyrivibrio	3.0	15.0	3.0	2.0	0.0	8.0	0.0	0.0	6.0	0.0	0.0	0.0	4.0	6.0	0.0	7.0	0.0	1.0
g__CHKCI001	121.0	0.0	16.0	22.0	7.0	0.0	11.0	37.0	21.0	8.0	18.0	7.0	39.0	18.0	1.0	4.0	0.0	7.0
g__CHKCI002	2.0	0.0	8.0	3.0	18.0	1.0	12.0	6.0	1.0	3.0	2.0	6.0	3.0	1.0	1.0	1.0	3.0	3.0
g__CL500-3	0.0	1.0	0.0	0.0	0.0	0.0	0.0	0.0	0.0	0.0	0.0	0.0	0.0	0.0	0.0	0.0	1.0	0.0
g__Candidatus Actinomarina	0.0	0.0	1.0	0.0	0.0	0.0	0.0	1.0	0.0	0.0	3.0	0.0	0.0	1.0	0.0	1.0	1.0	0.0
g__Candidatus Arthromitus	15.0	0.0	0.0	0.0	1.0	0.0	2.0	0.0	0.0	0.0	0.0	1.0	1.0	0.0	0.0	0.0	0.0	1.0
g__Candidatus Ovatusbacter	0.0	0.0	0.0	0.0	0.0	0.0	0.0	0.0	0.0	0.0	0.0	0.0	2.0	0.0	0.0	0.0	0.0	0.0
g__Candidatus Soleaferrea	11.0	5.0	3.0	10.0	10.0	9.0	17.0	7.0	25.0	19.0	5.0	11.0	9.0	6.0	15.0	11.0	10.0	4.0
g__Candidatus Solibacter	0.0	1.0	0.0	0.0	0.0	0.0	0.0	0.0	0.0	0.0	1.0	1.0	0.0	5.0	2.0	0.0	2.0	0.0
g__Candidatus Udaeobacter	1.0	1.0	1.0	0.0	2.0	0.0	0.0	0.0	0.0	0.0	1.0	0.0	0.0	2.0	1.0	5.0	1.0	0.0
g__Caproiciproducens	2.0	1.0	3.0	2.0	2.0	36.0	7.0	0.0	5.0	26.0	2.0	1.0	55.0	21.0	38.0	30.0	3.0	2.0
g__Carnobacterium	0.0	1.0	0.0	7.0	0.0	0.0	0.0	0.0	0.0	3.0	0.0	0.0	0.0	1.0	0.0	0.0	0.0	2.0
g__Caulobacter	4.0	0.0	0.0	1.0	0.0	0.0	1.0	0.0	0.0	0.0	0.0	0.0	0.0	1.0	3.0	3.0	2.0	2.0
g__Cellvibrio	0.0	0.0	4.0	0.0	1.0	0.0	0.0	0.0	0.0	0.0	0.0	0.0	0.0	0.0	0.0	0.0	0.0	0.0
g__Chelatococcus	1.0	1.0	0.0	0.0	0.0	0.0	1.0	0.0	0.0	0.0	0.0	1.0	0.0	0.0	3.0	4.0	0.0	0.0
g__Christensenellaceae R-7 group	754.0	303.0	1252.0	1560.0	405.0	283.0	542.0	1087.0	2774.0	1912.0	485.0	1025.0	433.0	552.0	321.0	764.0	560.0	872.0
g__Chryseobacterium	1.0	1.0	0.0	0.0	1.0	0.0	2.0	1.0	2.0	1.0	3.0	1.0	0.0	0.0	0.0	2.0	0.0	1.0
g__Chryseolinea	0.0	0.0	0.0	1.0	1.0	0.0	0.0	0.0	0.0	0.0	0.0	0.0	0.0	0.0	1.0	1.0	1.0	3.0
g__Chujaibacter	0.0	1.0	0.0	1.0	0.0	1.0	3.0	3.0	0.0	0.0	1.0	2.0	0.0	2.0	0.0	0.0	0.0	0.0
g__Clade Ia	0.0	1.0	0.0	2.0	0.0	2.0	0.0	0.0	2.0	0.0	2.0	1.0	1.0	0.0	0.0	0.0	3.0	0.0
g__Cloacibacterium	3.0	0.0	3.0	2.0	4.0	0.0	1.0	3.0	0.0	0.0	4.0	2.0	0.0	0.0	0.0	4.0	1.0	2.0
g__Clostridium sensu stricto 1	1.0	0.0	0.0	4.0	0.0	1.0	1.0	0.0	0.0	0.0	0.0	3.0	0.0	1.0	2.0	0.0	0.0	1.0
g__Cobetia	0.0	0.0	0.0	0.0	0.0	0.0	0.0	0.0	0.0	0.0	0.0	14.0	0.0	0.0	0.0	0.0	1.0	0.0
g__Collinsella	0.0	0.0	0.0	0.0	0.0	0.0	0.0	0.0	0.0	0.0	0.0	3.0	0.0	0.0	0.0	0.0	3.0	0.0
g__Cupriavidus	0.0	0.0	0.0	0.0	0.0	2.0	0.0	0.0	1.0	1.0	0.0	1.0	0.0	0.0	0.0	4.0	0.0	0.0
g__Cyanobium PCC-6307	2.0	1.0	2.0	2.0	2.0	0.0	0.0	0.0	0.0	0.0	0.0	0.0	1.0	1.0	2.0	2.0	1.0	0.0
g__DMER64	0.0	0.0	0.0	0.0	0.0	0.0	1.0	0.0	0.0	1.0	0.0	0.0	0.0	0.0	0.0	0.0	1.0	0.0
g__DTU089	2.0	2.0	27.0	7.0	15.0	13.0	48.0	30.0	110.0	12.0	5.0	17.0	31.0	13.0	15.0	11.0	14.0	7.0
g__Dactylosporangium	1.0	0.0	0.0	0.0	0.0	0.0	0.0	0.0	0.0	2.0	0.0	0.0	0.0	1.0	0.0	1.0	0.0	0.0
g__Defluviitaleaceae UCG-011	2.0	9.0	2.0	21.0	0.0	11.0	60.0	3.0	51.0	21.0	1.0	24.0	7.0	28.0	72.0	5.0	22.0	6.0
g__Desulfotomaculum	0.0	2.0	1.0	0.0	0.0	0.0	0.0	0.0	19.0	8.0	0.0	0.0	2.0	5.0	2.0	1.0	1.0	0.0
g__Desulfovibrio	0.0	2.0	0.0	3.0	1.0	2.0	132.0	0.0	1.0	1.0	0.0	0.0	2.0	0.0	3.0	3.0	0.0	0.0
g__Devosia	0.0	2.0	0.0	2.0	0.0	0.0	2.0	5.0	3.0	1.0	1.0	4.0	0.0	0.0	1.0	2.0	1.0	2.0
g__Dielma	0.0	0.0	1.0	6.0	391.0	0.0	13.0	0.0	3.0	0.0	2.0	2.0	0.0	0.0	0.0	0.0	20.0	0.0
g__Dokdonella	0.0	1.0	1.0	0.0	0.0	0.0	0.0	0.0	0.0	0.0	0.0	3.0	0.0	0.0	0.0	0.0	0.0	0.0
g__Domibacillus	0.0	0.0	0.0	1.0	0.0	0.0	0.0	0.0	0.0	1.0	0.0	0.0	2.0	0.0	0.0	0.0	1.0	0.0
g__Dongia	0.0	1.0	1.0	0.0	0.0	0.0	1.0	0.0	1.0	0.0	0.0	0.0	2.0	0.0	0.0	0.0	0.0	0.0
g__Dubosiella	0.0	1.0	1.0	0.0	0.0	26.0	0.0	0.0	0.0	2.0	2.0	0.0	0.0	0.0	0.0	0.0	0.0	1.0
g__Eggerthella	2.0	0.0	0.0	0.0	1.0	0.0	0.0	1.0	1.0	1.0	1.0	1.0	0.0	0.0	1.0	1.0	0.0	0.0
g__Eisenbergiella	58.0	82.0	360.0	97.0	179.0	79.0	177.0	202.0	260.0	44.0	86.0	180.0	183.0	130.0	101.0	84.0	110.0	78.0
g__Ellin6055	0.0	0.0	0.0	0.0	0.0	2.0	1.0	1.0	2.0	1.0	1.0	2.0	0.0	0.0	0.0	0.0	2.0	1.0
g__Ellin6067	1.0	0.0	3.0	1.0	2.0	1.0	0.0	1.0	0.0	1.0	2.0	1.0	2.0	0.0	1.0	2.0	1.0	1.0
g__Enterococcus	2.0	3.0	2.0	3.0	10.0	3.0	3.0	16.0	1.0	3.0	0.0	3.0	0.0	2.0	6.0	6.0	7.0	3.0
g__Erysipelatoclostridium	79.0	10.0	144.0	45.0	207.0	67.0	81.0	62.0	64.0	89.0	91.0	45.0	35.0	36.0	120.0	141.0	34.0	76.0
g__Erysipelothrix	0.0	0.0	0.0	0.0	0.0	0.0	0.0	1.0	1.0	0.0	0.0	0.0	0.0	1.0	2.0	0.0	1.0	0.0
g__Escherichia-Shigella	25.0	16.0	88.0	2.0	51.0	116.0	24.0	29.0	3.0	4.0	10.0	35.0	81.0	18.0	20.0	712.0	118.0	194.0
g__Ezakiella	0.0	0.0	0.0	0.0	0.0	0.0	0.0	0.0	0.0	5.0	0.0	0.0	0.0	0.0	0.0	0.0	0.0	0.0
g__Faecalibacterium	24186.0	1152.0	7247.0	7159.0	45748.0	9713.0	7723.0	6585.0	7707.0	16546.0	5339.0	5331.0	5742.0	5691.0	6712.0	1549.0	6624.0	11550.0
g__Faecalibaculum	2.0	0.0	0.0	0.0	3.0	2.0	0.0	0.0	0.0	1.0	0.0	0.0	0.0	0.0	0.0	0.0	1.0	2.0
g__Family XIII AD3011 group	23.0	15.0	28.0	25.0	23.0	7.0	10.0	27.0	64.0	36.0	13.0	11.0	18.0	14.0	34.0	31.0	30.0	24.0
g__Family XIII UCG-001	4.0	5.0	2.0	4.0	4.0	4.0	7.0	1.0	9.0	7.0	4.0	6.0	0.0	4.0	5.0	6.0	14.0	3.0
g__Fermentimonas	1.0	2.0	3.0	1.0	3.0	1.0	2.0	1.0	2.0	0.0	3.0	0.0	0.0	2.0	6.0	1.0	0.0	2.0
g__Firmicutes bacterium CAG:822	0.0	0.0	0.0	0.0	0.0	0.0	0.0	0.0	0.0	4.0	3.0	3.0	0.0	0.0	0.0	0.0	0.0	0.0
g__Flavobacterium	5.0	6.0	4.0	11.0	7.0	2.0	12.0	9.0	8.0	9.0	2.0	6.0	1.0	9.0	4.0	6.0	3.0	7.0
g__Flavonifractor	172.0	7.0	8.0	25.0	60.0	9.0	76.0	6.0	100.0	72.0	10.0	54.0	22.0	69.0	24.0	30.0	81.0	11.0
g__Formosa	0.0	0.0	0.0	0.0	1.0	1.0	0.0	0.0	1.0	0.0	0.0	0.0	0.0	0.0	0.0	0.0	2.0	0.0
g__Fournierella	21.0	1.0	27.0	37.0	138.0	7.0	3.0	28.0	29.0	32.0	16.0	27.0	7.0	10.0	338.0	4.0	231.0	78.0
g__GCA-900066225	24.0	4.0	44.0	51.0	50.0	16.0	46.0	45.0	96.0	30.0	6.0	48.0	29.0	70.0	28.0	26.0	23.0	25.0
g__GCA-900066575	30.0	31.0	14.0	22.0	57.0	20.0	45.0	79.0	75.0	17.0	37.0	50.0	10.0	51.0	50.0	7.0	92.0	27.0
g__Gemmatimonas	0.0	1.0	0.0	2.0	0.0	1.0	1.0	0.0	1.0	1.0	0.0	1.0	0.0	1.0	0.0	0.0	0.0	1.0
g__Geobacter	1.0	0.0	0.0	1.0	1.0	0.0	1.0	2.0	2.0	1.0	1.0	0.0	0.0	1.0	1.0	1.0	0.0	0.0
g__Geovibrio	0.0	0.0	0.0	0.0	1.0	1.0	0.0	0.0	0.0	0.0	0.0	0.0	0.0	0.0	0.0	0.0	1.0	0.0
g__Gordonibacter	11.0	1.0	3.0	2.0	3.0	4.0	3.0	10.0	0.0	0.0	0.0	2.0	0.0	0.0	1.0	5.0	2.0	2.0
g__Haliangium	0.0	0.0	2.0	1.0	0.0	0.0	0.0	0.0	0.0	0.0	0.0	0.0	0.0	0.0	0.0	0.0	0.0	0.0
g__Halocynthiibacter	0.0	1.0	0.0	3.0	0.0	4.0	0.0	0.0	2.0	1.0	1.0	0.0	0.0	1.0	0.0	1.0	4.0	0.0
g__Harryflintia	4.0	0.0	4.0	2.0	0.0	1.0	11.0	3.0	7.0	0.0	2.0	4.0	3.0	2.0	3.0	2.0	2.0	4.0
g__Helicobacter	7.0	0.0	2.0	8.0	2.0	1.0	1.0	4.0	2.0	5.0	3.0	2.0	0.0	0.0	0.0	1.0	0.0	1.0
g__Hirschia	0.0	0.0	0.0	0.0	0.0	0.0	0.0	1.0	0.0	0.0	2.0	1.0	0.0	0.0	0.0	0.0	0.0	0.0
g__Holdemanella	0.0	0.0	0.0	0.0	0.0	0.0	0.0	0.0	0.0	1.0	0.0	0.0	0.0	3.0	0.0	0.0	0.0	0.0
g__Holdemania	9.0	6.0	4.0	0.0	3.0	1.0	2.0	7.0	11.0	2.0	1.0	1.0	0.0	2.0	2.0	1.0	0.0	2.0
g__Hydrogenispora	0.0	1.0	0.0	0.0	0.0	0.0	0.0	1.0	0.0	0.0	0.0	0.0	0.0	0.0	0.0	0.0	0.0	0.0
g__Hydrogenoanaerobacterium	4.0	0.0	1.0	6.0	0.0	4.0	3.0	0.0	3.0	8.0	3.0	1.0	18.0	2.0	2.0	1.0	2.0	0.0
g__Hydrogenophaga	0.0	0.0	1.0	0.0	2.0	0.0	1.0	0.0	0.0	0.0	1.0	0.0	0.0	0.0	0.0	0.0	0.0	0.0
g__Hydrogenophilus	1.0	1.0	0.0	0.0	0.0	0.0	0.0	0.0	0.0	0.0	0.0	0.0	0.0	0.0	0.0	0.0	0.0	0.0
g__Intestinimonas	5.0	0.0	14.0	7.0	1.0	1.0	18.0	8.0	29.0	8.0	1.0	16.0	8.0	7.0	12.0	6.0	8.0	9.0
g__Kroppenstedtia	0.0	0.0	0.0	0.0	0.0	0.0	0.0	0.0	0.0	0.0	0.0	0.0	0.0	0.0	0.0	0.0	46.0	0.0
g__Lachnoclostridium	20.0	14.0	78.0	31.0	58.0	33.0	35.0	47.0	138.0	151.0	21.0	78.0	78.0	43.0	56.0	79.0	64.0	19.0
g__Lachnospira	1.0	2.0	5.0	1.0	2.0	3.0	2.0	2.0	5.0	4.0	0.0	3.0	11.0	1.0	0.0	1.0	0.0	1.0
g__Lachnospiraceae FCS020 group	1.0	1.0	0.0	0.0	1.0	0.0	1.0	3.0	6.0	2.0	0.0	3.0	0.0	4.0	2.0	0.0	0.0	3.0
g__Lachnospiraceae NC2004 group	1.0	1.0	6.0	1.0	6.0	2.0	13.0	3.0	1.0	13.0	0.0	6.0	7.0	1.0	5.0	3.0	6.0	6.0
g__Lachnospiraceae NK4A136 group	1.0	3.0	4.0	4.0	12.0	1.0	5.0	2.0	10.0	10.0	8.0	1.0	0.0	5.0	10.0	13.0	17.0	7.0
g__Lachnospiraceae UCG-010	6.0	10.0	4.0	15.0	10.0	7.0	6.0	5.0	18.0	1.0	4.0	13.0	6.0	9.0	11.0	4.0	6.0	12.0
g__Lactobacillus	179.0	8894.0	1842.0	781.0	255.0	237.0	150.0	248.0	3932.0	149.0	217.0	393.0	71.0	259.0	57.0	1809.0	411.0	1515.0
g__Lactococcus	2.0	0.0	0.0	0.0	1.0	0.0	0.0	0.0	0.0	0.0	0.0	1.0	0.0	0.0	0.0	1.0	1.0	1.0
g__Lentimicrobium	0.0	0.0	0.0	0.0	2.0	0.0	0.0	0.0	0.0	0.0	0.0	0.0	0.0	0.0	0.0	0.0	0.0	0.0
g__Leuconostoc	0.0	0.0	0.0	0.0	0.0	0.0	0.0	0.0	0.0	0.0	0.0	0.0	0.0	0.0	13.0	15.0	15.0	0.0
g__Luteimonas	0.0	2.0	2.0	0.0	1.0	0.0	1.0	3.0	0.0	1.0	1.0	0.0	0.0	0.0	0.0	0.0	1.0	0.0
g__Lutibacter	0.0	0.0	0.0	0.0	1.0	0.0	0.0	0.0	3.0	0.0	0.0	0.0	0.0	0.0	0.0	0.0	0.0	0.0
g__Lysobacter	0.0	0.0	0.0	1.0	3.0	0.0	0.0	0.0	0.0	0.0	0.0	0.0	0.0	0.0	1.0	0.0	0.0	0.0
g__ML602J-51	1.0	4.0	5.0	11.0	7.0	0.0	2.0	1.0	3.0	3.0	3.0	1.0	1.0	2.0	4.0	5.0	6.0	3.0
g__MND1	0.0	2.0	0.0	1.0	0.0	1.0	0.0	0.0	1.0	0.0	0.0	1.0	2.0	1.0	0.0	0.0	1.0	0.0
g__Macellibacteroides	6.0	0.0	1.0	2.0	1.0	5.0	1.0	1.0	2.0	2.0	1.0	3.0	3.0	1.0	1.0	5.0	1.0	2.0
g__Mailhella	109.0	44.0	112.0	26.0	68.0	2.0	4.0	26.0	48.0	14.0	0.0	0.0	58.0	39.0	1.0	62.0	16.0	51.0
g__Marmoricola	0.0	1.0	0.0	0.0	0.0	0.0	0.0	0.0	0.0	0.0	0.0	0.0	3.0	0.0	1.0	0.0	2.0	0.0
g__Marvinbryantia	7.0	9.0	14.0	8.0	6.0	9.0	12.0	18.0	48.0	19.0	2.0	15.0	40.0	7.0	0.0	26.0	1.0	6.0
g__Massilia	6.0	0.0	3.0	0.0	3.0	0.0	0.0	6.0	1.0	0.0	0.0	0.0	0.0	3.0	6.0	0.0	0.0	0.0
g__Merdibacter	7.0	0.0	2.0	3.0	2.0	1.0	1.0	0.0	4.0	5.0	0.0	8.0	5.0	5.0	32.0	4.0	1.0	4.0
g__Mesorhizobium	0.0	3.0	1.0	1.0	0.0	0.0	0.0	1.0	0.0	0.0	2.0	0.0	1.0	2.0	1.0	0.0	1.0	2.0
g__Mucispirillum	1.0	1.0	5.0	1.0	1.0	11.0	8.0	2.0	7.0	2.0	1.0	0.0	0.0	5.0	0.0	3.0	1.0	2.0
g__Mycoplasma	0.0	7.0	9.0	9.0	7.0	3.0	10.0	29.0	12.0	17.0	1.0	2.0	0.0	6.0	5.0	1.0	6.0	1.0
g__NS5 marine group	0.0	2.0	2.0	0.0	1.0	0.0	0.0	0.0	0.0	0.0	0.0	0.0	0.0	0.0	0.0	0.0	0.0	0.0
g__Negativibacillus	75.0	16.0	105.0	100.0	179.0	73.0	170.0	145.0	248.0	95.0	46.0	209.0	152.0	37.0	124.0	18.0	284.0	105.0
g__Niastella	0.0	0.0	1.0	0.0	0.0	0.0	0.0	1.0	0.0	0.0	0.0	0.0	0.0	0.0	0.0	1.0	0.0	1.0
g__Nitrospira	1.0	1.0	1.0	0.0	0.0	0.0	1.0	0.0	0.0	0.0	1.0	0.0	1.0	1.0	0.0	0.0	0.0	0.0
g__Niveispirillum	0.0	1.0	2.0	2.0	1.0	0.0	0.0	0.0	0.0	2.0	0.0	0.0	0.0	1.0	3.0	0.0	1.0	0.0
g__Nocardioides	0.0	0.0	2.0	1.0	0.0	0.0	2.0	0.0	0.0	0.0	0.0	0.0	2.0	0.0	0.0	0.0	0.0	0.0
g__Novibacillus	0.0	0.0	1.0	0.0	0.0	0.0	0.0	1.0	0.0	0.0	0.0	0.0	0.0	0.0	0.0	0.0	0.0	0.0
g__Novosphingobium	7.0	7.0	3.0	7.0	5.0	1.0	13.0	14.0	9.0	14.0	19.0	19.0	8.0	18.0	8.0	11.0	0.0	6.0
g__OM43 clade	0.0	0.0	0.0	0.0	0.0	1.0	0.0	1.0	0.0	0.0	0.0	0.0	0.0	0.0	0.0	0.0	1.0	1.0
g__Occallatibacter	0.0	1.0	0.0	0.0	1.0	1.0	0.0	0.0	1.0	0.0	0.0	3.0	0.0	0.0	1.0	0.0	0.0	1.0
g__Odoribacter	266.0	45.0	11.0	9.0	86.0	57.0	165.0	35.0	77.0	245.0	77.0	37.0	73.0	16.0	85.0	235.0	68.0	149.0
g__Oscillibacter	37.0	29.0	59.0	76.0	29.0	34.0	71.0	38.0	109.0	21.0	28.0	90.0	64.0	67.0	81.0	53.0	66.0	48.0
g__Oscillospira	0.0	0.0	0.0	0.0	0.0	0.0	0.0	0.0	0.0	0.0	0.0	0.0	0.0	0.0	5.0	0.0	0.0	0.0
g__Paenarthrobacter	0.0	0.0	1.0	0.0	0.0	0.0	2.0	0.0	1.0	0.0	0.0	0.0	0.0	0.0	1.0	1.0	0.0	0.0
g__Paenisporosarcina	0.0	1.0	0.0	14.0	0.0	0.0	1.0	1.0	5.0	3.0	1.0	0.0	0.0	0.0	2.0	1.0	3.0	0.0
g__Paludibacter	2.0	0.0	1.0	2.0	0.0	0.0	0.0	0.0	0.0	1.0	0.0	0.0	0.0	1.0	0.0	1.0	0.0	0.0
g__Pannonibacter	0.0	0.0	0.0	0.0	1.0	0.0	0.0	0.0	0.0	1.0	1.0	0.0	0.0	0.0	0.0	0.0	0.0	0.0
g__Papillibacter	6.0	1.0	14.0	14.0	1.0	6.0	3.0	2.0	21.0	3.0	1.0	1.0	6.0	2.0	2.0	2.0	2.0	8.0
g__Paracoccus	0.0	0.0	0.0	2.0	0.0	0.0	1.0	0.0	2.0	0.0	0.0	0.0	1.0	0.0	0.0	0.0	0.0	1.0
g__Parasutterella	2.0	127.0	0.0	0.0	0.0	3.0	1.0	110.0	78.0	30.0	0.0	3.0	0.0	0.0	0.0	0.0	1.0	1.0
g__Pediococcus	0.0	0.0	0.0	0.0	0.0	0.0	0.0	0.0	0.0	0.0	0.0	0.0	0.0	0.0	1.0	2.0	0.0	0.0
g__Pedobacter	0.0	1.0	0.0	1.0	0.0	0.0	0.0	0.0	0.0	0.0	0.0	0.0	0.0	0.0	1.0	0.0	0.0	0.0
g__Pelomonas	2.0	0.0	0.0	1.0	0.0	0.0	0.0	0.0	0.0	2.0	0.0	1.0	0.0	1.0	1.0	1.0	0.0	1.0
g__Peptococcus	3.0	1.0	0.0	0.0	0.0	1.0	2.0	0.0	6.0	0.0	0.0	0.0	3.0	2.0	3.0	2.0	0.0	0.0
g__Petrimonas	1.0	4.0	1.0	0.0	0.0	1.0	1.0	2.0	2.0	0.0	1.0	0.0	0.0	0.0	2.0	1.0	1.0	1.0
g__Phascolarctobacterium	112.0	148.0	115.0	1.0	526.0	2.0	114.0	1956.0	639.0	0.0	22.0	178.0	1.0	679.0	33.0	1082.0	130.0	224.0
g__Phocea	3.0	0.0	0.0	0.0	0.0	0.0	0.0	0.0	0.0	0.0	0.0	0.0	0.0	0.0	0.0	0.0	0.0	0.0
g__Planococcus	5.0	16.0	1.0	8.0	2.0	3.0	3.0	3.0	7.0	1.0	5.0	1.0	0.0	9.0	6.0	9.0	5.0	4.0
g__Polaromonas	3.0	1.0	0.0	1.0	0.0	0.0	1.0	3.0	0.0	3.0	1.0	0.0	0.0	3.0	3.0	0.0	2.0	1.0
g__Prevotellaceae UCG-001	2.0	0.0	0.0	1.0	3.0	7.0	9.0	3920.0	0.0	3.0	2005.0	2.0	2.0	0.0	2.0	3.0	726.0	3.0
g__Proteiniborus	0.0	0.0	0.0	0.0	0.0	0.0	0.0	0.0	1.0	0.0	1.0	0.0	0.0	0.0	0.0	4.0	0.0	0.0
g__Proteiniphilum	3.0	6.0	5.0	3.0	8.0	2.0	6.0	6.0	4.0	6.0	11.0	1.0	0.0	1.0	10.0	1.0	10.0	10.0
g__Pseudarthrobacter	7.0	3.0	1.0	5.0	10.0	4.0	5.0	6.0	5.0	24.0	7.0	2.0	4.0	12.0	10.0	6.0	14.0	5.0
g__Pseudoalteromonas	0.0	0.0	0.0	0.0	1.0	1.0	0.0	1.0	0.0	0.0	0.0	2.0	0.0	1.0	2.0	1.0	1.0	0.0
g__Pseudolabrys	0.0	1.0	3.0	0.0	0.0	1.0	0.0	2.0	2.0	0.0	0.0	0.0	0.0	0.0	0.0	0.0	1.0	1.0
g__Pseudomonas	13.0	4.0	4.0	3.0	13.0	3.0	8.0	6.0	8.0	2.0	5.0	10.0	2.0	5.0	7.0	1.0	10.0	3.0
g__Psychrilyobacter	0.0	0.0	0.0	0.0	0.0	0.0	0.0	0.0	0.0	0.0	0.0	0.0	0.0	2.0	0.0	0.0	0.0	0.0
g__Psychrobacter	8.0	2.0	12.0	5.0	5.0	10.0	7.0	1.0	5.0	11.0	3.0	0.0	0.0	9.0	16.0	5.0	4.0	8.0
g__Rhodanobacter	0.0	0.0	0.0	1.0	0.0	0.0	0.0	0.0	0.0	0.0	0.0	1.0	1.0	0.0	0.0	0.0	0.0	0.0
g__Rhodococcus	0.0	0.0	0.0	1.0	0.0	0.0	1.0	1.0	0.0	3.0	0.0	0.0	0.0	0.0	1.0	0.0	0.0	0.0
g__Rikenella	2.0	0.0	2.0	0.0	1.0	2.0	2.0	0.0	0.0	0.0	0.0	0.0	0.0	5.0	9.0	18.0	0.0	4.0
g__Rikenellaceae RC9 gut group	0.0	1.0	0.0	0.0	0.0	1.0	0.0	0.0	2.0	0.0	0.0	2.0	0.0	0.0	1.0	3.0	0.0	0.0
g__Romboutsia	111.0	105.0	265.0	116.0	60.0	34.0	177.0	546.0	669.0	278.0	50.0	91.0	197.0	269.0	59.0	434.0	107.0	317.0
g__Roseburia	9.0	21.0	0.0	0.0	2.0	3.0	0.0	0.0	6.0	1.0	1.0	4.0	3.0	1.0	3.0	1.0	1.0	0.0
g__Rothia	1.0	0.0	0.0	0.0	0.0	0.0	0.0	0.0	0.0	0.0	0.0	1.0	0.0	0.0	1.0	0.0	0.0	7.0
g__Ruegeria	0.0	1.0	0.0	2.0	1.0	0.0	0.0	1.0	3.0	0.0	0.0	0.0	0.0	0.0	0.0	0.0	0.0	2.0
g__Ruminiclostridium	0.0	0.0	0.0	0.0	4.0	0.0	3.0	4.0	0.0	0.0	0.0	0.0	0.0	1.0	1.0	0.0	0.0	0.0
g__Ruminiclostridium 1	0.0	1.0	0.0	6.0	2.0	0.0	7.0	2.0	14.0	5.0	0.0	3.0	1.0	4.0	4.0	6.0	1.0	1.0
g__Ruminiclostridium 5	10.0	15.0	20.0	14.0	40.0	23.0	76.0	19.0	126.0	111.0	14.0	47.0	28.0	79.0	70.0	15.0	36.0	15.0
g__Ruminiclostridium 6	0.0	1.0	0.0	0.0	0.0	0.0	0.0	0.0	0.0	1.0	0.0	0.0	0.0	0.0	0.0	1.0	0.0	0.0
g__Ruminiclostridium 9	4.0	7.0	7.0	9.0	3.0	0.0	2.0	9.0	25.0	11.0	4.0	9.0	5.0	18.0	24.0	5.0	9.0	5.0
g__Ruminococcaceae NK4A214 group	179.0	48.0	86.0	78.0	22.0	21.0	141.0	123.0	913.0	338.0	129.0	161.0	105.0	306.0	215.0	170.0	338.0	28.0
g__Ruminococcaceae UCG-002	2.0	0.0	1.0	0.0	0.0	0.0	0.0	0.0	11.0	0.0	2.0	2.0	0.0	0.0	1.0	0.0	6.0	0.0
g__Ruminococcaceae UCG-004	34.0	12.0	7.0	10.0	40.0	2.0	34.0	7.0	72.0	15.0	10.0	17.0	10.0	8.0	30.0	4.0	4.0	2.0
g__Ruminococcaceae UCG-005	416.0	147.0	90.0	198.0	107.0	93.0	370.0	47.0	2457.0	191.0	325.0	472.0	183.0	448.0	1233.0	156.0	390.0	138.0
g__Ruminococcaceae UCG-009	15.0	20.0	25.0	25.0	22.0	4.0	31.0	13.0	44.0	11.0	6.0	12.0	18.0	24.0	17.0	15.0	14.0	32.0
g__Ruminococcaceae UCG-010	12.0	84.0	25.0	46.0	40.0	40.0	31.0	28.0	341.0	129.0	16.0	73.0	25.0	51.0	46.0	198.0	71.0	25.0
g__Ruminococcaceae UCG-011	0.0	0.0	0.0	0.0	0.0	0.0	2.0	0.0	0.0	0.0	0.0	0.0	0.0	0.0	0.0	0.0	0.0	0.0
g__Ruminococcaceae UCG-013	68.0	76.0	174.0	78.0	39.0	96.0	48.0	54.0	235.0	43.0	19.0	69.0	68.0	99.0	75.0	95.0	12.0	28.0
g__Ruminococcaceae UCG-014	1114.0	1227.0	1429.0	2072.0	803.0	824.0	1003.0	1043.0	3934.0	988.0	387.0	703.0	1892.0	2250.0	527.0	999.0	662.0	2117.0
g__Ruminococcaceae V9D2013 group	1.0	1.0	3.0	0.0	1.0	2.0	2.0	3.0	6.0	0.0	0.0	0.0	4.0	1.0	1.0	0.0	1.0	1.0
g__Ruminococcus 1	11.0	85.0	42.0	136.0	10.0	175.0	109.0	23.0	147.0	10.0	14.0	69.0	106.0	51.0	52.0	17.0	53.0	24.0
g__Ruminococcus 2	18.0	28.0	0.0	6.0	0.0	0.0	0.0	7.0	96.0	8.0	0.0	10.0	10.0	5.0	16.0	6.0	6.0	1.0
g__Ruminofilibacter	0.0	0.0	0.0	0.0	3.0	0.0	1.0	2.0	0.0	3.0	3.0	0.0	0.0	0.0	1.0	0.0	0.0	2.0
g__Saccharomonospora	0.0	0.0	2.0	0.0	0.0	0.0	0.0	0.0	0.0	0.0	1.0	1.0	0.0	0.0	0.0	0.0	0.0	0.0
g__Saccharopolyspora rectivirgula	0.0	0.0	0.0	0.0	0.0	0.0	0.0	0.0	0.0	0.0	0.0	0.0	0.0	0.0	3.0	0.0	2.0	0.0
g__Salinisphaera	0.0	0.0	0.0	0.0	0.0	0.0	0.0	0.0	0.0	0.0	0.0	2.0	0.0	0.0	0.0	0.0	0.0	0.0
g__Schrenkiella parvula	1.0	0.0	0.0	0.0	0.0	0.0	0.0	0.0	1.0	1.0	0.0	0.0	0.0	0.0	0.0	0.0	0.0	0.0
g__Sedimentibacter	2.0	0.0	0.0	0.0	0.0	0.0	0.0	0.0	1.0	1.0	0.0	0.0	0.0	0.0	3.0	0.0	1.0	0.0
g__Sellimonas	17.0	9.0	23.0	7.0	96.0	12.0	18.0	29.0	69.0	31.0	28.0	16.0	14.0	32.0	64.0	20.0	54.0	31.0
g__Shuttleworthia	112.0	48.0	240.0	47.0	152.0	156.0	241.0	82.0	70.0	72.0	90.0	65.0	147.0	55.0	41.0	103.0	189.0	124.0
g__Slackia	0.0	1.0	0.0	0.0	0.0	0.0	0.0	2.0	3.0	0.0	0.0	0.0	0.0	0.0	0.0	0.0	0.0	0.0
g__Solibacillus	1.0	1.0	2.0	0.0	4.0	0.0	0.0	0.0	0.0	0.0	0.0	0.0	0.0	0.0	2.0	1.0	1.0	0.0
g__Sphaerisporangium	0.0	0.0	0.0	0.0	0.0	0.0	0.0	0.0	0.0	0.0	0.0	0.0	0.0	0.0	1.0	0.0	0.0	1.0
g__Sphaerochaeta	0.0	4.0	2.0	1.0	2.0	0.0	1.0	2.0	0.0	1.0	4.0	2.0	0.0	2.0	2.0	0.0	3.0	2.0
g__Sphingobacterium	1.0	4.0	0.0	22.0	0.0	2.0	0.0	0.0	0.0	0.0	0.0	0.0	0.0	2.0	0.0	0.0	0.0	0.0
g__Sphingomonas	2.0	6.0	4.0	1.0	2.0	0.0	4.0	5.0	2.0	6.0	4.0	5.0	6.0	5.0	2.0	3.0	6.0	7.0
g__Sphingopyxis	0.0	1.0	0.0	0.0	0.0	0.0	0.0	0.0	0.0	0.0	0.0	0.0	0.0	1.0	0.0	0.0	1.0	0.0
g__Sphingorhabdus	0.0	2.0	3.0	7.0	2.0	0.0	1.0	3.0	1.0	1.0	3.0	0.0	0.0	0.0	7.0	0.0	1.0	7.0
g__Sporosarcina	0.0	0.0	0.0	0.0	0.0	0.0	0.0	0.0	14.0	1.0	0.0	0.0	0.0	0.0	0.0	0.0	0.0	0.0
g__Staphylococcus	1.0	0.0	0.0	0.0	0.0	2.0	0.0	4.0	5.0	0.0	0.0	0.0	0.0	0.0	0.0	3.0	2.0	0.0
g__Streptococcus	0.0	0.0	0.0	0.0	39.0	1.0	1.0	0.0	3.0	0.0	0.0	0.0	1.0	0.0	3.0	2.0	3.0	0.0
g__Streptomyces	0.0	1.0	1.0	0.0	0.0	0.0	0.0	0.0	0.0	0.0	0.0	2.0	0.0	1.0	6.0	0.0	2.0	0.0
g__Subdoligranulum	600.0	1170.0	426.0	299.0	1088.0	146.0	149.0	805.0	952.0	551.0	391.0	272.0	99.0	624.0	568.0	167.0	175.0	233.0
g__Sulfurospirillum	0.0	0.0	1.0	0.0	0.0	0.0	0.0	1.0	0.0	0.0	0.0	0.0	0.0	0.0	0.0	0.0	1.0	0.0
g__Sva0996 marine group	1.0	0.0	1.0	0.0	0.0	0.0	1.0	1.0	0.0	0.0	0.0	0.0	0.0	0.0	0.0	0.0	0.0	0.0
g__Synechococcus CC9902	0.0	0.0	0.0	1.0	0.0	0.0	0.0	1.0	0.0	1.0	0.0	2.0	2.0	2.0	2.0	1.0	1.0	1.0
g__Synergistes	0.0	110.0	0.0	0.0	0.0	0.0	0.0	0.0	9.0	0.0	0.0	0.0	0.0	0.0	0.0	0.0	0.0	1.0
g__Tamlana	0.0	0.0	0.0	1.0	0.0	1.0	0.0	0.0	2.0	0.0	0.0	0.0	0.0	0.0	0.0	0.0	0.0	0.0
g__Terrisporobacter	0.0	0.0	5.0	0.0	0.0	0.0	0.0	0.0	0.0	0.0	0.0	0.0	0.0	0.0	0.0	0.0	0.0	1.0
g__Tetrasphaera	2.0	0.0	0.0	0.0	0.0	0.0	1.0	3.0	0.0	0.0	2.0	1.0	1.0	4.0	0.0	1.0	3.0	0.0
g__Thauera	0.0	1.0	3.0	3.0	0.0	3.0	1.0	0.0	3.0	1.0	4.0	0.0	0.0	2.0	1.0	5.0	1.0	1.0
g__Thermoactinomyces	0.0	0.0	0.0	0.0	0.0	0.0	0.0	0.0	0.0	0.0	0.0	0.0	0.0	0.0	8.0	0.0	0.0	0.0
g__Thermomonas	1.0	1.0	0.0	2.0	2.0	0.0	1.0	0.0	2.0	0.0	1.0	0.0	0.0	0.0	0.0	0.0	0.0	0.0
g__Treponema 2	0.0	0.0	0.0	0.0	0.0	0.0	1.0	1.0	0.0	0.0	0.0	0.0	0.0	0.0	0.0	0.0	0.0	0.0
g__Trichococcus	0.0	0.0	0.0	0.0	0.0	0.0	0.0	0.0	0.0	1.0	1.0	1.0	0.0	0.0	0.0	0.0	1.0	0.0
g__Turicibacter	41.0	11.0	96.0	65.0	19.0	39.0	56.0	194.0	281.0	66.0	12.0	62.0	102.0	81.0	38.0	93.0	44.0	138.0
g__Tyzzerella	114.0	52.0	118.0	57.0	41.0	28.0	45.0	57.0	37.0	49.0	81.0	58.0	26.0	24.0	45.0	68.0	62.0	45.0
g__Tyzzerella 3	1.0	0.0	0.0	1.0	5.0	0.0	0.0	0.0	0.0	3.0	0.0	1.0	0.0	2.0	3.0	0.0	0.0	1.0
g__Victivallis	1.0	0.0	0.0	0.0	0.0	1.0	0.0	0.0	0.0	0.0	0.0	1.0	0.0	0.0	2.0	0.0	0.0	0.0
g__Weissella	11.0	0.0	0.0	0.0	0.0	0.0	0.0	0.0	0.0	0.0	0.0	1.0	0.0	0.0	19.0	16.0	1.0	0.0
g__Wolinella	0.0	0.0	1.0	0.0	0.0	0.0	2.0	0.0	0.0	1.0	1.0	0.0	0.0	0.0	2.0	4.0	0.0	2.0
g__[Eubacterium] brachy group	2.0	1.0	3.0	0.0	0.0	0.0	0.0	1.0	0.0	1.0	1.0	1.0	0.0	0.0	0.0	2.0	0.0	0.0
g__[Eubacterium] coprostanoligenes group	1019.0	140.0	1104.0	71.0	1474.0	139.0	748.0	1365.0	642.0	57.0	98.0	154.0	418.0	453.0	168.0	273.0	224.0	466.0
g__[Eubacterium] hallii group	1.0	2.0	7.0	2.0	7.0	1.0	18.0	4.0	25.0	30.0	8.0	7.0	1.0	5.0	34.0	1.0	20.0	12.0
g__[Eubacterium] nodatum group	0.0	0.0	0.0	0.0	0.0	1.0	0.0	0.0	0.0	2.0	0.0	0.0	2.0	3.0	0.0	0.0	0.0	0.0
g__[Eubacterium] oxidoreducens group	4.0	6.0	0.0	2.0	5.0	0.0	4.0	0.0	30.0	6.0	1.0	4.0	1.0	18.0	4.0	0.0	17.0	3.0
g__[Eubacterium] ventriosum group	1.0	2.0	0.0	1.0	1.0	8.0	3.0	0.0	2.0	9.0	0.0	3.0	0.0	1.0	11.0	5.0	7.0	1.0
g__[Eubacterium] xylanophilum group	1.0	0.0	0.0	0.0	0.0	0.0	0.0	0.0	1.0	0.0	0.0	0.0	2.0	0.0	1.0	0.0	0.0	0.0
g__[Ruminococcus] gauvreauii group	0.0	0.0	1.0	0.0	1.0	0.0	0.0	2.0	0.0	1.0	0.0	0.0	4.0	0.0	0.0	2.0	0.0	0.0
g__[Ruminococcus] torques group	120.0	298.0	141.0	86.0	809.0	203.0	563.0	180.0	1062.0	653.0	142.0	265.0	105.0	539.0	713.0	377.0	603.0	123.0
g__gut metagenome	8.0	2.0	8.0	11.0	3.0	1.0	5.0	4.0	15.0	6.0	5.0	22.0	5.0	3.0	18.0	21.0	6.0	3.0
g__marine metagenome	0.0	1.0	0.0	1.0	0.0	0.0	0.0	0.0	0.0	0.0	1.0	0.0	0.0	0.0	0.0	2.0	0.0	1.0
g__metagenome	1.0	0.0	0.0	1.0	0.0	2.0	2.0	0.0	0.0	0.0	0.0	0.0	0.0	0.0	0.0	0.0	0.0	0.0
g__uncultured	300.0	164.0	452.0	259.0	192.0	90.0	685.0	191.0	655.0	299.0	189.0	203.0	214.0	359.0	434.0	757.0	279.0	219.0
g__uncultured Acidimicrobidae bacterium	0.0	0.0	0.0	1.0	0.0	0.0	0.0	0.0	0.0	0.0	0.0	0.0	0.0	1.0	0.0	0.0	0.0	0.0
g__uncultured Acidobacteria bacterium	1.0	0.0	1.0	0.0	0.0	0.0	0.0	2.0	0.0	0.0	0.0	1.0	0.0	0.0	0.0	0.0	1.0	0.0
g__uncultured Bacteroidales bacterium	1.0	1.0	1.0	6.0	4.0	7.0	5.0	5.0	2.0	3.0	0.0	3.0	3.0	4.0	4.0	2.0	5.0	2.0
g__uncultured Chloroflexi bacterium	0.0	2.0	0.0	0.0	0.0	1.0	0.0	1.0	0.0	1.0	1.0	1.0	0.0	1.0	0.0	0.0	0.0	0.0
g__uncultured Clostridia bacterium	44.0	13.0	24.0	45.0	35.0	13.0	103.0	78.0	145.0	95.0	11.0	217.0	123.0	35.0	22.0	8.0	34.0	6.0
g__uncultured Firmicutes bacterium	2.0	3.0	3.0	12.0	16.0	2.0	1.0	4.0	4.0	1.0	0.0	4.0	21.0	21.0	6.0	0.0	0.0	4.0
g__uncultured Gemmatimonadetes bacterium	0.0	0.0	1.0	0.0	1.0	0.0	0.0	0.0	0.0	0.0	0.0	0.0	0.0	0.0	0.0	0.0	0.0	0.0
g__uncultured Porphyromonadaceae bacterium	0.0	0.0	0.0	0.0	1.0	0.0	0.0	0.0	0.0	0.0	0.0	0.0	1.0	0.0	0.0	1.0	0.0	0.0
g__uncultured Rhodospirillaceae bacterium	0.0	0.0	3.0	0.0	0.0	0.0	0.0	0.0	0.0	0.0	1.0	0.0	0.0	0.0	0.0	0.0	0.0	0.0
g__uncultured Solirubrobacter sp.	0.0	0.0	0.0	0.0	0.0	0.0	1.0	2.0	0.0	0.0	0.0	0.0	0.0	1.0	0.0	0.0	0.0	0.0
g__uncultured Thermoanaerobacterales bacterium	1.0	3.0	2.0	4.0	0.0	1.0	1.0	1.0	0.0	1.0	0.0	2.0	1.0	2.0	0.0	5.0	1.0	0.0
g__uncultured bacterium	129.0	152.0	231.0	421.0	172.0	214.0	223.0	114.0	732.0	405.0	110.0	314.0	411.0	163.0	474.0	567.0	362.0	161.0
g__uncultured beta proteobacterium	2.0	1.0	0.0	0.0	0.0	0.0	0.0	3.0	0.0	1.0	0.0	0.0	3.0	1.0	0.0	2.0	1.0	0.0
g__uncultured cyanobacterium	0.0	0.0	0.0	0.0	0.0	0.0	0.0	0.0	0.0	0.0	0.0	0.0	4.0	4.0	0.0	0.0	0.0	0.0
g__uncultured organism	4.0	2.0	3.0	3.0	3.0	0.0	26.0	10.0	20.0	71.0	2.0	3.0	12.0	18.0	8.0	75.0	72.0	1.0
g__uncultured rumen bacterium	16.0	2.0	12.0	28.0	0.0	15.0	7.0	2.0	76.0	45.0	10.0	20.0	27.0	44.0	1.0	5.0	4.0	6.0
Others	4045.0	2512.0	3785.0	4747.0	5310.0	3083.0	4398.0	2862.0	8500.0	6187.0	1905.0	5152.0	3207.0	4551.0	5528.0	3487.0	5316.0	3271.0
