# Supplementary material for: Effects of dietary tryptophan supplementation on rectal temperature, humoral immunity, and cecal microflora composition of heat-stressed broilers
Source: Front Vet Sci. 2023 Sep 28;10:1247260. doi: 10.3389/fvets.2023.1247260 (PMC10572358; doi:10.3389/fvets.2023.1247260)
Supplement: Supplementary file 3 [file Data_Sheet_1.ZIP › 03_Community/Abundance/Absolute/Order.csv]

	HS_1	HS_2	HS_3	HS_4	HS_5	HS_6	HS_Trp_1	HS_Trp_2	HS_Trp_3	HS_Trp_4	HS_Trp_5	HS_Trp_6	TN_1	TN_2	TN_3	TN_4	TN_5	TN_6
o__Acetobacterales	1.0	0.0	1.0	0.0	0.0	0.0	2.0	1.0	0.0	0.0	1.0	1.0	0.0	0.0	0.0	1.0	0.0	0.0
o__Acholeplasmatales	1.0	0.0	1.0	0.0	0.0	0.0	2.0	0.0	0.0	1.0	0.0	0.0	0.0	0.0	3.0	0.0	2.0	1.0
o__Acidobacteriales	3.0	1.0	1.0	0.0	1.0	1.0	1.0	3.0	1.0	0.0	0.0	4.0	0.0	1.0	4.0	2.0	1.0	2.0
o__Actinomarinales	0.0	0.0	1.0	0.0	0.0	0.0	0.0	1.0	0.0	0.0	3.0	0.0	0.0	1.0	0.0	1.0	1.0	0.0
o__Alteromonadales	0.0	0.0	0.0	0.0	1.0	1.0	0.0	1.0	0.0	0.0	0.0	2.0	0.0	1.0	2.0	1.0	1.0	0.0
o__Anaeroplasmatales	1.0	2.0	1.0	0.0	2.0	6.0	1.0	0.0	0.0	2.0	1.0	1.0	1.0	0.0	1.0	0.0	1.0	0.0
o__Azospirillales	0.0	3.0	2.0	2.0	1.0	0.0	1.0	0.0	1.0	5.0	1.0	1.0	0.0	3.0	5.0	1.0	1.0	0.0
o__Bacillales	52.0	41.0	12.0	28.0	9.0	9.0	5.0	13.0	55.0	7.0	13.0	1.0	8.0	27.0	63.0	29.0	77.0	30.0
o__Bacteroidales	22940.0	11509.0	39030.0	28314.0	22733.0	26355.0	8134.0	38454.0	28190.0	17606.0	35151.0	19419.0	17629.0	20521.0	26281.0	70139.0	31888.0	13024.0
o__Bdellovibrionales	1.0	1.0	0.0	0.0	0.0	0.0	0.0	0.0	0.0	0.0	0.0	0.0	0.0	0.0	1.0	0.0	0.0	0.0
o__Betaproteobacteriales	55.0	156.0	31.0	21.0	22.0	22.0	27.0	138.0	101.0	67.0	35.0	26.0	17.0	27.0	40.0	39.0	17.0	36.0
o__Bifidobacteriales	1.0	1.0	0.0	7.0	0.0	23.0	0.0	10.0	0.0	2.0	6.0	0.0	18.0	4.0	1.0	11.0	1.0	1.0
o__Blastocatellales	0.0	2.0	0.0	0.0	0.0	0.0	0.0	0.0	0.0	0.0	0.0	0.0	0.0	0.0	0.0	0.0	0.0	0.0
o__Campylobacterales	7.0	0.0	4.0	8.0	2.0	1.0	3.0	5.0	2.0	6.0	4.0	2.0	0.0	0.0	2.0	5.0	1.0	3.0
o__Caulobacterales	6.0	0.0	1.0	3.0	0.0	0.0	1.0	2.0	1.0	1.0	3.0	2.0	0.0	4.0	4.0	4.0	3.0	4.0
o__Cellvibrionales	0.0	0.0	4.0	0.0	1.0	0.0	0.0	0.0	0.0	0.0	0.0	0.0	0.0	0.0	0.0	0.0	0.0	0.0
o__Chitinophagales	0.0	1.0	1.0	1.0	0.0	0.0	0.0	2.0	0.0	0.0	0.0	0.0	0.0	0.0	2.0	1.0	0.0	1.0
o__Chlamydiales	0.0	0.0	0.0	0.0	0.0	0.0	0.0	0.0	0.0	0.0	0.0	0.0	0.0	0.0	0.0	0.0	0.0	2.0
o__Chloroplast	111.0	0.0	0.0	1.0	4.0	26.0	1.0	8.0	11.0	15.0	1.0	1.0	0.0	14.0	20.0	2.0	1.0	50.0
o__Chthoniobacterales	1.0	1.0	1.0	0.0	2.0	0.0	0.0	0.0	0.0	0.0	1.0	0.0	0.0	2.0	1.0	5.0	1.0	0.0
o__Clostridiales	33477.0	7164.0	17111.0	16447.0	56675.0	14859.0	17683.0	15353.0	32529.0	28713.0	9912.0	13811.0	13752.0	17028.0	17838.0	9211.0	16189.0	19114.0
o__Coriobacteriales	21.0	5.0	24.0	6.0	30.0	6.0	23.0	22.0	7.0	21.0	5.0	13.0	6.0	5.0	10.0	55.0	11.0	11.0
o__Corynebacteriales	0.0	0.0	0.0	1.0	0.0	0.0	1.0	1.0	0.0	3.0	0.0	0.0	0.0	0.0	1.0	0.0	0.0	0.0
o__Cytophagales	0.0	0.0	0.0	1.0	1.0	0.0	0.0	0.0	0.0	0.0	0.0	0.0	0.0	0.0	1.0	1.0	1.0	3.0
o__DTU014	5.0	13.0	10.0	11.0	1.0	3.0	7.0	0.0	39.0	21.0	3.0	13.0	6.0	12.0	7.0	52.0	13.0	10.0
o__Deferribacterales	1.0	1.0	5.0	1.0	2.0	12.0	8.0	2.0	7.0	2.0	1.0	0.0	0.0	5.0	0.0	3.0	2.0	2.0
o__Desulfovibrionales	474.0	118.0	373.0	177.0	148.0	8.0	256.0	124.0	309.0	117.0	144.0	150.0	306.0	230.0	184.0	951.0	197.0	290.0
o__Desulfuromonadales	1.0	0.0	0.0	1.0	1.0	0.0	1.0	2.0	2.0	1.0	1.0	0.0	0.0	1.0	1.0	1.0	0.0	0.0
o__Dongiales	0.0	1.0	1.0	0.0	0.0	0.0	1.0	0.0	1.0	0.0	0.0	0.0	2.0	0.0	0.0	0.0	0.0	0.0
o__Elsterales	0.0	0.0	0.0	0.0	0.0	0.0	0.0	0.0	0.0	0.0	0.0	0.0	0.0	0.0	0.0	2.0	0.0	0.0
o__Enterobacteriales	25.0	16.0	88.0	2.0	58.0	116.0	24.0	31.0	3.0	4.0	10.0	36.0	82.0	20.0	20.0	712.0	120.0	209.0
o__Erysipelotrichales	166.0	36.0	261.0	129.0	679.0	139.0	174.0	267.0	607.0	263.0	122.0	130.0	149.0	145.0	337.0	270.0	115.0	250.0
o__Fibrobacterales	0.0	0.0	0.0	0.0	0.0	0.0	2.0	0.0	0.0	0.0	0.0	0.0	0.0	0.0	0.0	0.0	0.0	0.0
o__Flavobacteriales	49.0	45.0	48.0	40.0	46.0	26.0	78.0	43.0	107.0	74.0	28.0	34.0	28.0	55.0	53.0	82.0	53.0	28.0
o__Frankiales	3.0	3.0	0.0	0.0	1.0	1.0	1.0	0.0	0.0	1.0	1.0	2.0	0.0	2.0	2.0	0.0	2.0	1.0
o__Fusobacteriales	0.0	0.0	0.0	0.0	0.0	0.0	0.0	0.0	0.0	0.0	0.0	0.0	0.0	2.0	0.0	0.0	0.0	0.0
o__Gaiellales	0.0	2.0	1.0	0.0	2.0	2.0	2.0	5.0	2.0	0.0	0.0	0.0	3.0	1.0	2.0	4.0	0.0	2.0
o__Gammaproteobacteria Incertae Sedis	0.0	0.0	0.0	0.0	0.0	0.0	0.0	0.0	0.0	0.0	0.0	0.0	2.0	0.0	0.0	0.0	0.0	0.0
o__Gastranaerophilales	18.0	2.0	8.0	24.0	3.0	1.0	1.0	4.0	10.0	5.0	1.0	11.0	20.0	42.0	1.0	71.0	5.0	4.0
o__Gemmatimonadales	0.0	7.0	1.0	3.0	3.0	4.0	1.0	0.0	2.0	1.0	3.0	1.0	1.0	2.0	1.0	6.0	1.0	2.0
o__Izimaplasmatales	0.0	0.0	1.0	0.0	0.0	0.0	1.0	0.0	2.0	3.0	0.0	0.0	3.0	0.0	0.0	0.0	0.0	0.0
o__Lactobacillales	198.0	8903.0	1849.0	796.0	306.0	242.0	154.0	264.0	3942.0	156.0	218.0	400.0	73.0	268.0	99.0	1851.0	453.0	1538.0
o__Micrococcales	11.0	7.0	7.0	23.0	18.0	4.0	10.0	10.0	9.0	27.0	12.0	5.0	6.0	21.0	16.0	13.0	23.0	15.0
o__Micromonosporales	1.0	0.0	0.0	0.0	0.0	0.0	0.0	0.0	0.0	2.0	0.0	0.0	0.0	1.0	0.0	1.0	0.0	0.0
o__Micropepsales	1.0	1.0	0.0	0.0	1.0	2.0	0.0	2.0	0.0	0.0	1.0	0.0	0.0	1.0	0.0	1.0	1.0	1.0
o__Microtrichales	1.0	0.0	1.0	2.0	1.0	0.0	1.0	1.0	3.0	0.0	0.0	2.0	0.0	1.0	0.0	0.0	0.0	0.0
o__Mollicutes RF39	92.0	106.0	177.0	108.0	104.0	53.0	92.0	107.0	531.0	155.0	67.0	269.0	107.0	101.0	203.0	274.0	60.0	94.0
o__Mycoplasmatales	0.0	7.0	9.0	9.0	7.0	3.0	10.0	29.0	12.0	17.0	1.0	2.0	0.0	6.0	5.0	1.0	6.0	1.0
o__Myxococcales	0.0	0.0	2.0	1.0	0.0	0.0	0.0	0.0	0.0	0.0	0.0	0.0	0.0	0.0	0.0	0.0	0.0	0.0
o__Nitriliruptorales	0.0	0.0	1.0	0.0	0.0	0.0	0.0	0.0	0.0	0.0	0.0	0.0	1.0	0.0	0.0	0.0	0.0	0.0
o__Nitrospirales	1.0	1.0	1.0	0.0	0.0	0.0	1.0	0.0	0.0	0.0	1.0	0.0	1.0	1.0	0.0	0.0	0.0	0.0
o__Nostocales	0.0	0.0	0.0	0.0	4.0	4.0	0.0	0.0	0.0	0.0	0.0	0.0	4.0	4.0	1.0	0.0	0.0	0.0
o__Oceanospirillales	2.0	0.0	0.0	0.0	0.0	0.0	0.0	0.0	3.0	0.0	0.0	14.0	0.0	0.0	0.0	0.0	1.0	0.0
o__Phycisphaerales	0.0	1.0	0.0	0.0	0.0	0.0	0.0	0.0	0.0	0.0	0.0	0.0	0.0	0.0	0.0	0.0	1.0	0.0
o__Propionibacteriales	0.0	1.0	2.0	1.0	0.0	0.0	2.0	0.0	0.0	0.0	0.0	0.0	5.0	0.0	1.0	0.0	2.0	0.0
o__Pseudomonadales	40.0	22.0	18.0	19.0	20.0	15.0	24.0	9.0	29.0	19.0	15.0	35.0	2.0	34.0	31.0	26.0	31.0	15.0
o__Pseudonocardiales	0.0	0.0	2.0	0.0	0.0	0.0	0.0	0.0	0.0	0.0	1.0	1.0	0.0	0.0	3.0	0.0	2.0	0.0
o__Puniceispirillales	0.0	0.0	1.0	0.0	1.0	0.0	0.0	1.0	0.0	0.0	0.0	1.0	0.0	0.0	0.0	0.0	0.0	0.0
o__Rhizobiales	9.0	17.0	9.0	7.0	5.0	5.0	7.0	17.0	14.0	9.0	11.0	10.0	4.0	13.0	11.0	13.0	11.0	15.0
o__Rhodobacterales	0.0	2.0	2.0	13.0	5.0	15.0	7.0	3.0	16.0	1.0	1.0	10.0	1.0	2.0	0.0	4.0	8.0	5.0
o__Rhodospirillales	3.0	5.0	9.0	2.0	5.0	2.0	21.0	1.0	5.0	1.0	2.0	1.0	0.0	5.0	0.0	3.0	7.0	9.0
o__Rhodothermales	0.0	0.0	0.0	0.0	1.0	0.0	0.0	0.0	0.0	0.0	0.0	0.0	0.0	0.0	0.0	0.0	0.0	1.0
o__Rickettsiales	14.0	0.0	0.0	0.0	0.0	0.0	0.0	0.0	1.0	1.0	0.0	0.0	0.0	0.0	0.0	2.0	0.0	19.0
o__SAR11 clade	0.0	1.0	0.0	2.0	0.0	2.0	0.0	0.0	2.0	0.0	2.0	1.0	1.0	0.0	0.0	0.0	3.0	0.0
o__SBR1031	0.0	0.0	4.0	0.0	0.0	3.0	0.0	0.0	0.0	0.0	0.0	0.0	0.0	2.0	0.0	1.0	0.0	0.0
o__Saccharimonadales	0.0	0.0	2.0	0.0	0.0	0.0	0.0	0.0	0.0	0.0	0.0	0.0	0.0	0.0	0.0	0.0	5.0	0.0
o__Salinisphaerales	0.0	0.0	0.0	0.0	0.0	0.0	0.0	0.0	0.0	0.0	0.0	2.0	0.0	0.0	0.0	0.0	0.0	0.0
o__Selenomonadales	112.0	148.0	117.0	1.0	526.0	2.0	115.0	1963.0	645.0	0.0	22.0	178.0	1.0	680.0	33.0	1086.0	132.0	224.0
o__Solibacterales	0.0	1.0	0.0	0.0	0.0	0.0	0.0	0.0	0.0	0.0	1.0	1.0	0.0	5.0	2.0	0.0	2.0	0.0
o__Sphingobacteriales	2.0	5.0	0.0	23.0	2.0	2.0	1.0	0.0	0.0	0.0	0.0	0.0	0.0	2.0	2.0	1.0	1.0	0.0
o__Sphingomonadales	9.0	16.0	10.0	15.0	9.0	3.0	19.0	23.0	16.0	22.0	27.0	26.0	14.0	24.0	17.0	14.0	10.0	21.0
o__Spirochaetales	0.0	4.0	2.0	1.0	2.0	0.0	2.0	3.0	0.0	1.0	4.0	2.0	0.0	2.0	2.0	0.0	3.0	2.0
o__Streptomycetales	0.0	1.0	1.0	0.0	0.0	0.0	0.0	0.0	0.0	0.0	0.0	2.0	0.0	1.0	6.0	0.0	2.0	0.0
o__Streptosporangiales	0.0	0.0	0.0	0.0	0.0	0.0	0.0	0.0	0.0	0.0	0.0	0.0	0.0	0.0	1.0	0.0	0.0	1.0
o__Synechococcales	2.0	1.0	2.0	3.0	2.0	0.0	0.0	1.0	0.0	1.0	0.0	2.0	3.0	3.0	4.0	3.0	2.0	1.0
o__Synergistales	1.0	113.0	0.0	2.0	1.0	0.0	0.0	0.0	9.0	2.0	2.0	0.0	0.0	0.0	0.0	0.0	0.0	2.0
o__Tepidisphaerales	0.0	0.0	0.0	1.0	0.0	0.0	0.0	0.0	0.0	0.0	1.0	0.0	0.0	0.0	0.0	0.0	0.0	0.0
o__Thermomicrobiales	0.0	1.0	1.0	0.0	0.0	0.0	0.0	0.0	0.0	0.0	0.0	0.0	0.0	0.0	0.0	0.0	0.0	0.0
o__Verrucomicrobiales	0.0	4.0	0.0	1.0	1.0	1.0	7.0	0.0	0.0	0.0	1.0	3.0	0.0	0.0	0.0	0.0	0.0	0.0
o__Victivallales	1.0	0.0	0.0	0.0	0.0	1.0	0.0	0.0	0.0	0.0	0.0	1.0	0.0	0.0	2.0	0.0	0.0	0.0
o__Xanthomonadales	1.0	5.0	3.0	5.0	6.0	1.0	5.0	6.0	2.0	1.0	3.0	6.0	1.0	2.0	1.0	0.0	1.0	0.0
o__metagenome	1.0	0.0	0.0	1.0	0.0	2.0	0.0	0.0	0.0	0.0	0.0	0.0	0.0	0.0	0.0	0.0	0.0	0.0
o__uncultured	0.0	0.0	3.0	0.0	0.0	0.0	0.0	0.0	0.0	0.0	1.0	0.0	0.0	0.0	0.0	0.0	0.0	0.0
o__uncultured Chloroflexi bacterium	0.0	2.0	0.0	0.0	0.0	1.0	0.0	1.0	0.0	1.0	1.0	1.0	0.0	1.0	0.0	0.0	0.0	0.0
o__uncultured Firmicutes bacterium	2.0	0.0	0.0	0.0	0.0	0.0	0.0	0.0	0.0	0.0	0.0	0.0	0.0	0.0	0.0	0.0	0.0	0.0
o__uncultured Gemmatimonadetes bacterium	0.0	0.0	1.0	0.0	1.0	0.0	0.0	0.0	0.0	0.0	0.0	0.0	0.0	0.0	0.0	0.0	0.0	0.0
o__uncultured bacterium	5.0	0.0	2.0	1.0	4.0	3.0	3.0	1.0	0.0	5.0	0.0	3.0	0.0	5.0	0.0	2.0	4.0	2.0
Others	434.0	380.0	672.0	545.0	1020.0	359.0	190.0	553.0	700.0	829.0	174.0	598.0	377.0	613.0	379.0	324.0	720.0	456.0
