# Supplementary material for: Effects of dietary tryptophan supplementation on rectal temperature, humoral immunity, and cecal microflora composition of heat-stressed broilers
Source: Front Vet Sci. 2023 Sep 28;10:1247260. doi: 10.3389/fvets.2023.1247260 (PMC10572358; doi:10.3389/fvets.2023.1247260)
Supplement: Supplementary file 3 [file Data_Sheet_1.ZIP › 03_Community/Abundance/Absolute/Phylum.csv]

	HS_1	HS_2	HS_3	HS_4	HS_5	HS_6	HS_Trp_1	HS_Trp_2	HS_Trp_3	HS_Trp_4	HS_Trp_5	HS_Trp_6	TN_1	TN_2	TN_3	TN_4	TN_5	TN_6
p__Acidobacteria	3.0	4.0	1.0	0.0	1.0	1.0	1.0	3.0	1.0	0.0	1.0	5.0	0.0	8.0	6.0	2.0	3.0	2.0
p__Actinobacteria	39.0	20.0	40.0	41.0	52.0	40.0	40.0	50.0	21.0	56.0	28.0	27.0	39.0	38.0	57.0	85.0	44.0	32.0
p__Bacteroidetes	22993.0	11561.0	39079.0	28380.0	22783.0	26386.0	8223.0	38501.0	28299.0	17682.0	35181.0	19455.0	17657.0	20578.0	26342.0	70224.0	31946.0	13064.0
p__Chlamydiae	0.0	0.0	0.0	0.0	0.0	0.0	0.0	0.0	0.0	0.0	0.0	0.0	0.0	0.0	0.0	0.0	0.0	2.0
p__Chloroflexi	3.0	3.0	7.0	1.0	4.0	5.0	3.0	3.0	0.0	6.0	1.0	2.0	0.0	7.0	1.0	3.0	4.0	3.0
p__Cyanobacteria	131.0	3.0	10.0	28.0	13.0	31.0	2.0	13.0	21.0	21.0	2.0	14.0	27.0	63.0	26.0	76.0	8.0	55.0
p__Deferribacteres	1.0	1.0	5.0	1.0	2.0	12.0	8.0	2.0	7.0	2.0	1.0	0.0	0.0	5.0	0.0	3.0	2.0	2.0
p__Epsilonbacteraeota	7.0	0.0	4.0	8.0	2.0	1.0	3.0	5.0	2.0	6.0	4.0	2.0	0.0	0.0	2.0	5.0	1.0	3.0
p__Fibrobacteres	0.0	0.0	0.0	0.0	0.0	0.0	2.0	0.0	0.0	0.0	0.0	0.0	0.0	0.0	0.0	0.0	0.0	0.0
p__Firmicutes	34031.0	16403.0	19501.0	17439.0	58252.0	15269.0	18177.0	18009.0	37954.0	29193.0	10304.0	14597.0	14018.0	18300.0	18401.0	12595.0	17049.0	21321.0
p__Fusobacteria	0.0	0.0	0.0	0.0	0.0	0.0	0.0	0.0	0.0	0.0	0.0	0.0	0.0	2.0	0.0	0.0	0.0	0.0
p__Gemmatimonadetes	0.0	7.0	2.0	3.0	4.0	4.0	1.0	0.0	2.0	1.0	3.0	1.0	1.0	2.0	1.0	6.0	1.0	2.0
p__Lentisphaerae	1.0	0.0	0.0	0.0	0.0	1.0	0.0	0.0	0.0	0.0	0.0	1.0	0.0	0.0	2.0	0.0	0.0	0.0
p__Nitrospirae	1.0	1.0	1.0	0.0	0.0	0.0	1.0	0.0	0.0	0.0	1.0	0.0	1.0	1.0	0.0	0.0	0.0	0.0
p__Patescibacteria	0.0	0.0	2.0	0.0	0.0	0.0	0.0	0.0	0.0	0.0	0.0	0.0	0.0	0.0	0.0	0.0	5.0	0.0
p__Planctomycetes	0.0	1.0	0.0	1.0	0.0	0.0	0.0	0.0	0.0	0.0	1.0	0.0	0.0	0.0	0.0	0.0	1.0	0.0
p__Proteobacteria	642.0	365.0	558.0	270.0	285.0	192.0	396.0	361.0	506.0	251.0	258.0	324.0	432.0	367.0	320.0	1778.0	414.0	624.0
p__Spirochaetes	0.0	4.0	2.0	1.0	2.0	0.0	2.0	3.0	0.0	1.0	4.0	2.0	0.0	2.0	2.0	0.0	3.0	2.0
p__Synergistetes	1.0	113.0	0.0	2.0	1.0	0.0	0.0	0.0	9.0	2.0	2.0	0.0	0.0	0.0	0.0	0.0	0.0	2.0
p__Tenericutes	94.0	117.0	189.0	117.0	113.0	62.0	106.0	136.0	545.0	178.0	69.0	272.0	111.0	107.0	212.0	275.0	69.0	96.0
p__Verrucomicrobia	1.0	5.0	1.0	1.0	3.0	1.0	7.0	0.0	0.0	0.0	2.0	3.0	0.0	2.0	1.0	5.0	1.0	0.0
p__WPS-2	4.0	0.0	0.0	0.0	0.0	0.0	0.0	0.0	0.0	0.0	0.0	0.0	0.0	0.0	0.0	0.0	0.0	0.0
Others	411.0	278.0	531.0	517.0	963.0	341.0	141.0	401.0	561.0	792.0	158.0	532.0	348.0	471.0	334.0	225.0	645.0	292.0
