# Supplementary material for: Effects of dietary tryptophan supplementation on rectal temperature, humoral immunity, and cecal microflora composition of heat-stressed broilers
Source: Front Vet Sci. 2023 Sep 28;10:1247260. doi: 10.3389/fvets.2023.1247260 (PMC10572358; doi:10.3389/fvets.2023.1247260)
Supplement: Supplementary file 3 [file Data_Sheet_1.ZIP › 03_Community/Abundance/Absolute/Species.csv]

	HS_1	HS_2	HS_3	HS_4	HS_5	HS_6	HS_Trp_1	HS_Trp_2	HS_Trp_3	HS_Trp_4	HS_Trp_5	HS_Trp_6	TN_1	TN_2	TN_3	TN_4	TN_5	TN_6
s__Acinetobacter lwoffii	11.0	9.0	2.0	3.0	1.0	1.0	0.0	1.0	4.0	0.0	0.0	10.0	0.0	6.0	5.0	10.0	5.0	1.0
s__Alistipes finegoldii	0.0	0.0	0.0	0.0	0.0	0.0	0.0	0.0	0.0	6.0	0.0	0.0	0.0	0.0	0.0	2.0	0.0	0.0
s__Alistipes sp. AL-1	1.0	0.0	7.0	0.0	2.0	0.0	1.0	0.0	0.0	0.0	0.0	0.0	0.0	0.0	0.0	1.0	9.0	1.0
s__Alistipes sp. N15.MGS-157	6.0	0.0	1.0	0.0	0.0	35.0	0.0	0.0	3.0	6.0	3.0	0.0	1.0	0.0	2.0	16.0	0.0	0.0
s__Anaerofustis sp. DJF_B256	0.0	0.0	0.0	0.0	2.0	1.0	0.0	1.0	0.0	0.0	0.0	1.0	0.0	0.0	0.0	0.0	0.0	0.0
s__Anaerotruncus rubiinfantis	2.0	0.0	0.0	1.0	0.0	0.0	0.0	0.0	0.0	2.0	3.0	1.0	1.0	0.0	2.0	0.0	1.0	0.0
s__Angelakisella massiliensis	2.0	0.0	0.0	2.0	0.0	0.0	0.0	0.0	2.0	0.0	0.0	0.0	0.0	0.0	2.0	0.0	0.0	0.0
s__Bacteroidales bacterium 6E	0.0	0.0	0.0	0.0	0.0	0.0	2.0	0.0	0.0	0.0	0.0	0.0	0.0	0.0	0.0	0.0	0.0	0.0
s__Bacteroides acidifaciens	0.0	1.0	0.0	1.0	1.0	3.0	4.0	0.0	2.0	1.0	4.0	2.0	1.0	2.0	0.0	1.0	1.0	0.0
s__Bacteroides caecimuris	0.0	0.0	0.0	0.0	2.0	0.0	0.0	0.0	2.0	0.0	0.0	0.0	0.0	1.0	0.0	0.0	2.0	1.0
s__Bacteroides fragilis	0.0	1.0	0.0	0.0	0.0	0.0	0.0	0.0	9.0	7.0	2.0	4.0	12.0	23.0	0.0	0.0	0.0	0.0
s__Barnesiella viscericola DSM 18177	725.0	2579.0	25647.0	2301.0	1539.0	721.0	106.0	14784.0	5539.0	1685.0	814.0	3096.0	4358.0	3142.0	3251.0	2865.0	3604.0	5075.0
s__Bifidobacterium animalis	0.0	0.0	0.0	1.0	0.0	20.0	0.0	5.0	0.0	0.0	0.0	0.0	0.0	0.0	0.0	4.0	0.0	0.0
s__Bifidobacterium breve	0.0	0.0	0.0	0.0	0.0	0.0	0.0	0.0	0.0	1.0	0.0	0.0	7.0	1.0	0.0	3.0	0.0	1.0
s__Bifidobacterium pullorum	0.0	0.0	0.0	3.0	0.0	0.0	0.0	0.0	0.0	1.0	4.0	0.0	0.0	3.0	1.0	0.0	0.0	0.0
s__Bittarella massiliensis	1.0	0.0	0.0	0.0	1.0	2.0	1.0	1.0	1.0	1.0	1.0	0.0	0.0	1.0	0.0	1.0	0.0	0.0
s__Butyricicoccus pullicaecorum 1.2	6.0	0.0	0.0	4.0	6.0	0.0	1.0	0.0	19.0	16.0	39.0	4.0	1.0	0.0	69.0	4.0	0.0	5.0
s__Candidatus Soleaferrea massiliensis	0.0	0.0	0.0	0.0	0.0	0.0	2.0	0.0	1.0	0.0	0.0	0.0	0.0	0.0	0.0	1.0	0.0	0.0
s__Clostridiales bacterium 10-3b	7.0	0.0	2.0	3.0	2.0	1.0	1.0	0.0	4.0	5.0	0.0	8.0	5.0	5.0	32.0	4.0	1.0	4.0
s__Clostridiales bacterium CHKCI006	2.0	4.0	11.0	8.0	8.0	4.0	22.0	7.0	10.0	6.0	13.0	4.0	0.0	11.0	2.0	1.0	4.0	7.0
s__Clostridiales bacterium Marseille-P2846	0.0	0.0	9.0	4.0	0.0	2.0	0.0	3.0	0.0	4.0	0.0	3.0	0.0	1.0	0.0	0.0	0.0	0.0
s__Clostridiales bacterium canine oral taxon 386	0.0	0.0	1.0	0.0	0.0	1.0	0.0	0.0	1.0	0.0	1.0	0.0	0.0	0.0	1.0	1.0	0.0	1.0
s__Clostridium sp. Marseille-P3244	0.0	0.0	0.0	0.0	2.0	0.0	0.0	0.0	0.0	0.0	0.0	0.0	0.0	0.0	0.0	0.0	0.0	0.0
s__Coriobacteriaceae bacterium CHKCI002	2.0	0.0	8.0	3.0	18.0	1.0	12.0	6.0	1.0	3.0	2.0	6.0	3.0	1.0	1.0	1.0	3.0	3.0
s__Denitrobacterium sp. CCUG 45665	0.0	0.0	1.0	0.0	0.0	0.0	0.0	1.0	0.0	0.0	0.0	0.0	0.0	0.0	0.0	2.0	0.0	0.0
s__Desulfotomaculum ruminis DSM 2154	0.0	2.0	1.0	0.0	0.0	0.0	0.0	0.0	19.0	8.0	0.0	0.0	2.0	5.0	2.0	1.0	1.0	0.0
s__Desulfovibrio fairfieldensis	0.0	1.0	0.0	1.0	1.0	2.0	1.0	0.0	0.0	0.0	0.0	0.0	2.0	0.0	3.0	2.0	0.0	0.0
s__Enterococcus faecalis	0.0	1.0	0.0	1.0	0.0	0.0	0.0	2.0	1.0	2.0	0.0	0.0	0.0	0.0	0.0	0.0	1.0	3.0
s__Escherichia coli	25.0	16.0	88.0	2.0	51.0	116.0	24.0	29.0	3.0	4.0	10.0	35.0	81.0	18.0	20.0	707.0	118.0	189.0
s__Eubacteriaceae bacterium CHKCI005	0.0	0.0	0.0	0.0	0.0	1.0	2.0	0.0	1.0	1.0	0.0	2.0	0.0	0.0	0.0	0.0	0.0	0.0
s__Eubacterium sp. Marseille-P3202	0.0	0.0	0.0	0.0	0.0	0.0	2.0	0.0	1.0	0.0	0.0	0.0	0.0	0.0	0.0	0.0	0.0	0.0
s__Ezakiella massiliensis	0.0	0.0	0.0	0.0	0.0	0.0	0.0	0.0	0.0	5.0	0.0	0.0	0.0	0.0	0.0	0.0	0.0	0.0
s__Faecalibaculum rodentium	0.0	0.0	0.0	0.0	2.0	0.0	0.0	0.0	0.0	0.0	0.0	0.0	0.0	0.0	0.0	0.0	0.0	0.0
s__Firmicutes bacterium CAG:822	0.0	0.0	0.0	0.0	0.0	0.0	0.0	0.0	0.0	4.0	3.0	3.0	0.0	0.0	0.0	0.0	0.0	0.0
s__Firmicutes bacterium M10-2	0.0	1.0	1.0	0.0	0.0	0.0	0.0	0.0	0.0	2.0	2.0	0.0	0.0	0.0	0.0	0.0	0.0	1.0
s__Flavobacterium ummariense	0.0	0.0	0.0	0.0	1.0	0.0	0.0	0.0	0.0	0.0	0.0	0.0	0.0	3.0	0.0	0.0	0.0	0.0
s__Fournierella massiliensis	0.0	0.0	0.0	0.0	0.0	0.0	0.0	0.0	0.0	0.0	0.0	0.0	0.0	0.0	0.0	0.0	0.0	3.0
s__Geobacter soli	1.0	0.0	0.0	1.0	1.0	0.0	1.0	2.0	2.0	1.0	1.0	0.0	0.0	1.0	1.0	1.0	0.0	0.0
s__Geovibrio ferrireducens	0.0	0.0	0.0	0.0	1.0	1.0	0.0	0.0	0.0	0.0	0.0	0.0	0.0	0.0	0.0	0.0	1.0	0.0
s__Gorbachella massiliensis	5.0	0.0	0.0	4.0	29.0	2.0	0.0	0.0	1.0	0.0	4.0	6.0	0.0	35.0	100.0	5.0	27.0	0.0
s__Haliotis discus hannai (Japanese disc abalone)	3.0	4.0	9.0	0.0	4.0	2.0	3.0	0.0	5.0	1.0	1.0	1.0	0.0	5.0	0.0	1.0	7.0	8.0
s__Helicobacter canis	0.0	0.0	0.0	3.0	1.0	0.0	1.0	0.0	0.0	2.0	2.0	0.0	0.0	0.0	0.0	1.0	0.0	1.0
s__Holdemania sp. Marseille-P2844	9.0	6.0	4.0	0.0	3.0	1.0	2.0	7.0	11.0	2.0	1.0	1.0	0.0	2.0	2.0	1.0	0.0	2.0
s__Ihubacter massiliensis	0.0	0.0	0.0	0.0	0.0	1.0	0.0	0.0	0.0	2.0	0.0	0.0	0.0	1.0	0.0	0.0	0.0	0.0
s__Intestinimonas massiliensis	0.0	0.0	1.0	0.0	0.0	0.0	0.0	0.0	0.0	2.0	0.0	0.0	0.0	0.0	0.0	0.0	0.0	2.0
s__Lachnospiraceae bacterium COE1	0.0	2.0	0.0	1.0	0.0	0.0	0.0	0.0	0.0	0.0	1.0	0.0	0.0	0.0	0.0	0.0	0.0	1.0
s__Lactobacillus aviarius subsp. araffinosus DSM 20653	0.0	0.0	1.0	3.0	3.0	0.0	4.0	4.0	22.0	0.0	3.0	1.0	0.0	30.0	9.0	37.0	2.0	32.0
s__Lactobacillus brevis	0.0	0.0	0.0	0.0	0.0	0.0	0.0	0.0	0.0	0.0	0.0	0.0	0.0	0.0	2.0	2.0	0.0	0.0
s__Lactobacillus gasseri	17.0	13.0	51.0	61.0	109.0	55.0	52.0	32.0	297.0	17.0	52.0	11.0	6.0	27.0	2.0	7.0	2.0	67.0
s__Lactobacillus murinus	3.0	1.0	3.0	1.0	0.0	1.0	1.0	1.0	3.0	4.0	5.0	1.0	0.0	0.0	0.0	1.0	0.0	2.0
s__Lactobacillus plantarum	0.0	0.0	0.0	0.0	0.0	0.0	0.0	0.0	0.0	0.0	0.0	0.0	0.0	0.0	2.0	6.0	0.0	0.0
s__Lactobacillus sakei	0.0	0.0	0.0	0.0	0.0	0.0	0.0	0.0	0.0	0.0	0.0	0.0	0.0	0.0	1.0	1.0	13.0	0.0
s__Lactobacillus salivarius	11.0	3.0	37.0	47.0	16.0	7.0	33.0	3.0	11.0	11.0	4.0	26.0	2.0	31.0	9.0	9.0	96.0	5.0
s__Lactobacillus sp. KC45b	0.0	0.0	0.0	0.0	0.0	0.0	0.0	3.0	0.0	0.0	0.0	0.0	0.0	0.0	0.0	0.0	0.0	0.0
s__Lactobacillus sp. oral clone HT002	0.0	0.0	0.0	0.0	0.0	0.0	0.0	0.0	2.0	0.0	0.0	0.0	0.0	0.0	0.0	0.0	0.0	0.0
s__Lactococcus lactis	1.0	0.0	0.0	0.0	0.0	0.0	0.0	0.0	0.0	0.0	0.0	0.0	0.0	0.0	0.0	0.0	1.0	0.0
s__Leuconostoc citreum	0.0	0.0	0.0	0.0	0.0	0.0	0.0	0.0	0.0	0.0	0.0	0.0	0.0	0.0	13.0	15.0	15.0	0.0
s__Mailhella massiliensis	109.0	44.0	112.0	26.0	68.0	2.0	4.0	26.0	48.0	14.0	0.0	0.0	58.0	39.0	1.0	62.0	16.0	51.0
s__Massilioclostridium coli	0.0	0.0	0.0	0.0	1.0	0.0	0.0	3.0	0.0	0.0	0.0	0.0	0.0	1.0	0.0	0.0	0.0	0.0
s__Massiliomicrobiota timonensis	0.0	0.0	0.0	0.0	0.0	5.0	4.0	3.0	0.0	0.0	0.0	0.0	0.0	2.0	1.0	0.0	0.0	2.0
s__Mesorhizobium ciceri	0.0	3.0	1.0	1.0	0.0	0.0	0.0	1.0	0.0	0.0	2.0	0.0	1.0	2.0	1.0	0.0	1.0	2.0
s__Mycobacterium abscessus subsp. bolletii	1.0	0.0	0.0	0.0	0.0	0.0	0.0	0.0	0.0	0.0	0.0	1.0	0.0	0.0	1.0	0.0	0.0	7.0
s__Negativibacillus massiliensis	4.0	0.0	7.0	1.0	2.0	2.0	11.0	13.0	9.0	3.0	0.0	0.0	11.0	1.0	6.0	0.0	6.0	3.0
s__Parasutterella secunda	2.0	127.0	0.0	0.0	0.0	0.0	1.0	110.0	78.0	30.0	0.0	0.0	0.0	0.0	0.0	0.0	1.0	1.0
s__Pediococcus pentosaceus	0.0	0.0	0.0	0.0	0.0	0.0	0.0	0.0	0.0	0.0	0.0	0.0	0.0	0.0	1.0	2.0	0.0	0.0
s__Pseudomonas fluorescens	9.0	2.0	2.0	2.0	9.0	1.0	5.0	2.0	2.0	1.0	1.0	5.0	2.0	3.0	0.0	1.0	8.0	3.0
s__Rhodococcus erythropolis	0.0	0.0	0.0	1.0	0.0	0.0	1.0	1.0	0.0	3.0	0.0	0.0	0.0	0.0	1.0	0.0	0.0	0.0
s__Saccharomonospora viridis DSM 43017	0.0	0.0	2.0	0.0	0.0	0.0	0.0	0.0	0.0	0.0	1.0	1.0	0.0	0.0	0.0	0.0	0.0	0.0
s__Saccharopolyspora rectivirgula	0.0	0.0	0.0	0.0	0.0	0.0	0.0	0.0	0.0	0.0	0.0	0.0	0.0	0.0	3.0	0.0	2.0	0.0
s__Schrenkiella parvula	1.0	0.0	0.0	0.0	0.0	0.0	0.0	0.0	1.0	1.0	0.0	0.0	0.0	0.0	0.0	0.0	0.0	0.0
s__Selenomonadales bacterium Marseille-P2399	0.0	0.0	0.0	0.0	0.0	0.0	0.0	0.0	2.0	0.0	0.0	0.0	0.0	0.0	0.0	0.0	0.0	0.0
s__Sphingobacterium daejeonense	1.0	1.0	0.0	0.0	0.0	2.0	0.0	0.0	0.0	0.0	0.0	0.0	0.0	0.0	0.0	0.0	0.0	0.0
s__Staphylococcus saprophyticus subsp. saprophyticus	1.0	0.0	0.0	0.0	0.0	2.0	0.0	1.0	0.0	0.0	0.0	0.0	0.0	0.0	0.0	3.0	2.0	0.0
s__Staphylococcus sciuri	0.0	0.0	0.0	0.0	0.0	0.0	0.0	3.0	5.0	0.0	0.0	0.0	0.0	0.0	0.0	0.0	0.0	0.0
s__Streptomyces sp.	17.0	19.0	2.0	0.0	1.0	1.0	0.0	2.0	0.0	0.0	0.0	0.0	0.0	14.0	26.0	10.0	14.0	7.0
s__Tamlana agarivorans	0.0	0.0	0.0	1.0	0.0	1.0	0.0	0.0	2.0	0.0	0.0	0.0	0.0	0.0	0.0	0.0	0.0	0.0
s__Thalassobius sp. CZ-E4	0.0	1.0	0.0	3.0	0.0	4.0	0.0	0.0	2.0	1.0	1.0	0.0	0.0	1.0	0.0	1.0	4.0	0.0
s__Thermoactinomyces sp. Gus2-1	0.0	0.0	0.0	0.0	0.0	0.0	0.0	0.0	0.0	0.0	0.0	0.0	0.0	0.0	8.0	0.0	0.0	0.0
s__Traorella massiliensis	0.0	0.0	1.0	6.0	384.0	0.0	13.0	0.0	3.0	0.0	2.0	2.0	0.0	0.0	0.0	0.0	20.0	0.0
s__Weissella confusa	11.0	0.0	0.0	0.0	0.0	0.0	0.0	0.0	0.0	0.0	0.0	1.0	0.0	0.0	19.0	16.0	1.0	0.0
s__Wolinella succinogenes	0.0	0.0	1.0	0.0	0.0	0.0	2.0	0.0	0.0	1.0	1.0	0.0	0.0	0.0	2.0	4.0	0.0	2.0
s__[Clostridium] spiroforme	0.0	0.0	0.0	0.0	0.0	0.0	0.0	0.0	2.0	3.0	0.0	0.0	0.0	0.0	0.0	0.0	0.0	0.0
s__bacterium 'New Zealand D'	0.0	0.0	0.0	0.0	0.0	0.0	130.0	0.0	1.0	0.0	0.0	0.0	0.0	0.0	0.0	0.0	0.0	0.0
s__bacterium YE57	3.0	0.0	0.0	3.0	1.0	1.0	3.0	0.0	4.0	6.0	2.0	6.0	0.0	0.0	5.0	0.0	1.0	1.0
s__bacterium ic1272	0.0	0.0	0.0	0.0	0.0	0.0	0.0	0.0	0.0	0.0	0.0	0.0	0.0	0.0	0.0	3.0	0.0	0.0
s__bacterium ic1277	17.0	11.0	0.0	6.0	0.0	0.0	0.0	2.0	70.0	4.0	0.0	9.0	1.0	1.0	14.0	0.0	6.0	1.0
s__bacterium ic1311	0.0	0.0	0.0	0.0	0.0	0.0	0.0	0.0	0.0	0.0	0.0	0.0	0.0	0.0	4.0	0.0	0.0	0.0
s__bacterium ic1379	54.0	35.0	50.0	184.0	11.0	240.0	386.0	26.0	178.0	275.0	111.0	66.0	32.0	184.0	876.0	600.0	113.0	93.0
s__bacterium ic1391	32.0	0.0	64.0	15.0	53.0	46.0	32.0	15.0	22.0	9.0	23.0	23.0	24.0	8.0	38.0	104.0	12.0	34.0
s__bacterium ic1395	0.0	0.0	0.0	0.0	0.0	0.0	0.0	0.0	0.0	0.0	0.0	0.0	0.0	0.0	2.0	0.0	0.0	0.0
s__gut metagenome	207.0	980.0	180.0	71.0	664.0	86.0	2103.0	2013.0	958.0	261.0	145.0	304.0	60.0	807.0	270.0	1455.0	296.0	263.0
s__human gut metagenome	43.0	49.0	61.0	63.0	25.0	30.0	36.0	19.0	116.0	26.0	21.0	26.0	30.0	64.0	27.0	34.0	50.0	34.0
s__marine metagenome	0.0	1.0	0.0	1.0	0.0	0.0	0.0	0.0	0.0	0.0	1.0	0.0	0.0	0.0	0.0	2.0	0.0	1.0
s__metagenome	139.0	85.0	293.0	229.0	163.0	91.0	87.0	165.0	518.0	255.0	109.0	140.0	248.0	72.0	91.0	354.0	123.0	173.0
s__uncultured Acidimicrobidae bacterium	0.0	0.0	0.0	1.0	0.0	0.0	0.0	0.0	0.0	0.0	0.0	0.0	0.0	1.0	0.0	0.0	0.0	0.0
s__uncultured Acidobacteria bacterium	1.0	0.0	1.0	0.0	0.0	0.0	0.0	2.0	0.0	0.0	0.0	1.0	0.0	0.0	0.0	0.0	1.0	0.0
s__uncultured Acidobacterium sp.	0.0	2.0	0.0	0.0	0.0	0.0	0.0	0.0	0.0	0.0	0.0	0.0	0.0	0.0	0.0	0.0	0.0	0.0
s__uncultured Aquabacterium sp.	23.0	9.0	13.0	7.0	4.0	7.0	16.0	7.0	7.0	19.0	19.0	16.0	6.0	7.0	15.0	12.0	6.0	21.0
s__uncultured Bacteroidales bacterium	3.0	1.0	1.0	6.0	7.0	12.0	7.0	6.0	2.0	4.0	0.0	3.0	4.0	4.0	5.0	3.0	7.0	5.0
s__uncultured Bacteroidetes bacterium	0.0	0.0	0.0	0.0	0.0	0.0	1.0	0.0	1.0	0.0	0.0	0.0	0.0	0.0	0.0	0.0	0.0	0.0
s__uncultured Butyricicoccus sp.	0.0	2.0	0.0	0.0	0.0	0.0	0.0	0.0	2.0	0.0	2.0	0.0	0.0	0.0	3.0	0.0	0.0	0.0
s__uncultured Chelatococcus sp.	1.0	1.0	0.0	0.0	0.0	0.0	1.0	0.0	0.0	0.0	0.0	1.0	0.0	0.0	3.0	4.0	0.0	0.0
s__uncultured Chloroflexi bacterium	0.0	2.0	0.0	0.0	0.0	1.0	0.0	1.0	0.0	1.0	1.0	1.0	0.0	1.0	0.0	0.0	0.0	0.0
s__uncultured Clostridia bacterium	44.0	13.0	24.0	45.0	35.0	13.0	103.0	78.0	145.0	95.0	11.0	217.0	123.0	35.0	22.0	8.0	34.0	6.0
s__uncultured Clostridiaceae bacterium	9.0	12.0	5.0	13.0	0.0	0.0	3.0	7.0	60.0	16.0	1.0	10.0	13.0	13.0	3.0	10.0	13.0	0.0
s__uncultured Clostridiales bacterium	0.0	1.0	3.0	0.0	4.0	2.0	0.0	1.0	7.0	6.0	2.0	0.0	4.0	2.0	3.0	4.0	5.0	2.0
s__uncultured Clostridium sp.	0.0	0.0	0.0	0.0	0.0	0.0	0.0	0.0	0.0	0.0	0.0	0.0	0.0	1.0	0.0	1.0	0.0	2.0
s__uncultured Dysgonomonas sp.	2.0	0.0	1.0	2.0	0.0	0.0	0.0	0.0	0.0	1.0	0.0	0.0	0.0	1.0	0.0	1.0	0.0	0.0
s__uncultured Firmicutes bacterium	2.0	3.0	3.0	12.0	17.0	2.0	1.0	4.0	4.0	1.0	0.0	4.0	21.0	22.0	9.0	0.0	0.0	4.0
s__uncultured Gemmatimonadetes bacterium	0.0	0.0	1.0	0.0	1.0	0.0	0.0	0.0	0.0	0.0	0.0	0.0	0.0	0.0	0.0	0.0	0.0	0.0
s__uncultured Gemmatimonas sp.	0.0	0.0	0.0	2.0	0.0	1.0	0.0	0.0	1.0	1.0	0.0	0.0	0.0	0.0	0.0	0.0	0.0	0.0
s__uncultured Lactobacillaceae bacterium	21.0	167.0	33.0	6.0	4.0	0.0	1.0	11.0	59.0	1.0	2.0	5.0	5.0	0.0	0.0	17.0	2.0	14.0
s__uncultured Paracoccus sp.	0.0	0.0	0.0	2.0	0.0	0.0	1.0	0.0	2.0	0.0	0.0	0.0	1.0	0.0	0.0	0.0	0.0	1.0
s__uncultured Pedobacter sp.	0.0	1.0	0.0	1.0	0.0	0.0	0.0	0.0	0.0	0.0	0.0	0.0	0.0	0.0	1.0	0.0	0.0	0.0
s__uncultured Porphyromonadaceae bacterium	0.0	0.0	0.0	0.0	2.0	0.0	0.0	0.0	0.0	0.0	1.0	0.0	1.0	1.0	4.0	2.0	0.0	1.0
s__uncultured Pseudoalteromonas sp.	0.0	0.0	0.0	0.0	1.0	1.0	0.0	1.0	0.0	0.0	0.0	2.0	0.0	1.0	2.0	1.0	1.0	0.0
s__uncultured Psychrobacter sp.	0.0	0.0	6.0	1.0	0.0	2.0	1.0	0.0	0.0	1.0	3.0	0.0	0.0	1.0	0.0	3.0	0.0	0.0
s__uncultured Rhodospirillaceae bacterium	0.0	0.0	3.0	0.0	0.0	0.0	0.0	0.0	0.0	0.0	1.0	0.0	0.0	0.0	0.0	0.0	0.0	0.0
s__uncultured Sedimentibacter sp.	2.0	0.0	0.0	0.0	0.0	0.0	0.0	0.0	1.0	1.0	0.0	0.0	0.0	0.0	3.0	0.0	1.0	0.0
s__uncultured Solirubrobacter sp.	0.0	0.0	0.0	0.0	0.0	0.0	1.0	2.0	0.0	0.0	0.0	0.0	0.0	1.0	0.0	0.0	0.0	0.0
s__uncultured Sphingomonadaceae bacterium	2.0	5.0	3.0	1.0	2.0	0.0	4.0	3.0	2.0	3.0	3.0	4.0	6.0	4.0	1.0	3.0	6.0	6.0
s__uncultured Thermoanaerobacterales bacterium	1.0	3.0	2.0	4.0	0.0	1.0	1.0	1.0	0.0	1.0	0.0	2.0	1.0	2.0	0.0	5.0	1.0	0.0
s__uncultured Turicibacter sp.	0.0	0.0	4.0	4.0	0.0	0.0	0.0	4.0	3.0	1.0	0.0	0.0	6.0	0.0	0.0	0.0	0.0	9.0
s__uncultured Verrucomicrobiales bacterium HF0070_30L02	1.0	0.0	1.0	0.0	0.0	0.0	1.0	1.0	0.0	0.0	0.0	0.0	0.0	0.0	0.0	0.0	0.0	0.0
s__uncultured bacterium	26340.0	3690.0	9717.0	9932.0	49458.0	11552.0	13687.0	13211.0	13959.0	18911.0	9612.0	9210.0	7765.0	7894.0	8114.0	3284.0	12314.0	14685.0
s__uncultured beta proteobacterium	2.0	1.0	0.0	0.0	0.0	0.0	0.0	3.0	0.0	1.0	0.0	0.0	3.0	1.0	0.0	2.0	1.0	0.0
s__uncultured compost bacterium	0.0	0.0	4.0	0.0	1.0	0.0	0.0	0.0	0.0	0.0	0.0	0.0	0.0	0.0	0.0	0.0	0.0	0.0
s__uncultured cyanobacterium	2.0	1.0	2.0	2.0	2.0	0.0	0.0	0.0	0.0	0.0	0.0	0.0	5.0	5.0	2.0	2.0	1.0	0.0
s__uncultured marine bacterium	0.0	0.0	1.0	0.0	0.0	0.0	0.0	1.0	0.0	0.0	3.0	0.0	0.0	1.0	0.0	1.0	1.0	0.0
s__uncultured organism	27.0	136.0	14.0	10.0	20.0	8.0	42.0	17.0	65.0	115.0	6.0	24.0	20.0	39.0	37.0	104.0	89.0	19.0
s__uncultured rumen bacterium	340.0	100.0	342.0	1017.0	140.0	79.0	62.0	149.0	613.0	111.0	167.0	93.0	520.0	687.0	81.0	82.0	93.0	1300.0
s__uncultured soil bacterium	0.0	0.0	0.0	0.0	1.0	0.0	0.0	0.0	0.0	0.0	0.0	0.0	0.0	0.0	0.0	0.0	0.0	1.0
s__unidentified	13.0	4.0	2.0	6.0	3.0	8.0	3.0	14.0	0.0	0.0	2.0	3.0	11.0	2.0	3.0	7.0	3.0	2.0
Others	30036.0	20730.0	23086.0	32664.0	29590.0	29162.0	10081.0	26666.0	44997.0	26196.0	34789.0	21831.0	19170.0	26673.0	32465.0	75361.0	33027.0	13331.0
