# Supplementary material for: Effects of dietary tryptophan supplementation on rectal temperature, humoral immunity, and cecal microflora composition of heat-stressed broilers
Source: Front Vet Sci. 2023 Sep 28;10:1247260. doi: 10.3389/fvets.2023.1247260 (PMC10572358; doi:10.3389/fvets.2023.1247260)
Supplement: Supplementary file 3 [file Data_Sheet_1.ZIP › 03_Community/Abundance/Relative/Family.csv]

	HS_1	HS_2	HS_3	HS_4	HS_5	HS_6	HS_Trp_1	HS_Trp_2	HS_Trp_3	HS_Trp_4	HS_Trp_5	HS_Trp_6	TN_1	TN_2	TN_3	TN_4	TN_5	TN_6
f__A4b	0.0	0.0	6.67411943336726e-05	0.0	0.0	7.084494403249421e-05	0.0	0.0	0.0	0.0	0.0	0.0	0.0	5.005881911245714e-05	0.0	1.1725803803850754e-05	0.0	0.0
f__AEGEAN-169 marine group	0.0	3.461884650003462e-05	0.0	2.1362956633198035e-05	0.0	0.0	0.0	0.0	0.0	0.0	2.17296827466319e-05	0.0	0.0	0.0	0.0	2.3451607607701508e-05	0.0	2.816742718720072e-05
f__Acetobacteraceae	1.7134143207168924e-05	0.0	1.668529858341815e-05	0.0	0.0	0.0	7.376535241397116e-05	1.7395237184059006e-05	0.0	0.0	2.17296827466319e-05	2.8379260436473027e-05	0.0	0.0	0.0	1.1725803803850754e-05	0.0	0.0
f__Acholeplasmataceae	1.7134143207168924e-05	0.0	1.668529858341815e-05	0.0	0.0	0.0	7.376535241397116e-05	0.0	0.0	2.07507625905252e-05	0.0	0.0	0.0	0.0	6.563546065154134e-05	0.0	3.984381225595665e-05	2.816742718720072e-05
f__Acidaminococcaceae	0.0019190240392029196	0.005123589282005124	0.0019521799342599236	2.1362956633198035e-05	0.0063773035887487875	4.7229962688329476e-05	0.004204625087596356	0.034112060117939706	0.009407019196796608	0.0	0.0004780530204259018	0.0050515083576921985	3.064288778574493e-05	0.016994969088679198	0.0007219900671669548	0.012687319715766516	0.002589847796637182	0.006309503689932962
f__Acidobacteriaceae (Subgroup 1)	1.7134143207168924e-05	3.461884650003462e-05	0.0	0.0	1.2124151309408341e-05	2.3614981344164738e-05	0.0	0.0	1.4721469791543988e-05	0.0	0.0	8.513778130941908e-05	0.0	0.0	6.563546065154134e-05	0.0	0.0	2.816742718720072e-05
f__Actinomarinaceae	0.0	0.0	1.668529858341815e-05	0.0	0.0	0.0	0.0	1.7395237184059006e-05	0.0	0.0	6.51890482398957e-05	0.0	0.0	2.502940955622857e-05	0.0	1.1725803803850754e-05	1.9921906127978326e-05	0.0
f__Akkermansiaceae	0.0	0.00013847538600013847	0.0	2.1362956633198035e-05	1.2124151309408341e-05	2.3614981344164738e-05	0.0002581787334488991	0.0	0.0	0.0	2.17296827466319e-05	8.513778130941908e-05	0.0	0.0	0.0	0.0	0.0	0.0
f__Alcanivoracaceae	3.426828641433785e-05	0.0	0.0	0.0	0.0	0.0	0.0	0.0	4.4164409374631964e-05	0.0	0.0	0.0	0.0	0.0	0.0	0.0	0.0	0.0
f__Anaeroplasmataceae	1.7134143207168924e-05	6.923769300006924e-05	1.668529858341815e-05	0.0	2.4248302618816682e-05	0.00014168988806498843	3.688267620698558e-05	0.0	0.0	4.15015251810504e-05	2.17296827466319e-05	2.8379260436473027e-05	3.064288778574493e-05	0.0	2.1878486883847112e-05	0.0	1.9921906127978326e-05	0.0
f__Azospirillaceae	0.0	0.00010385653950010386	3.33705971668363e-05	4.272591326639607e-05	1.2124151309408341e-05	0.0	3.688267620698558e-05	0.0	1.4721469791543988e-05	0.00010375381295262601	2.17296827466319e-05	2.8379260436473027e-05	0.0	7.508822866868571e-05	0.00010939243441923557	1.1725803803850754e-05	1.9921906127978326e-05	0.0
f__Bacillaceae	0.0007710364443226016	0.000726995776500727	0.0001334823886673452	0.00010681478316599017	3.637245392822502e-05	9.445992537665895e-05	3.688267620698558e-05	6.958094873623602e-05	0.0003533152749970557	2.07507625905252e-05	0.00015210777922642328	0.0	0.00018385732671446958	0.0004505293720121142	0.0009845319097731202	0.0001758870570577613	0.00037851621643158817	0.0007323531068672188
f__Bacteroidaceae	0.0	0.00024233192550024234	0.00018353828441759965	0.0001281777397991882	7.274490785645004e-05	0.00014168988806498843	0.0005532401431047836	6.958094873623602e-05	0.00029442939583087976	0.00020750762590525203	0.0004128639721860061	0.0005392059482929875	0.00045964331678617393	0.0006757940580181714	2.1878486883847112e-05	0.00010553223423465678	0.0001593752490238266	5.633485437440144e-05
f__Barnesiellaceae	0.06817675582132515	0.2916637817627917	0.6218110223082443	0.5245674001281777	0.26782250242483024	0.1636045907523733	0.03791539114078118	0.5939081879381425	0.3511953833470734	0.24840737897117718	0.07770534550195567	0.4531316513891648	0.4882637739780597	0.4444722548995069	0.22425449055943292	0.15944748012476256	0.43752490238265995	0.28260379696918486
f__Bdellovibrionaceae	1.7134143207168924e-05	3.461884650003462e-05	0.0	0.0	0.0	0.0	0.0	0.0	0.0	0.0	0.0	0.0	0.0	0.0	2.1878486883847112e-05	0.0	0.0	0.0
f__Beijerinckiaceae	1.7134143207168924e-05	0.00010385653950010386	0.0	0.0	0.0	0.0	3.688267620698558e-05	0.0	0.0	2.07507625905252e-05	0.0	2.8379260436473027e-05	0.0	0.0	6.563546065154134e-05	4.6903215215403016e-05	1.9921906127978326e-05	2.816742718720072e-05
f__Bifidobacteriaceae	1.7134143207168924e-05	3.461884650003462e-05	0.0	0.00014954069643238624	0.0	0.000543144570915789	0.0	0.00017395237184059003	0.0	4.15015251810504e-05	0.0001303780964797914	0.0	0.0005515719801434088	0.00010011763822491427	2.1878486883847112e-05	0.0001289838418423583	1.9921906127978326e-05	2.816742718720072e-05
f__Blastocatellaceae	0.0	6.923769300006924e-05	0.0	0.0	0.0	0.0	0.0	0.0	0.0	0.0	0.0	0.0	0.0	0.0	0.0	0.0	0.0	0.0
f__Burkholderiaceae	0.0008738413035656152	0.005192826975005193	0.0004004471660020356	0.00034180730613116855	0.00024248302618816683	0.0003542247201624711	0.0009589495813816251	0.0022961713082957887	0.0014132610999882229	0.0013072980432030877	0.0006301607996523251	0.0006811022504753526	0.0003064288778574493	0.0005506470102370285	0.0008313825015861903	0.0003048708989001196	0.0002390628735357399	0.0009295250971776238
f__Carnobacteriaceae	0.0	3.461884650003462e-05	0.0	0.00014954069643238624	0.0	0.0	0.0	0.0	0.0	8.30030503621008e-05	2.17296827466319e-05	2.8379260436473027e-05	0.0	2.502940955622857e-05	0.0	0.0	1.9921906127978326e-05	5.633485437440144e-05
f__Caulobacteraceae	0.00010280485924301356	0.0	1.668529858341815e-05	6.40888698995941e-05	0.0	0.0	3.688267620698558e-05	1.7395237184059006e-05	1.4721469791543988e-05	2.07507625905252e-05	2.17296827466319e-05	2.8379260436473027e-05	0.0	0.00010011763822491427	8.751394753538845e-05	4.6903215215403016e-05	5.9765718383934975e-05	0.00011266970874880288
f__Cellvibrionaceae	0.0	0.0	6.67411943336726e-05	0.0	1.2124151309408341e-05	0.0	0.0	0.0	0.0	0.0	0.0	0.0	0.0	0.0	0.0	0.0	0.0	0.0
f__Chitinophagaceae	0.0	0.0	1.668529858341815e-05	0.0	0.0	0.0	0.0	1.7395237184059006e-05	0.0	0.0	0.0	0.0	0.0	0.0	0.0	1.1725803803850754e-05	0.0	2.816742718720072e-05
f__Christensenellaceae	0.012953412264619707	0.010697223568510697	0.020956735020773196	0.033454390087588125	0.004946653734238604	0.006706654701742786	0.020322354590049056	0.018978203767808375	0.041028736309033094	0.039779211886036815	0.010691003911342895	0.029202258989130744	0.013421584850156279	0.014016469351487999	0.007132386724134159	0.008993691517553528	0.011395330305203602	0.024759168497549434
f__Chthoniobacteraceae	1.7134143207168924e-05	3.461884650003462e-05	1.668529858341815e-05	0.0	2.4248302618816682e-05	0.0	0.0	0.0	0.0	0.0	2.17296827466319e-05	0.0	0.0	5.005881911245714e-05	2.1878486883847112e-05	5.862901901925377e-05	1.9921906127978326e-05	0.0
f__Clade I	0.0	3.461884650003462e-05	0.0	4.272591326639607e-05	0.0	4.7229962688329476e-05	0.0	0.0	2.9442939583087976e-05	0.0	4.34593654932638e-05	2.8379260436473027e-05	3.064288778574493e-05	0.0	0.0	0.0	5.9765718383934975e-05	0.0
f__Clostridiaceae 1	0.0002741462913147028	0.0	0.0	8.545182653279214e-05	1.2124151309408341e-05	2.3614981344164738e-05	0.00011064802862095673	0.0	0.0	0.0	0.0	0.00011351704174589211	3.064288778574493e-05	2.502940955622857e-05	4.3756973767694225e-05	0.0	0.0	5.633485437440144e-05
f__Clostridiales Incertae Sedis	0.0	0.0	0.0	0.0	0.0	0.0	0.0	0.0	1.4721469791543988e-05	0.0	2.17296827466319e-05	0.0	0.0	0.0	0.0	4.6903215215403016e-05	0.0	0.0
f__Clostridiales vadinBB60 group	0.0029128043452187175	0.00868933047150869	0.002536165384679559	0.021875667592394787	0.0019762366634335595	0.004109006753884664	0.027883303212481097	0.0027484474750813226	0.020624779177953127	0.03276545413043929	0.0030638852672750976	0.019099242273746347	0.01832444689587547	0.0056566465597076565	0.011880018377928982	0.006730611383410333	0.01474221053470396	0.00312658441777928
f__Coriobacteriaceae	0.0	0.0	0.0	0.0	0.0	0.0	0.0	0.0	0.0	0.0	0.0	8.513778130941908e-05	0.0	0.0	0.0	0.0	5.9765718383934975e-05	0.0
f__Cyanobiaceae	3.426828641433785e-05	3.461884650003462e-05	3.33705971668363e-05	6.40888698995941e-05	2.4248302618816682e-05	0.0	0.0	1.7395237184059006e-05	0.0	2.07507625905252e-05	0.0	5.6758520872946054e-05	9.192866335723479e-05	7.508822866868571e-05	8.751394753538845e-05	3.5177411411552265e-05	3.984381225595665e-05	2.816742718720072e-05
f__Deferribacteraceae	1.7134143207168924e-05	3.461884650003462e-05	8.342649291709075e-05	2.1362956633198035e-05	2.4248302618816682e-05	0.00028337977612997685	0.0002950614096558846	3.479047436811801e-05	0.00010305028854080792	4.15015251810504e-05	2.17296827466319e-05	0.0	0.0	0.00012514704778114285	0.0	3.5177411411552265e-05	3.984381225595665e-05	5.633485437440144e-05
f__Defluviitaleaceae	3.426828641433785e-05	0.00031156961850031155	3.33705971668363e-05	0.0004486220892971587	0.0	0.00025976479478581214	0.0022129605724191346	5.218571155217701e-05	0.0007507949593687434	0.0004357660144010292	2.17296827466319e-05	0.0006811022504753526	0.0002145002145002145	0.0007008234675743999	0.0015752510556369921	5.862901901925377e-05	0.00043828193481552317	0.0001690045631232043
f__Desulfovibrionaceae	0.00812158388019807	0.004085023887004085	0.00622361637161497	0.003781243324076052	0.0017943743937924345	0.0001889198507533179	0.009441965108988308	0.0021570094108233164	0.004548934165587092	0.0024278392230914487	0.0031290743155149934	0.004256889065470954	0.009376723662437948	0.005756764197932571	0.004025641586627869	0.011151239417462067	0.00392461550721173	0.008168553884288209
f__Devosiaceae	0.0	6.923769300006924e-05	0.0	4.272591326639607e-05	0.0	0.0	7.376535241397116e-05	8.697618592029502e-05	4.4164409374631964e-05	2.07507625905252e-05	2.17296827466319e-05	0.00011351704174589211	0.0	0.0	2.1878486883847112e-05	2.3451607607701508e-05	1.9921906127978326e-05	5.633485437440144e-05
f__Dongiaceae	0.0	3.461884650003462e-05	1.668529858341815e-05	0.0	0.0	0.0	3.688267620698558e-05	0.0	1.4721469791543988e-05	0.0	0.0	0.0	6.128577557148986e-05	0.0	0.0	0.0	0.0	0.0
f__Dysgonomonadaceae	8.567071603584463e-05	0.0004154261580004154	0.00015016768725076337	8.545182653279214e-05	0.00013336566440349176	9.445992537665895e-05	0.00033194408586287023	0.00015655713465653106	0.0001177717583323519	0.00012450457554315122	0.0003694046066927423	2.8379260436473027e-05	0.0	7.508822866868571e-05	0.00039381276390924804	4.6903215215403016e-05	0.00021914096740776158	0.0003661765534336094
f__Eggerthellaceae	0.00035981700735054743	0.0001730942325001731	0.0004004471660020356	0.0001281777397991882	0.00036372453928225026	0.00014168988806498843	0.0008483015527606683	0.0003826952180492981	0.00010305028854080792	0.0004357660144010292	0.0001086484137331595	0.00028379260436473024	0.00018385732671446958	0.00012514704778114285	0.00021878486883847114	0.0006449192092117914	0.0001593752490238266	0.0003098416990592079
f__Enterobacteriaceae	0.00042835358017922316	0.0005539015440005539	0.0014683062753407972	4.272591326639607e-05	0.0007032007759456838	0.0027393378359231095	0.0008851842289676539	0.0005392523527058291	4.4164409374631964e-05	8.30030503621008e-05	0.000217296827466319	0.001021653375713029	0.002512716798431084	0.0005005881911245714	0.0004375697376769423	0.008348772308341737	0.0023906287353573988	0.005886992282124951
f__Enterococcaceae	3.426828641433785e-05	0.00010385653950010386	3.33705971668363e-05	6.40888698995941e-05	0.00012124151309408342	7.084494403249421e-05	0.00011064802862095673	0.0002783237949449441	1.4721469791543988e-05	6.225228777157561e-05	0.0	8.513778130941908e-05	0.0	5.005881911245714e-05	0.0001312709213030827	7.035482282310453e-05	0.00013945334289584827	8.450228156160216e-05
f__Erysipelotrichaceae	0.002844267772390042	0.0012462784740012462	0.004354862930272137	0.0027558214056825465	0.008232298739088264	0.0032824824068388987	0.006417585660015491	0.0046445283281437546	0.0089359321634672	0.005457450561308128	0.0026510212950890915	0.0036893038567414934	0.004565790280075995	0.0036292643856531423	0.007373050079856477	0.0031659670270397034	0.0022910192047175073	0.0070418567968001805
f__Eubacteriaceae	5.140242962150678e-05	3.461884650003462e-05	0.0002669647773346904	8.545182653279214e-05	4.8496605237633365e-05	0.00011807490672082369	0.00011064802862095673	3.479047436811801e-05	0.0002355435166647038	0.0	0.0	0.00019865482305531117	9.192866335723479e-05	0.00020023527644982855	0.00021878486883847114	2.3451607607701508e-05	7.96876245119133e-05	2.816742718720072e-05
f__F082	0.0	0.0	0.0	0.0	1.2124151309408341e-05	0.0	7.376535241397116e-05	0.0	0.0	0.0	0.0	0.0	0.0	0.0	0.0	0.0	0.0	0.0
f__Family XI	3.426828641433785e-05	0.0	0.0	0.0	0.0	0.0	0.0	0.0	1.4721469791543988e-05	0.00012450457554315122	0.0	0.0	0.0	0.0	6.563546065154134e-05	0.0	1.9921906127978326e-05	0.0
f__Family XIII	0.0005654267258365745	0.0012116596275012117	0.0007341531376703986	0.0007049775688955351	0.00040009699321047525	0.00044868464553913005	0.0009958322575886107	0.0008523666220188913	0.0015457543281121187	0.0017223132950135917	0.0004997827031725337	0.0009365155944036098	0.0008886437457866029	0.000926088153580457	0.0012470737523792854	0.0006331934054079407	0.0012351581799346562	0.000901357669990423
f__Firmicutes bacterium CAG:822	0.0	0.0	0.0	0.0	0.0	0.0	0.0	0.0	0.0	8.30030503621008e-05	6.51890482398957e-05	8.513778130941908e-05	0.0	0.0	0.0	0.0	0.0	0.0
f__Flavobacteriaceae	0.0007710364443226016	0.0015232292460015233	0.0007508384362538168	0.0008117923520615253	0.000497090203685742	0.0006139895149482832	0.0027662007155239182	0.0006784142501783012	0.0015457543281121187	0.0015148056691083396	0.00045632333767926987	0.0008797570735306638	0.000858000858000858	0.0013766175255925713	0.001159559804843897	0.0008911610890926573	0.0010359391186548729	0.0007041856796800181
f__Fusobacteriaceae	0.0	0.0	0.0	0.0	0.0	0.0	0.0	0.0	0.0	0.0	0.0	0.0	0.0	5.005881911245714e-05	0.0	0.0	0.0	0.0
f__Gemmatimonadaceae	0.0	0.00024233192550024234	1.668529858341815e-05	6.40888698995941e-05	3.637245392822502e-05	9.445992537665895e-05	3.688267620698558e-05	0.0	2.9442939583087976e-05	2.07507625905252e-05	6.51890482398957e-05	2.8379260436473027e-05	3.064288778574493e-05	5.005881911245714e-05	2.1878486883847112e-05	7.035482282310453e-05	1.9921906127978326e-05	5.633485437440144e-05
f__Geobacteraceae	1.7134143207168924e-05	0.0	0.0	2.1362956633198035e-05	1.2124151309408341e-05	0.0	3.688267620698558e-05	3.479047436811801e-05	2.9442939583087976e-05	2.07507625905252e-05	2.17296827466319e-05	0.0	0.0	2.502940955622857e-05	2.1878486883847112e-05	1.1725803803850754e-05	0.0	0.0
f__Geodermatophilaceae	5.140242962150678e-05	0.00010385653950010386	0.0	0.0	1.2124151309408341e-05	2.3614981344164738e-05	3.688267620698558e-05	0.0	0.0	2.07507625905252e-05	2.17296827466319e-05	5.6758520872946054e-05	0.0	5.005881911245714e-05	4.3756973767694225e-05	0.0	3.984381225595665e-05	2.816742718720072e-05
f__Haliangiaceae	0.0	0.0	3.33705971668363e-05	2.1362956633198035e-05	0.0	0.0	0.0	0.0	0.0	0.0	0.0	0.0	0.0	0.0	0.0	0.0	0.0	0.0
f__Halomonadaceae	0.0	0.0	0.0	0.0	0.0	0.0	0.0	0.0	0.0	0.0	0.0	0.00039730964611062235	0.0	0.0	0.0	0.0	1.9921906127978326e-05	0.0
f__Helicobacteraceae	0.00011993900245018248	0.0	5.005589575025445e-05	0.00017090365306558428	2.4248302618816682e-05	2.3614981344164738e-05	0.00011064802862095673	6.958094873623602e-05	2.9442939583087976e-05	0.00012450457554315122	8.69187309865276e-05	5.6758520872946054e-05	0.0	0.0	4.3756973767694225e-05	5.862901901925377e-05	0.0	8.450228156160216e-05
f__Heliobacteriaceae	0.0	3.461884650003462e-05	0.0	0.0	0.0	0.0	0.0	1.7395237184059006e-05	0.0	0.0	0.0	0.0	0.0	0.0	0.0	0.0	0.0	0.0
f__Hydrogenophilaceae	1.7134143207168924e-05	3.461884650003462e-05	0.0	0.0	0.0	0.0	0.0	0.0	0.0	0.0	0.0	0.0	0.0	0.0	0.0	0.0	0.0	0.0
f__Hyphomonadaceae	0.0	0.0	0.0	0.0	0.0	0.0	0.0	1.7395237184059006e-05	0.0	0.0	4.34593654932638e-05	2.8379260436473027e-05	0.0	0.0	0.0	0.0	0.0	0.0
f__Ilumatobacteraceae	0.0	0.0	0.0	2.1362956633198035e-05	1.2124151309408341e-05	0.0	0.0	0.0	4.4164409374631964e-05	0.0	0.0	5.6758520872946054e-05	0.0	0.0	0.0	0.0	0.0	0.0
f__Intrasporangiaceae	3.426828641433785e-05	0.0	0.0	0.0	0.0	0.0	3.688267620698558e-05	5.218571155217701e-05	0.0	0.0	4.34593654932638e-05	2.8379260436473027e-05	3.064288778574493e-05	0.00010011763822491427	0.0	1.1725803803850754e-05	5.9765718383934975e-05	0.0
f__JG30-KF-CM45	0.0	3.461884650003462e-05	1.668529858341815e-05	0.0	0.0	0.0	0.0	0.0	0.0	0.0	0.0	0.0	0.0	0.0	0.0	0.0	0.0	0.0
f__Lachnospiraceae	0.03154395764439799	0.037630686145537634	0.03987786361436938	0.026490066225165563	0.03743937924345296	0.037902045057384405	0.09275993066056873	0.02678866526345087	0.059754445883877044	0.04160527899400303	0.021860060843111692	0.05170701251525385	0.048691548691548694	0.06334943558681451	0.04598857942984663	0.02067259210618888	0.05086062634472866	0.03154751844966481
f__Lactobacillaceae	0.003067011634083238	0.30796925846430795	0.030801061184989906	0.016684469130527665	0.003091658583899127	0.0055967505785670425	0.0055324014310478365	0.004314018821646633	0.05788481922035096	0.003091863625988255	0.004715341156019122	0.0111530493515339	0.00217564503278789	0.006482617075063199	0.0012689522392631326	0.021235430688773715	0.008187903418599091	0.04267365218860909
f__Lentimicrobiaceae	0.0	0.0	0.0	0.0	2.4248302618816682e-05	0.0	0.0	0.0	0.0	0.0	0.0	0.0	0.0	0.0	0.0	0.0	0.0	0.0
f__Leuconostocaceae	0.00018847557527885817	0.0	0.0	0.0	0.0	0.0	0.0	0.0	0.0	0.0	0.0	2.8379260436473027e-05	0.0	0.0	0.0007001115802831076	0.00036349991791937336	0.0003187504980476532	0.0
f__Magnetospirillaceae	0.0	0.0	0.0	2.1362956633198035e-05	1.2124151309408341e-05	0.0	0.0	1.7395237184059006e-05	0.0	0.0	0.0	0.0	0.0	0.0	0.0	0.0	0.0	0.0
f__Marinifilaceae	0.004557682093106934	0.0015578480925015578	0.00018353828441759965	0.0001922666096987823	0.0010426770126091174	0.00134605393661739	0.0060856415741526206	0.0006088333014420651	0.001133553173948887	0.005083936834678674	0.0016731855714906562	0.001050032636149502	0.0022369308083593797	0.0004004705528996571	0.0018596713851270045	0.002755563893904927	0.0013546896167025261	0.004196946650892907
f__Marinilabiliaceae	0.0	0.0	0.0	0.0	3.637245392822502e-05	0.0	3.688267620698558e-05	3.479047436811801e-05	0.0	6.225228777157561e-05	6.51890482398957e-05	0.0	0.0	0.0	2.1878486883847112e-05	0.0	0.0	5.633485437440144e-05
f__Methylophilaceae	0.0	0.0	0.0	0.0	0.0	2.3614981344164738e-05	0.0	1.7395237184059006e-05	0.0	0.0	0.0	0.0	0.0	0.0	0.0	0.0	1.9921906127978326e-05	2.816742718720072e-05
f__Microbacteriaceae	1.7134143207168924e-05	0.00013847538600013847	8.342649291709075e-05	0.00023499252296517838	8.486905916585839e-05	0.0	7.376535241397116e-05	1.7395237184059006e-05	4.4164409374631964e-05	6.225228777157561e-05	6.51890482398957e-05	2.8379260436473027e-05	3.064288778574493e-05	5.005881911245714e-05	8.751394753538845e-05	5.862901901925377e-05	0.00011953143676786995	8.450228156160216e-05
f__Micrococcaceae	0.0001370731456573514	0.00010385653950010386	3.33705971668363e-05	0.0002563554795983764	0.00012124151309408342	9.445992537665895e-05	0.0002581787334488991	0.00010437142310435402	8.832881874926393e-05	0.0004980183021726049	0.00015210777922642328	8.513778130941908e-05	0.00012257155114297973	0.00030035291467474283	0.0002625418426061654	8.208062662695528e-05	0.00027890668579169653	0.0003380091262464086
f__Micromonosporaceae	1.7134143207168924e-05	0.0	0.0	0.0	0.0	0.0	0.0	0.0	0.0	4.15015251810504e-05	0.0	0.0	0.0	2.502940955622857e-05	0.0	1.1725803803850754e-05	0.0	0.0
f__Micropepsaceae	1.7134143207168924e-05	3.461884650003462e-05	0.0	0.0	1.2124151309408341e-05	4.7229962688329476e-05	0.0	3.479047436811801e-05	0.0	0.0	2.17296827466319e-05	0.0	0.0	2.502940955622857e-05	0.0	1.1725803803850754e-05	1.9921906127978326e-05	2.816742718720072e-05
f__Microscillaceae	0.0	0.0	0.0	2.1362956633198035e-05	1.2124151309408341e-05	0.0	0.0	0.0	0.0	0.0	0.0	0.0	0.0	0.0	2.1878486883847112e-05	1.1725803803850754e-05	1.9921906127978326e-05	8.450228156160216e-05
f__Microtrichaceae	1.7134143207168924e-05	0.0	1.668529858341815e-05	0.0	0.0	0.0	3.688267620698558e-05	1.7395237184059006e-05	0.0	0.0	0.0	0.0	0.0	0.0	0.0	0.0	0.0	0.0
f__Mitochondria	0.00023987800490036495	0.0	0.0	0.0	0.0	0.0	0.0	0.0	1.4721469791543988e-05	2.07507625905252e-05	0.0	0.0	0.0	0.0	0.0	2.3451607607701508e-05	0.0	0.0005351811165568137
f__Moraxellaceae	0.000462621866593561	0.0006231392370006231	0.0002335941801678541	0.00034180730613116855	8.486905916585839e-05	0.00028337977612997685	0.0005901228193117693	5.218571155217701e-05	0.00030915086562242374	0.00035276296403892845	0.000217296827466319	0.0007094815109118256	0.0	0.0007258528771306285	0.0005250836852123308	0.00029314509509626883	0.0004183600286875448	0.0003380091262464086
f__Muribaculaceae	0.00037695115055771635	0.0006231392370006231	0.0005839854504196353	0.000640888698995941	0.00040009699321047525	0.0016058187314032023	0.0015121897244864087	0.0004870666411536521	0.0003974796843716877	0.0004772675395820796	0.0004997827031725337	0.0006527229900388795	0.0005822148679291536	0.00030035291467474283	0.0004375697376769423	0.0002814192912924181	0.0004582038409435015	0.000507013689369613
f__Mycoplasmataceae	0.0	0.00024233192550024234	0.00015016768725076337	0.0001922666096987823	8.486905916585839e-05	7.084494403249421e-05	0.0003688267620698558	0.0005044618783377112	0.00017665763749852786	0.00035276296403892845	2.17296827466319e-05	5.6758520872946054e-05	0.0	0.00015017645733737142	0.00010939243441923557	1.1725803803850754e-05	0.00011953143676786995	2.816742718720072e-05
f__Nitriliruptoraceae	0.0	0.0	1.668529858341815e-05	0.0	0.0	0.0	0.0	0.0	0.0	0.0	0.0	0.0	3.064288778574493e-05	0.0	0.0	0.0	0.0	0.0
f__Nitrosomonadaceae	1.7134143207168924e-05	6.923769300006924e-05	5.005589575025445e-05	4.272591326639607e-05	2.4248302618816682e-05	4.7229962688329476e-05	0.0	1.7395237184059006e-05	1.4721469791543988e-05	2.07507625905252e-05	4.34593654932638e-05	5.6758520872946054e-05	0.00012257155114297973	2.502940955622857e-05	2.1878486883847112e-05	2.3451607607701508e-05	3.984381225595665e-05	2.816742718720072e-05
f__Nitrospiraceae	1.7134143207168924e-05	3.461884650003462e-05	1.668529858341815e-05	0.0	0.0	0.0	3.688267620698558e-05	0.0	0.0	0.0	2.17296827466319e-05	0.0	3.064288778574493e-05	2.502940955622857e-05	0.0	0.0	0.0	0.0
f__Nocardiaceae	0.0	0.0	0.0	2.1362956633198035e-05	0.0	0.0	3.688267620698558e-05	1.7395237184059006e-05	0.0	6.225228777157561e-05	0.0	0.0	0.0	0.0	2.1878486883847112e-05	0.0	0.0	0.0
f__Nocardioidaceae	0.0	3.461884650003462e-05	3.33705971668363e-05	2.1362956633198035e-05	0.0	0.0	7.376535241397116e-05	0.0	0.0	0.0	0.0	0.0	0.00015321443892872465	0.0	2.1878486883847112e-05	0.0	3.984381225595665e-05	0.0
f__Paludibacteraceae	5.140242962150678e-05	3.461884650003462e-05	1.668529858341815e-05	4.272591326639607e-05	0.0	0.0	0.0	0.0	0.0	2.07507625905252e-05	0.0	0.0	3.064288778574493e-05	5.005881911245714e-05	0.0	1.1725803803850754e-05	0.0	0.0
f__Parachlamydiaceae	0.0	0.0	0.0	0.0	0.0	0.0	0.0	0.0	0.0	0.0	0.0	0.0	0.0	0.0	0.0	0.0	0.0	5.633485437440144e-05
f__Peptococcaceae	0.0006339632986652503	0.001177040781001177	0.0010678591093387616	0.0005554368724631489	0.00012124151309408342	0.00040145468285080057	0.001659720429314351	0.0007305999617304782	0.002119891649982334	0.0007885289784399577	0.0001303780964797914	0.0008513778130941908	0.0009805724091438378	0.0016018822115986284	0.0008751394753538845	0.0010904997537581201	0.0004781257470714798	0.0009295250971776238
f__Peptostreptococcaceae	0.0020218288984459334	0.003911929654503912	0.0048721071863581	0.0027130954924161504	0.0007638215324927255	0.0008501393283899306	0.008704311584848596	0.010297980412962931	0.010422800612413144	0.010333879770081551	0.001694915254237288	0.0026676504810284646	0.006802721088435374	0.007909293419768228	0.0016846434900562278	0.005851176098121526	0.002530082078253247	0.009661427525209848
f__Phormidiaceae	0.0	0.0	0.0	0.0	4.8496605237633365e-05	9.445992537665895e-05	0.0	0.0	0.0	0.0	0.0	0.0	0.0	0.0	2.1878486883847112e-05	0.0	0.0	0.0
f__Phycisphaeraceae	0.0	3.461884650003462e-05	0.0	0.0	0.0	0.0	0.0	0.0	0.0	0.0	0.0	0.0	0.0	0.0	0.0	0.0	1.9921906127978326e-05	0.0
f__Planococcaceae	0.00010280485924301356	0.0006231392370006231	5.005589575025445e-05	0.0004913480025635548	7.274490785645004e-05	7.084494403249421e-05	0.0001475307048279423	6.958094873623602e-05	0.00038275821458014366	0.00012450457554315122	0.0001303780964797914	2.8379260436473027e-05	6.128577557148986e-05	0.0002252646860060571	0.00021878486883847114	0.0001289838418423583	0.00019921906127978324	0.00011266970874880288
f__Prevotellaceae	3.426828641433785e-05	0.0	0.0	2.1362956633198035e-05	3.637245392822502e-05	0.00021253483209748264	0.00033194408586287023	0.06818932976151129	0.0	6.225228777157561e-05	0.04356801390699696	5.6758520872946054e-05	6.128577557148986e-05	0.0	4.3756973767694225e-05	3.5177411411552265e-05	0.014463303848912264	8.450228156160216e-05
f__Prolixibacteraceae	0.0	0.0	0.0	0.0	0.0	0.0	7.376535241397116e-05	0.0	0.0	0.0	0.0	0.0	0.0	0.0	0.0	0.0	0.0	0.0
f__Pseudoalteromonadaceae	0.0	0.0	0.0	0.0	1.2124151309408341e-05	2.3614981344164738e-05	0.0	1.7395237184059006e-05	0.0	0.0	0.0	5.6758520872946054e-05	0.0	2.502940955622857e-05	4.3756973767694225e-05	1.1725803803850754e-05	1.9921906127978326e-05	0.0
f__Pseudomonadaceae	0.00022274386169319604	0.00013847538600013847	6.67411943336726e-05	6.40888698995941e-05	0.00015761396702230844	7.084494403249421e-05	0.0002950614096558846	0.00010437142310435402	0.0001177717583323519	4.15015251810504e-05	0.0001086484137331595	0.00028379260436473024	6.128577557148986e-05	0.00012514704778114285	0.00015314940818692978	1.1725803803850754e-05	0.00019921906127978324	8.450228156160216e-05
f__Pseudonocardiaceae	0.0	0.0	3.33705971668363e-05	0.0	0.0	0.0	0.0	0.0	0.0	0.0	2.17296827466319e-05	2.8379260436473027e-05	0.0	0.0	6.563546065154134e-05	0.0	3.984381225595665e-05	0.0
f__Rhizobiaceae	0.0	0.00013847538600013847	5.005589575025445e-05	4.272591326639607e-05	3.637245392822502e-05	2.3614981344164738e-05	7.376535241397116e-05	6.958094873623602e-05	4.4164409374631964e-05	4.15015251810504e-05	4.34593654932638e-05	2.8379260436473027e-05	3.064288778574493e-05	0.00012514704778114285	8.751394753538845e-05	3.5177411411552265e-05	3.984381225595665e-05	5.633485437440144e-05
f__Rhodanobacteraceae	0.0	6.923769300006924e-05	1.668529858341815e-05	4.272591326639607e-05	0.0	2.3614981344164738e-05	0.00011064802862095673	5.218571155217701e-05	0.0	0.0	2.17296827466319e-05	0.00017027556261883816	3.064288778574493e-05	5.005881911245714e-05	0.0	0.0	0.0	0.0
f__Rhodobacteraceae	0.0	6.923769300006924e-05	3.33705971668363e-05	0.00027771843623157445	6.062075654704171e-05	0.0003542247201624711	0.0002581787334488991	5.218571155217701e-05	0.0002355435166647038	2.07507625905252e-05	2.17296827466319e-05	0.00028379260436473024	3.064288778574493e-05	5.005881911245714e-05	0.0	4.6903215215403016e-05	0.0001593752490238266	0.0001408371359360036
f__Rhodocyclaceae	0.0	6.923769300006924e-05	6.67411943336726e-05	6.40888698995941e-05	0.0	9.445992537665895e-05	3.688267620698558e-05	1.7395237184059006e-05	5.888587916617595e-05	4.15015251810504e-05	8.69187309865276e-05	0.0	0.0	7.508822866868571e-05	2.1878486883847112e-05	0.00010553223423465678	1.9921906127978326e-05	2.816742718720072e-05
f__Rhodothermaceae	0.0	0.0	0.0	0.0	1.2124151309408341e-05	0.0	0.0	0.0	0.0	0.0	0.0	0.0	0.0	0.0	0.0	0.0	0.0	2.816742718720072e-05
f__Rikenellaceae	0.3194146976680431	0.08917814858408918	0.028014616321559074	0.056291390728476824	0.004291949563530553	0.44441033391583623	0.2468188691771475	0.004992433071824934	0.06082911317865976	0.10537237243468697	0.6346371142981313	0.056446349008144846	0.04795611938469081	0.06602758240933096	0.3474303717154922	0.6592012382448816	0.16573033707865167	0.06751732296772013
f__Ruminococcaceae	0.517708137004609	0.17714463754067714	0.20694775833013532	0.25473189489425335	0.6364330746847721	0.2936050630520002	0.4780363663187401	0.20020178475133507	0.3253297609233306	0.45483596522172187	0.17411994784876142	0.27306524391974346	0.3159894588466017	0.313293119415313	0.3099744021703459	0.06042306700124293	0.22912184237787872	0.4581995380541941
f__SAR116 clade	0.0	0.0	1.668529858341815e-05	0.0	1.2124151309408341e-05	0.0	0.0	1.7395237184059006e-05	0.0	0.0	0.0	2.8379260436473027e-05	0.0	0.0	0.0	0.0	0.0	0.0
f__SC-I-84	3.426828641433785e-05	3.461884650003462e-05	0.0	0.0	0.0	0.0	0.0	5.218571155217701e-05	0.0	2.07507625905252e-05	0.0	0.0	9.192866335723479e-05	2.502940955622857e-05	0.0	2.3451607607701508e-05	1.9921906127978326e-05	0.0
f__Salinisphaeraceae	0.0	0.0	0.0	0.0	0.0	0.0	0.0	0.0	0.0	0.0	0.0	5.6758520872946054e-05	0.0	0.0	0.0	0.0	0.0	0.0
f__Saprospiraceae	0.0	3.461884650003462e-05	0.0	2.1362956633198035e-05	0.0	0.0	0.0	1.7395237184059006e-05	0.0	0.0	0.0	0.0	0.0	0.0	4.3756973767694225e-05	0.0	0.0	0.0
f__Solibacteraceae (Subgroup 3)	0.0	3.461884650003462e-05	0.0	0.0	0.0	0.0	0.0	0.0	0.0	0.0	2.17296827466319e-05	2.8379260436473027e-05	0.0	0.00012514704778114285	4.3756973767694225e-05	0.0	3.984381225595665e-05	0.0
f__Sphingobacteriaceae	1.7134143207168924e-05	0.0001730942325001731	0.0	0.0004913480025635548	0.0	4.7229962688329476e-05	0.0	0.0	0.0	0.0	0.0	0.0	0.0	5.005881911245714e-05	2.1878486883847112e-05	0.0	0.0	0.0
f__Sphingomonadaceae	0.00015420728886452034	0.0005539015440005539	0.0001668529858341815	0.0003204443494979705	0.00010911736178467507	7.084494403249421e-05	0.000700770847932726	0.0004000904552333571	0.0002355435166647038	0.00045651677699155445	0.0005867014341590613	0.0007378607713482986	0.000429000429000429	0.0006007058293494857	0.0003719342770254009	0.00016416125325391056	0.00019921906127978324	0.0005915159709312151
f__Spirochaetaceae	0.0	0.00013847538600013847	3.33705971668363e-05	2.1362956633198035e-05	2.4248302618816682e-05	0.0	7.376535241397116e-05	5.218571155217701e-05	0.0	2.07507625905252e-05	8.69187309865276e-05	5.6758520872946054e-05	0.0	5.005881911245714e-05	4.3756973767694225e-05	0.0	5.9765718383934975e-05	5.633485437440144e-05
f__Staphylococcaceae	1.7134143207168924e-05	0.0	0.0	0.0	0.0	4.7229962688329476e-05	0.0	6.958094873623602e-05	7.360734895771994e-05	0.0	0.0	0.0	0.0	0.0	0.0	3.5177411411552265e-05	3.984381225595665e-05	0.0
f__Stappiaceae	0.0	0.0	0.0	0.0	1.2124151309408341e-05	0.0	0.0	0.0	0.0	2.07507625905252e-05	2.17296827466319e-05	0.0	0.0	0.0	0.0	0.0	0.0	0.0
f__Streptococcaceae	3.426828641433785e-05	0.0	0.0	0.0	0.00048496605237633366	2.3614981344164738e-05	3.688267620698558e-05	0.0	4.4164409374631964e-05	0.0	0.0	2.8379260436473027e-05	3.064288778574493e-05	0.0	6.563546065154134e-05	3.5177411411552265e-05	7.96876245119133e-05	2.816742718720072e-05
f__Streptomycetaceae	0.0	3.461884650003462e-05	1.668529858341815e-05	0.0	0.0	0.0	0.0	0.0	0.0	0.0	0.0	5.6758520872946054e-05	0.0	2.502940955622857e-05	0.0001312709213030827	0.0	3.984381225595665e-05	0.0
f__Streptosporangiaceae	0.0	0.0	0.0	0.0	0.0	0.0	0.0	0.0	0.0	0.0	0.0	0.0	0.0	0.0	2.1878486883847112e-05	0.0	0.0	2.816742718720072e-05
f__Sulfurospirillaceae	0.0	0.0	1.668529858341815e-05	0.0	0.0	0.0	0.0	1.7395237184059006e-05	0.0	0.0	0.0	0.0	0.0	0.0	0.0	0.0	1.9921906127978326e-05	0.0
f__Synergistaceae	1.7134143207168924e-05	0.003911929654503912	0.0	4.272591326639607e-05	1.2124151309408341e-05	0.0	0.0	0.0	0.00013249322812389588	4.15015251810504e-05	4.34593654932638e-05	0.0	0.0	0.0	0.0	0.0	0.0	5.633485437440144e-05
f__Syntrophomonadaceae	0.0	0.0	1.668529858341815e-05	0.0	0.0	0.0	0.0	0.0	0.0	0.0	0.0	2.8379260436473027e-05	0.0	2.502940955622857e-05	0.0	0.0	0.0	0.0
f__Tannerellaceae	0.00010280485924301356	0.0	1.668529858341815e-05	4.272591326639607e-05	1.2124151309408341e-05	0.00011807490672082369	3.688267620698558e-05	1.7395237184059006e-05	2.9442939583087976e-05	4.15015251810504e-05	2.17296827466319e-05	8.513778130941908e-05	9.192866335723479e-05	2.502940955622857e-05	2.1878486883847112e-05	5.862901901925377e-05	1.9921906127978326e-05	5.633485437440144e-05
f__Terasakiellaceae	5.140242962150678e-05	0.00013847538600013847	0.00015016768725076337	0.0	4.8496605237633365e-05	4.7229962688329476e-05	0.00011064802862095673	0.0	7.360734895771994e-05	2.07507625905252e-05	2.17296827466319e-05	2.8379260436473027e-05	0.0	0.00012514704778114285	0.0	1.1725803803850754e-05	0.00013945334289584827	0.00022533941749760576
f__Thermoactinomycetaceae	0.0	0.0	1.668529858341815e-05	0.0	0.0	0.0	0.0	1.7395237184059006e-05	0.0	0.0	0.0	0.0	0.0	0.0	0.0001750278950707769	0.0	0.000916407681887003	0.0
f__Unknown Family	0.0	0.0	0.0	0.0	0.0	0.0	0.0	0.0	0.0	0.0	0.0	0.0	6.128577557148986e-05	0.0	0.0	0.0	0.0	0.0
f__Victivallaceae	1.7134143207168924e-05	0.0	0.0	0.0	0.0	2.3614981344164738e-05	0.0	0.0	0.0	0.0	0.0	2.8379260436473027e-05	0.0	0.0	4.3756973767694225e-05	0.0	0.0	0.0
f__WD2101 soil group	0.0	0.0	0.0	2.1362956633198035e-05	0.0	0.0	0.0	0.0	0.0	0.0	2.17296827466319e-05	0.0	0.0	0.0	0.0	0.0	0.0	0.0
f__Weeksellaceae	6.85365728286757e-05	3.461884650003462e-05	5.005589575025445e-05	4.272591326639607e-05	6.062075654704171e-05	0.0	0.00011064802862095673	6.958094873623602e-05	2.9442939583087976e-05	2.07507625905252e-05	0.00015210777922642328	8.513778130941908e-05	0.0	0.0	0.0	7.035482282310453e-05	1.9921906127978326e-05	8.450228156160216e-05
f__Xanthobacteraceae	0.0001370731456573514	0.00027695077200027695	0.0001001117915005089	6.40888698995941e-05	1.2124151309408341e-05	9.445992537665895e-05	7.376535241397116e-05	0.00010437142310435402	0.0001177717583323519	8.30030503621008e-05	0.00015210777922642328	0.00011351704174589211	9.192866335723479e-05	0.00020023527644982855	6.563546065154134e-05	4.6903215215403016e-05	0.00013945334289584827	0.0002816742718720072
f__Xanthomonadaceae	1.7134143207168924e-05	0.00010385653950010386	3.33705971668363e-05	6.40888698995941e-05	7.274490785645004e-05	0.0	7.376535241397116e-05	5.218571155217701e-05	2.9442939583087976e-05	2.07507625905252e-05	4.34593654932638e-05	0.0	0.0	0.0	2.1878486883847112e-05	0.0	1.9921906127978326e-05	0.0
f__env.OPS 17	1.7134143207168924e-05	0.0	0.0	0.0	0.0	0.0	3.688267620698558e-05	0.0	0.0	0.0	0.0	0.0	0.0	0.0	2.1878486883847112e-05	1.1725803803850754e-05	1.9921906127978326e-05	0.0
f__gut metagenome	3.426828641433785e-05	6.923769300006924e-05	0.00011679709008392705	0.00017090365306558428	3.637245392822502e-05	2.3614981344164738e-05	7.376535241397116e-05	5.218571155217701e-05	0.00020610057708161583	4.15015251810504e-05	4.34593654932638e-05	0.0003689303856741493	9.192866335723479e-05	7.508822866868571e-05	0.00024066335572231826	0.0002345160760770151	9.960953063989162e-05	8.450228156160216e-05
f__metagenome	1.7134143207168924e-05	0.0	0.0	2.1362956633198035e-05	0.0	4.7229962688329476e-05	0.0	0.0	0.0	0.0	0.0	0.0	0.0	0.0	0.0	0.0	0.0	0.0
f__possible family 01	0.0	0.0	0.0	0.0	0.0	0.0	7.376535241397116e-05	0.0	0.0	0.0	0.0	0.0	0.0	0.0	0.0	0.0	0.0	0.0
f__uncultured	3.426828641433785e-05	6.923769300006924e-05	3.33705971668363e-05	2.1362956633198035e-05	2.4248302618816682e-05	4.7229962688329476e-05	0.0007745362003466972	0.00013916189747247205	2.9442939583087976e-05	0.0	0.0	2.8379260436473027e-05	0.0002145002145002145	0.00017520586689359998	6.563546065154134e-05	8.208062662695528e-05	1.9921906127978326e-05	5.633485437440144e-05
f__uncultured Chloroflexi bacterium	0.0	6.923769300006924e-05	0.0	0.0	0.0	2.3614981344164738e-05	0.0	1.7395237184059006e-05	0.0	2.07507625905252e-05	2.17296827466319e-05	2.8379260436473027e-05	0.0	2.502940955622857e-05	0.0	0.0	0.0	0.0
f__uncultured Firmicutes bacterium	3.426828641433785e-05	0.0	0.0	0.0	0.0	0.0	0.0	0.0	0.0	0.0	0.0	0.0	0.0	0.0	0.0	0.0	0.0	0.0
f__uncultured Gemmatimonadetes bacterium	0.0	0.0	1.668529858341815e-05	0.0	1.2124151309408341e-05	0.0	0.0	0.0	0.0	0.0	0.0	0.0	0.0	0.0	0.0	0.0	0.0	0.0
f__uncultured Rhodospirillaceae bacterium	0.0	0.0	5.005589575025445e-05	0.0	0.0	0.0	0.0	0.0	0.0	0.0	2.17296827466319e-05	0.0	0.0	0.0	0.0	0.0	0.0	0.0
f__uncultured bacterium	0.0005654267258365745	0.0018694177110018693	0.0014849915739242154	0.0010040589617603076	0.0006183317167798254	0.0010154441977990836	0.0017703684579353078	0.0009567380451232453	0.004843363561417972	0.0020750762590525202	0.0006301607996523251	0.003405511252376763	0.002482073910645339	0.0013766175255925713	0.00310674513750629	0.0030604347928050468	0.0010558610247828513	0.002028054757478452
f__uncultured organism	0.0	0.0	0.0	0.0	0.0	0.0	3.688267620698558e-05	0.0	0.0	6.225228777157561e-05	0.0	0.0	9.192866335723479e-05	0.0	0.0	0.0	0.0	0.0
f__uncultured rumen bacterium	0.0001370731456573514	3.461884650003462e-05	0.00011679709008392705	0.00040589617603076266	0.0	0.0	0.0	3.479047436811801e-05	2.9442939583087976e-05	0.0	0.0	0.00025541334392825725	0.00012257155114297973	0.0004004705528996571	0.0	2.3451607607701508e-05	3.984381225595665e-05	0.0
Others	0.015849082466631255	0.03742297306653742	0.021307126291024978	0.046336252937406536	0.01989573229873909	0.02680300382562698	0.034669715634566445	0.017551794318715536	0.032166411494523615	0.03807764935361375	0.012755323772272925	0.07381445639526633	0.029447815162100877	0.0381948789828048	0.02008445095937165	0.009216481789826692	0.04217467527293011	0.03616697650836573
