# Supplementary material for: Effects of dietary tryptophan supplementation on rectal temperature, humoral immunity, and cecal microflora composition of heat-stressed broilers
Source: Front Vet Sci. 2023 Sep 28;10:1247260. doi: 10.3389/fvets.2023.1247260 (PMC10572358; doi:10.3389/fvets.2023.1247260)
Supplement: Supplementary file 3 [file Data_Sheet_1.ZIP › 03_Community/Abundance/Relative/Genus.csv]

	HS_1	HS_2	HS_3	HS_4	HS_5	HS_6	HS_Trp_1	HS_Trp_2	HS_Trp_3	HS_Trp_4	HS_Trp_5	HS_Trp_6	TN_1	TN_2	TN_3	TN_4	TN_5	TN_6
g__ASF356	0.0	0.0	0.0	0.0	8.486905916585839e-05	4.7229962688329476e-05	0.0	0.0	0.0	4.15015251810504e-05	0.0	0.0	0.0	2.502940955622857e-05	6.563546065154134e-05	3.5177411411552265e-05	0.0	5.633485437440144e-05
g__Acholeplasma	1.7134143207168924e-05	0.0	1.668529858341815e-05	0.0	0.0	0.0	7.376535241397116e-05	0.0	0.0	2.07507625905252e-05	0.0	0.0	0.0	0.0	6.563546065154134e-05	0.0	3.984381225595665e-05	2.816742718720072e-05
g__Acidipila	1.7134143207168924e-05	0.0	0.0	0.0	0.0	0.0	0.0	0.0	0.0	0.0	0.0	0.0	0.0	0.0	4.3756973767694225e-05	0.0	0.0	0.0
g__Acidovorax	0.0	3.461884650003462e-05	1.668529858341815e-05	0.0	1.2124151309408341e-05	0.0	0.0	0.0	0.0	0.0	0.0	0.0	3.064288778574493e-05	2.502940955622857e-05	2.1878486883847112e-05	0.0	0.0	0.0
g__Acinetobacter	0.0003255487209362096	0.0005539015440005539	3.33705971668363e-05	0.00023499252296517838	2.4248302618816682e-05	2.3614981344164738e-05	0.00033194408586287023	3.479047436811801e-05	0.0002355435166647038	0.00010375381295262601	0.0001303780964797914	0.0007094815109118256	0.0	0.0005005881911245714	0.0001750278950707769	0.0002345160760770151	0.00033867240417563153	0.00011266970874880288
g__Adlercreutzia	0.00010280485924301356	0.00010385653950010386	0.0002002235830010178	2.1362956633198035e-05	7.274490785645004e-05	2.3614981344164738e-05	0.0002950614096558846	5.218571155217701e-05	2.9442939583087976e-05	0.00035276296403892845	4.34593654932638e-05	2.8379260436473027e-05	9.192866335723479e-05	0.00010011763822491427	0.00015314940818692978	0.0004924837597617317	5.9765718383934975e-05	0.0001690045631232043
g__Akkermansia	0.0	0.00013847538600013847	0.0	2.1362956633198035e-05	1.2124151309408341e-05	2.3614981344164738e-05	0.0002581787334488991	0.0	0.0	0.0	2.17296827466319e-05	8.513778130941908e-05	0.0	0.0	0.0	0.0	0.0	0.0
g__Alcanivorax	3.426828641433785e-05	0.0	0.0	0.0	0.0	0.0	0.0	0.0	4.4164409374631964e-05	0.0	0.0	0.0	0.0	0.0	0.0	0.0	0.0	0.0
g__Alistipes	0.31938042938162875	0.08883196011908884	0.02798124572439224	0.05599230933561205	0.004255577109602328	0.4442922590091154	0.24611809832921477	0.004957642597456817	0.06078494876928513	0.10528936938432487	0.6346153846153846	0.0560774186224707	0.04795611938469081	0.0658774059519936	0.3472115868466537	0.6589198189535893	0.16543150848673202	0.06717931384147371
g__Alloprevotella	0.0	0.0	0.0	0.0	0.0	4.7229962688329476e-05	0.0	0.0	0.0	0.0	0.0	0.0	0.0	0.0	0.0	0.0	0.0	0.0
g__Allorhizobium-Neorhizobium-Pararhizobium-Rhizobium	0.0	3.461884650003462e-05	3.33705971668363e-05	2.1362956633198035e-05	1.2124151309408341e-05	2.3614981344164738e-05	7.376535241397116e-05	5.218571155217701e-05	4.4164409374631964e-05	0.0	0.0	2.8379260436473027e-05	0.0	2.502940955622857e-05	6.563546065154134e-05	3.5177411411552265e-05	1.9921906127978326e-05	0.0
g__Aminobacterium	1.7134143207168924e-05	0.0	0.0	4.272591326639607e-05	1.2124151309408341e-05	0.0	0.0	0.0	0.0	4.15015251810504e-05	4.34593654932638e-05	0.0	0.0	0.0	0.0	0.0	0.0	2.816742718720072e-05
g__Anaerocella	0.0	3.461884650003462e-05	0.0	0.0	1.2124151309408341e-05	0.0	0.0	3.479047436811801e-05	0.0	4.15015251810504e-05	2.17296827466319e-05	2.8379260436473027e-05	0.0	0.0	0.0	0.0	5.9765718383934975e-05	2.816742718720072e-05
g__Anaerocolumna	0.0	0.0	1.668529858341815e-05	0.0	0.0	2.3614981344164738e-05	0.0	0.0	1.4721469791543988e-05	2.07507625905252e-05	0.0	0.0	0.0	0.0	0.0	0.0	1.9921906127978326e-05	2.816742718720072e-05
g__Anaerofilum	0.00011993900245018248	0.00031156961850031155	0.00011679709008392705	0.0005767998290963469	0.00012124151309408342	0.0001889198507533179	0.000700770847932726	0.00012176666028841303	0.0019432340124838064	0.00022825838849577722	8.69187309865276e-05	0.0017595141470613275	0.0006741435312863885	0.0004755587815683428	0.0009845319097731202	0.0001524354494500598	0.00027890668579169653	0.001014027378739226
g__Anaerofustis	5.140242962150678e-05	3.461884650003462e-05	0.0002669647773346904	8.545182653279214e-05	4.8496605237633365e-05	0.00011807490672082369	0.00011064802862095673	3.479047436811801e-05	0.0002355435166647038	0.0	0.0	0.00019865482305531117	9.192866335723479e-05	0.00020023527644982855	0.00021878486883847114	2.3451607607701508e-05	7.96876245119133e-05	2.816742718720072e-05
g__Anaeroplasma	1.7134143207168924e-05	6.923769300006924e-05	1.668529858341815e-05	0.0	2.4248302618816682e-05	0.00014168988806498843	3.688267620698558e-05	0.0	0.0	4.15015251810504e-05	2.17296827466319e-05	2.8379260436473027e-05	3.064288778574493e-05	0.0	2.1878486883847112e-05	0.0	1.9921906127978326e-05	0.0
g__Anaerostipes	1.7134143207168924e-05	0.0	0.0	4.272591326639607e-05	0.0	2.3614981344164738e-05	0.00022129605724191347	0.0	2.9442939583087976e-05	0.00010375381295262601	0.0	0.00011351704174589211	3.064288778574493e-05	7.508822866868571e-05	6.563546065154134e-05	5.862901901925377e-05	1.9921906127978326e-05	0.0
g__Anaerotruncus	0.0001370731456573514	3.461884650003462e-05	0.0	6.40888698995941e-05	4.8496605237633365e-05	2.3614981344164738e-05	7.376535241397116e-05	0.0	4.4164409374631964e-05	0.00014525533813367642	8.69187309865276e-05	0.00014189630218236512	3.064288778574493e-05	2.502940955622857e-05	0.0001750278950707769	0.0	5.9765718383934975e-05	0.0
g__Angelakisella	3.426828641433785e-05	0.0	0.0	4.272591326639607e-05	0.0	0.0	0.0	0.0	2.9442939583087976e-05	0.0	0.0	0.0	0.0	0.0	4.3756973767694225e-05	0.0	0.0	0.0
g__Aquabacterium	0.00039408529376488527	0.00031156961850031155	0.00021690888158443596	0.00014954069643238624	4.8496605237633365e-05	0.00016530486940915317	0.0005901228193117693	0.00012176666028841303	0.00010305028854080792	0.00039426448921997884	0.0004128639721860061	0.00045406816698356843	0.00018385732671446958	0.00017520586689359998	0.0003281773032577067	0.00014070964564620906	0.00011953143676786995	0.0005915159709312151
g__Aridibacter	0.0	6.923769300006924e-05	0.0	0.0	0.0	0.0	0.0	0.0	0.0	0.0	0.0	0.0	0.0	0.0	0.0	0.0	0.0	0.0
g__Arthrobacter	0.0	0.0	0.0	0.00014954069643238624	0.0	0.0	0.0	0.0	0.0	0.0	0.0	0.0	0.0	0.0	0.0	0.0	0.0	0.0
g__Azoarcus	0.0	3.461884650003462e-05	1.668529858341815e-05	0.0	0.0	2.3614981344164738e-05	0.0	1.7395237184059006e-05	1.4721469791543988e-05	2.07507625905252e-05	0.0	0.0	0.0	2.502940955622857e-05	0.0	4.6903215215403016e-05	0.0	0.0
g__Azospirillum	0.0	6.923769300006924e-05	0.0	0.0	0.0	0.0	3.688267620698558e-05	0.0	1.4721469791543988e-05	6.225228777157561e-05	2.17296827466319e-05	2.8379260436473027e-05	0.0	5.005881911245714e-05	4.3756973767694225e-05	1.1725803803850754e-05	0.0	0.0
g__Bacillus	0.0002912804345218717	0.0006577580835006577	3.33705971668363e-05	8.545182653279214e-05	2.4248302618816682e-05	2.3614981344164738e-05	0.0	5.218571155217701e-05	0.0	0.0	0.0	0.0	0.0	0.00035041173378719996	0.000590719145863872	0.00014070964564620906	0.00029882859191967485	0.00019717199031040505
g__Bacteroides	0.0	0.00024233192550024234	0.00018353828441759965	0.0001281777397991882	7.274490785645004e-05	0.00014168988806498843	0.0005532401431047836	6.958094873623602e-05	0.00029442939583087976	0.00020750762590525203	0.0004128639721860061	0.0005392059482929875	0.00045964331678617393	0.0006757940580181714	2.1878486883847112e-05	0.00010553223423465678	0.0001593752490238266	5.633485437440144e-05
g__Barnesiella	0.06812535339170364	0.29124835560479123	0.6216107987252432	0.5236060670796838	0.2675436469447139	0.16329759599489915	0.023088555305572973	0.5938212117522222	0.3503415380991638	0.2479093606690046	0.07768361581920905	0.4525073076595624	0.4875283446712018	0.443821490251045	0.22370752838733673	0.15906052859923547	0.43676786994979677	0.2825474621148104
g__Bdellovibrio	1.7134143207168924e-05	3.461884650003462e-05	0.0	0.0	0.0	0.0	0.0	0.0	0.0	0.0	0.0	0.0	0.0	0.0	2.1878486883847112e-05	0.0	0.0	0.0
g__Bifidobacterium	1.7134143207168924e-05	3.461884650003462e-05	0.0	0.00014954069643238624	0.0	0.000543144570915789	0.0	0.00017395237184059003	0.0	4.15015251810504e-05	0.0001303780964797914	0.0	0.0005515719801434088	0.00010011763822491427	2.1878486883847112e-05	0.0001289838418423583	1.9921906127978326e-05	2.816742718720072e-05
g__Bilophila	0.0	3.461884650003462e-05	0.0	0.0	0.0	0.0	0.0	0.0	0.0	0.0	0.0004997827031725337	0.0	0.0	0.0	0.0	0.0	0.0004781257470714798	0.0006478508253056165
g__Blastococcus	5.140242962150678e-05	0.00010385653950010386	0.0	0.0	1.2124151309408341e-05	2.3614981344164738e-05	3.688267620698558e-05	0.0	0.0	2.07507625905252e-05	2.17296827466319e-05	5.6758520872946054e-05	0.0	5.005881911245714e-05	4.3756973767694225e-05	0.0	3.984381225595665e-05	2.816742718720072e-05
g__Blautia	0.007539023011154327	0.0015924669390015925	0.0031702067308494487	0.00446485793633839	0.005080019398642095	0.0008973692910782601	0.012466344557961126	0.0012698523144363074	0.003518431280179013	0.005893216575709157	0.0028683181225554106	0.011294945653716264	0.0018385732671446957	0.015868645658648914	0.0014002231605662152	0.000809080462465702	0.01189337795840306	0.0012675342234240324
g__Bosea	0.0	6.923769300006924e-05	0.0	0.0	0.0	0.0	0.0	0.0	0.0	2.07507625905252e-05	0.0	0.0	0.0	0.0	0.0	0.0	1.9921906127978326e-05	2.816742718720072e-05
g__Bradyrhizobium	0.00010280485924301356	0.00013847538600013847	3.33705971668363e-05	0.0	1.2124151309408341e-05	4.7229962688329476e-05	3.688267620698558e-05	3.479047436811801e-05	1.4721469791543988e-05	6.225228777157561e-05	6.51890482398957e-05	5.6758520872946054e-05	6.128577557148986e-05	0.00012514704778114285	2.1878486883847112e-05	1.1725803803850754e-05	5.9765718383934975e-05	0.0001690045631232043
g__Brevundimonas	3.426828641433785e-05	0.0	1.668529858341815e-05	4.272591326639607e-05	0.0	0.0	0.0	1.7395237184059006e-05	1.4721469791543988e-05	2.07507625905252e-05	2.17296827466319e-05	2.8379260436473027e-05	0.0	7.508822866868571e-05	2.1878486883847112e-05	1.1725803803850754e-05	1.9921906127978326e-05	5.633485437440144e-05
g__Burkholderia-Caballeronia-Paraburkholderia	8.567071603584463e-05	0.00010385653950010386	5.005589575025445e-05	8.545182653279214e-05	0.0	0.0	3.688267620698558e-05	0.0	0.0	2.07507625905252e-05	0.0	5.6758520872946054e-05	3.064288778574493e-05	0.0	2.1878486883847112e-05	1.1725803803850754e-05	0.0	0.0
g__Butyricicoccus	0.0011993900245018249	0.0015232292460015233	0.0012680826923397795	0.0008545182653279214	0.0020126091173617846	0.000637604496292448	0.002987496772765832	0.0004870666411536521	0.0016193616770698387	0.0035483804029798095	0.0054976097348978705	0.0029230638249567215	0.0014708586137157566	0.002427852726954171	0.00424442645546634	0.001524354494500598	0.0012750019921906129	0.0018590501943552475
g__Butyrivibrio	5.140242962150678e-05	0.0005192826975005193	5.005589575025445e-05	4.272591326639607e-05	0.0	0.0001889198507533179	0.0	0.0	8.832881874926393e-05	0.0	0.0	0.0	0.00012257155114297973	0.00015017645733737142	0.0	8.208062662695528e-05	0.0	2.816742718720072e-05
g__CHKCI001	0.00207323132806744	0.0	0.0002669647773346904	0.00046998504593035676	8.486905916585839e-05	0.0	0.0004057094382768414	0.0006436237758101832	0.00030915086562242374	0.0001660061007242016	0.0003911342894393742	0.00019865482305531117	0.0011950726236440521	0.0004505293720121142	2.1878486883847112e-05	4.6903215215403016e-05	0.0	0.00019717199031040505
g__CHKCI002	3.426828641433785e-05	0.0	0.0001334823886673452	6.40888698995941e-05	0.00021823472356935015	2.3614981344164738e-05	0.00044259211448382694	0.00010437142310435402	1.4721469791543988e-05	6.225228777157561e-05	4.34593654932638e-05	0.00017027556261883816	9.192866335723479e-05	2.502940955622857e-05	2.1878486883847112e-05	1.1725803803850754e-05	5.9765718383934975e-05	8.450228156160216e-05
g__CL500-3	0.0	3.461884650003462e-05	0.0	0.0	0.0	0.0	0.0	0.0	0.0	0.0	0.0	0.0	0.0	0.0	0.0	0.0	1.9921906127978326e-05	0.0
g__Candidatus Actinomarina	0.0	0.0	1.668529858341815e-05	0.0	0.0	0.0	0.0	1.7395237184059006e-05	0.0	0.0	6.51890482398957e-05	0.0	0.0	2.502940955622857e-05	0.0	1.1725803803850754e-05	1.9921906127978326e-05	0.0
g__Candidatus Arthromitus	0.00025701214810753387	0.0	0.0	0.0	1.2124151309408341e-05	0.0	7.376535241397116e-05	0.0	0.0	0.0	0.0	2.8379260436473027e-05	3.064288778574493e-05	0.0	0.0	0.0	0.0	2.816742718720072e-05
g__Candidatus Ovatusbacter	0.0	0.0	0.0	0.0	0.0	0.0	0.0	0.0	0.0	0.0	0.0	0.0	6.128577557148986e-05	0.0	0.0	0.0	0.0	0.0
g__Candidatus Soleaferrea	0.00018847557527885817	0.0001730942325001731	5.005589575025445e-05	0.00021362956633198035	0.00012124151309408342	0.00021253483209748264	0.0006270054955187549	0.00012176666028841303	0.0003680367447885997	0.00039426448921997884	0.0001086484137331595	0.0003121718648012033	0.0002757859900717044	0.00015017645733737142	0.0003281773032577067	0.0001289838418423583	0.00019921906127978324	0.00011266970874880288
g__Candidatus Solibacter	0.0	3.461884650003462e-05	0.0	0.0	0.0	0.0	0.0	0.0	0.0	0.0	2.17296827466319e-05	2.8379260436473027e-05	0.0	0.00012514704778114285	4.3756973767694225e-05	0.0	3.984381225595665e-05	0.0
g__Candidatus Udaeobacter	1.7134143207168924e-05	3.461884650003462e-05	1.668529858341815e-05	0.0	2.4248302618816682e-05	0.0	0.0	0.0	0.0	0.0	2.17296827466319e-05	0.0	0.0	5.005881911245714e-05	2.1878486883847112e-05	5.862901901925377e-05	1.9921906127978326e-05	0.0
g__Caproiciproducens	3.426828641433785e-05	3.461884650003462e-05	5.005589575025445e-05	4.272591326639607e-05	2.4248302618816682e-05	0.0008501393283899306	0.0002581787334488991	0.0	7.360734895771994e-05	0.0005395198273536552	4.34593654932638e-05	2.8379260436473027e-05	0.0016853588282159711	0.0005256176006808	0.0008313825015861903	0.0003517741141155226	5.9765718383934975e-05	5.633485437440144e-05
g__Carnobacterium	0.0	3.461884650003462e-05	0.0	0.00014954069643238624	0.0	0.0	0.0	0.0	0.0	6.225228777157561e-05	0.0	0.0	0.0	2.502940955622857e-05	0.0	0.0	0.0	5.633485437440144e-05
g__Caulobacter	6.85365728286757e-05	0.0	0.0	2.1362956633198035e-05	0.0	0.0	3.688267620698558e-05	0.0	0.0	0.0	0.0	0.0	0.0	2.502940955622857e-05	6.563546065154134e-05	3.5177411411552265e-05	3.984381225595665e-05	5.633485437440144e-05
g__Cellvibrio	0.0	0.0	6.67411943336726e-05	0.0	1.2124151309408341e-05	0.0	0.0	0.0	0.0	0.0	0.0	0.0	0.0	0.0	0.0	0.0	0.0	0.0
g__Chelatococcus	1.7134143207168924e-05	3.461884650003462e-05	0.0	0.0	0.0	0.0	3.688267620698558e-05	0.0	0.0	0.0	0.0	2.8379260436473027e-05	0.0	0.0	6.563546065154134e-05	4.6903215215403016e-05	0.0	0.0
g__Christensenellaceae R-7 group	0.01291914397820537	0.01048951048951049	0.020889993826439524	0.03332621234778894	0.004910281280310378	0.006683039720398621	0.019990410504186183	0.018908622819072136	0.04083735720174302	0.03967545807308419	0.010538896132116471	0.029088741947384852	0.013268370411227554	0.01381623407503817	0.007022994289714923	0.008958514106141976	0.011156267431667862	0.024561996507239028
g__Chryseobacterium	1.7134143207168924e-05	3.461884650003462e-05	0.0	0.0	1.2124151309408341e-05	0.0	7.376535241397116e-05	1.7395237184059006e-05	2.9442939583087976e-05	2.07507625905252e-05	6.51890482398957e-05	2.8379260436473027e-05	0.0	0.0	0.0	2.3451607607701508e-05	0.0	2.816742718720072e-05
g__Chryseolinea	0.0	0.0	0.0	2.1362956633198035e-05	1.2124151309408341e-05	0.0	0.0	0.0	0.0	0.0	0.0	0.0	0.0	0.0	2.1878486883847112e-05	1.1725803803850754e-05	1.9921906127978326e-05	8.450228156160216e-05
g__Chujaibacter	0.0	3.461884650003462e-05	0.0	2.1362956633198035e-05	0.0	2.3614981344164738e-05	0.00011064802862095673	5.218571155217701e-05	0.0	0.0	2.17296827466319e-05	5.6758520872946054e-05	0.0	5.005881911245714e-05	0.0	0.0	0.0	0.0
g__Clade Ia	0.0	3.461884650003462e-05	0.0	4.272591326639607e-05	0.0	4.7229962688329476e-05	0.0	0.0	2.9442939583087976e-05	0.0	4.34593654932638e-05	2.8379260436473027e-05	3.064288778574493e-05	0.0	0.0	0.0	5.9765718383934975e-05	0.0
g__Cloacibacterium	5.140242962150678e-05	0.0	5.005589575025445e-05	4.272591326639607e-05	4.8496605237633365e-05	0.0	3.688267620698558e-05	5.218571155217701e-05	0.0	0.0	8.69187309865276e-05	5.6758520872946054e-05	0.0	0.0	0.0	4.6903215215403016e-05	1.9921906127978326e-05	5.633485437440144e-05
g__Clostridium sensu stricto 1	1.7134143207168924e-05	0.0	0.0	8.545182653279214e-05	0.0	2.3614981344164738e-05	3.688267620698558e-05	0.0	0.0	0.0	0.0	8.513778130941908e-05	0.0	2.502940955622857e-05	4.3756973767694225e-05	0.0	0.0	2.816742718720072e-05
g__Cobetia	0.0	0.0	0.0	0.0	0.0	0.0	0.0	0.0	0.0	0.0	0.0	0.00039730964611062235	0.0	0.0	0.0	0.0	1.9921906127978326e-05	0.0
g__Collinsella	0.0	0.0	0.0	0.0	0.0	0.0	0.0	0.0	0.0	0.0	0.0	8.513778130941908e-05	0.0	0.0	0.0	0.0	5.9765718383934975e-05	0.0
g__Cupriavidus	0.0	0.0	0.0	0.0	0.0	4.7229962688329476e-05	0.0	0.0	1.4721469791543988e-05	2.07507625905252e-05	0.0	2.8379260436473027e-05	0.0	0.0	0.0	4.6903215215403016e-05	0.0	0.0
g__Cyanobium PCC-6307	3.426828641433785e-05	3.461884650003462e-05	3.33705971668363e-05	4.272591326639607e-05	2.4248302618816682e-05	0.0	0.0	0.0	0.0	0.0	0.0	0.0	3.064288778574493e-05	2.502940955622857e-05	4.3756973767694225e-05	2.3451607607701508e-05	1.9921906127978326e-05	0.0
g__DMER64	0.0	0.0	0.0	0.0	0.0	0.0	3.688267620698558e-05	0.0	0.0	2.07507625905252e-05	0.0	0.0	0.0	0.0	0.0	0.0	1.9921906127978326e-05	0.0
g__DTU089	3.426828641433785e-05	6.923769300006924e-05	0.00045050306175229007	0.00014954069643238624	0.00018186226964112513	0.0003069947574741416	0.0017703684579353078	0.0005218571155217701	0.0016193616770698387	0.00024900915108630245	0.0001086484137331595	0.0004824474274200414	0.0009499295213580928	0.00032538232423097137	0.0003281773032577067	0.0001289838418423583	0.00027890668579169653	0.00019717199031040505
g__Dactylosporangium	1.7134143207168924e-05	0.0	0.0	0.0	0.0	0.0	0.0	0.0	0.0	4.15015251810504e-05	0.0	0.0	0.0	2.502940955622857e-05	0.0	1.1725803803850754e-05	0.0	0.0
g__Defluviitaleaceae UCG-011	3.426828641433785e-05	0.00031156961850031155	3.33705971668363e-05	0.0004486220892971587	0.0	0.00025976479478581214	0.0022129605724191346	5.218571155217701e-05	0.0007507949593687434	0.0004357660144010292	2.17296827466319e-05	0.0006811022504753526	0.0002145002145002145	0.0007008234675743999	0.0015752510556369921	5.862901901925377e-05	0.00043828193481552317	0.0001690045631232043
g__Desulfotomaculum	0.0	6.923769300006924e-05	1.668529858341815e-05	0.0	0.0	0.0	0.0	0.0	0.0002797079260393358	0.0001660061007242016	0.0	0.0	6.128577557148986e-05	0.00012514704778114285	4.3756973767694225e-05	1.1725803803850754e-05	1.9921906127978326e-05	0.0
g__Desulfovibrio	0.0	6.923769300006924e-05	0.0	6.40888698995941e-05	1.2124151309408341e-05	4.7229962688329476e-05	0.0048685132593220964	0.0	1.4721469791543988e-05	2.07507625905252e-05	0.0	0.0	6.128577557148986e-05	0.0	6.563546065154134e-05	3.5177411411552265e-05	0.0	0.0
g__Devosia	0.0	6.923769300006924e-05	0.0	4.272591326639607e-05	0.0	0.0	7.376535241397116e-05	8.697618592029502e-05	4.4164409374631964e-05	2.07507625905252e-05	2.17296827466319e-05	0.00011351704174589211	0.0	0.0	2.1878486883847112e-05	2.3451607607701508e-05	1.9921906127978326e-05	5.633485437440144e-05
g__Dielma	0.0	0.0	1.668529858341815e-05	0.0001281777397991882	0.004740543161978661	0.0	0.00047947479069081254	0.0	4.4164409374631964e-05	0.0	4.34593654932638e-05	5.6758520872946054e-05	0.0	0.0	0.0	0.0	0.0003984381225595665	0.0
g__Dokdonella	0.0	3.461884650003462e-05	1.668529858341815e-05	0.0	0.0	0.0	0.0	0.0	0.0	0.0	0.0	8.513778130941908e-05	0.0	0.0	0.0	0.0	0.0	0.0
g__Domibacillus	0.0	0.0	0.0	2.1362956633198035e-05	0.0	0.0	0.0	0.0	0.0	2.07507625905252e-05	0.0	0.0	6.128577557148986e-05	0.0	0.0	0.0	1.9921906127978326e-05	0.0
g__Dongia	0.0	3.461884650003462e-05	1.668529858341815e-05	0.0	0.0	0.0	3.688267620698558e-05	0.0	1.4721469791543988e-05	0.0	0.0	0.0	6.128577557148986e-05	0.0	0.0	0.0	0.0	0.0
g__Dubosiella	0.0	3.461884650003462e-05	1.668529858341815e-05	0.0	0.0	0.0006139895149482832	0.0	0.0	0.0	4.15015251810504e-05	4.34593654932638e-05	0.0	0.0	0.0	0.0	0.0	0.0	2.816742718720072e-05
g__Eggerthella	3.426828641433785e-05	0.0	0.0	0.0	1.2124151309408341e-05	0.0	0.0	1.7395237184059006e-05	1.4721469791543988e-05	2.07507625905252e-05	2.17296827466319e-05	2.8379260436473027e-05	0.0	0.0	2.1878486883847112e-05	1.1725803803850754e-05	0.0	0.0
g__Eisenbergiella	0.0009937803060157977	0.0028387454130028387	0.006006707490030534	0.0020722067934202094	0.0021702230843840932	0.0018655835261890143	0.006528233688636448	0.003513837911179919	0.003827582145801437	0.0009130335539831089	0.0018687527162103434	0.0051082668785651444	0.0056076484647913215	0.003253823242309714	0.0022097271752685582	0.0009849675195234633	0.002191409674077616	0.0021970593206016562
g__Ellin6055	0.0	0.0	0.0	0.0	0.0	4.7229962688329476e-05	3.688267620698558e-05	1.7395237184059006e-05	2.9442939583087976e-05	2.07507625905252e-05	2.17296827466319e-05	5.6758520872946054e-05	0.0	0.0	0.0	0.0	3.984381225595665e-05	2.816742718720072e-05
g__Ellin6067	1.7134143207168924e-05	0.0	5.005589575025445e-05	2.1362956633198035e-05	2.4248302618816682e-05	2.3614981344164738e-05	0.0	1.7395237184059006e-05	0.0	2.07507625905252e-05	4.34593654932638e-05	2.8379260436473027e-05	6.128577557148986e-05	0.0	2.1878486883847112e-05	2.3451607607701508e-05	1.9921906127978326e-05	2.816742718720072e-05
g__Enterococcus	3.426828641433785e-05	0.00010385653950010386	3.33705971668363e-05	6.40888698995941e-05	0.00012124151309408342	7.084494403249421e-05	0.00011064802862095673	0.0002783237949449441	1.4721469791543988e-05	6.225228777157561e-05	0.0	8.513778130941908e-05	0.0	5.005881911245714e-05	0.0001312709213030827	7.035482282310453e-05	0.00013945334289584827	8.450228156160216e-05
g__Erysipelatoclostridium	0.001353597313366345	0.0003461884650003462	0.002402682996012214	0.0009613330484939116	0.002509699321047527	0.0015822037500590374	0.002987496772765832	0.0010785047054116582	0.0009421740666588152	0.001846817870556743	0.0019774011299435027	0.0012770667196412861	0.0010725010725010724	0.0009010587440242284	0.0026254184260616534	0.0016533383363429564	0.0006773448083512631	0.002140724466227255
g__Erysipelothrix	0.0	0.0	0.0	0.0	0.0	0.0	0.0	1.7395237184059006e-05	1.4721469791543988e-05	0.0	0.0	0.0	0.0	2.502940955622857e-05	4.3756973767694225e-05	0.0	1.9921906127978326e-05	0.0
g__Escherichia-Shigella	0.00042835358017922316	0.0005539015440005539	0.0014683062753407972	4.272591326639607e-05	0.0006183317167798254	0.0027393378359231095	0.0008851842289676539	0.0005044618783377112	4.4164409374631964e-05	8.30030503621008e-05	0.000217296827466319	0.0009932741152765558	0.002482073910645339	0.0004505293720121142	0.0004375697376769423	0.008348772308341737	0.0023507849231014424	0.00546448087431694
g__Ezakiella	0.0	0.0	0.0	0.0	0.0	0.0	0.0	0.0	0.0	0.00010375381295262601	0.0	0.0	0.0	0.0	0.0	0.0	0.0	0.0
g__Faecalibacterium	0.4144063876085876	0.03988091116803988	0.12091835883403133	0.15293740653706472	0.5546556741028128	0.2293723137958721	0.28484490834654963	0.11454763685702854	0.11345836768342951	0.34334211782283	0.11601477618426771	0.1512898373868377	0.17595146166574738	0.1424423697844968	0.1468484039643818	0.018163270092164816	0.13196270619172842	0.32533378401216834
g__Faecalibaculum	3.426828641433785e-05	0.0	0.0	0.0	3.637245392822502e-05	4.7229962688329476e-05	0.0	0.0	0.0	2.07507625905252e-05	0.0	0.0	0.0	0.0	0.0	0.0	1.9921906127978326e-05	5.633485437440144e-05
g__Family XIII AD3011 group	0.00039408529376488527	0.0005192826975005193	0.0004671883603357082	0.0005340739158299509	0.00027885548011639185	0.00016530486940915317	0.0003688267620698558	0.00046967140396959314	0.0009421740666588152	0.0007470274532589072	0.0002824858757062147	0.0003121718648012033	0.0005515719801434088	0.00035041173378719996	0.0007438685540508018	0.00036349991791937336	0.0005976571838393497	0.0006760182524928173
g__Family XIII UCG-001	6.85365728286757e-05	0.0001730942325001731	3.33705971668363e-05	8.545182653279214e-05	4.8496605237633365e-05	9.445992537665895e-05	0.0002581787334488991	1.7395237184059006e-05	0.00013249322812389588	0.00014525533813367642	8.69187309865276e-05	0.00017027556261883816	0.0	0.00010011763822491427	0.00010939243441923557	7.035482282310453e-05	0.00027890668579169653	8.450228156160216e-05
g__Fermentimonas	1.7134143207168924e-05	6.923769300006924e-05	5.005589575025445e-05	2.1362956633198035e-05	3.637245392822502e-05	2.3614981344164738e-05	7.376535241397116e-05	1.7395237184059006e-05	2.9442939583087976e-05	0.0	6.51890482398957e-05	0.0	0.0	5.005881911245714e-05	0.0001312709213030827	1.1725803803850754e-05	0.0	5.633485437440144e-05
g__Firmicutes bacterium CAG:822	0.0	0.0	0.0	0.0	0.0	0.0	0.0	0.0	0.0	8.30030503621008e-05	6.51890482398957e-05	8.513778130941908e-05	0.0	0.0	0.0	0.0	0.0	0.0
g__Flavobacterium	8.567071603584463e-05	0.0002077130790002077	6.67411943336726e-05	0.00023499252296517838	8.486905916585839e-05	4.7229962688329476e-05	0.00044259211448382694	0.00015655713465653106	0.0001177717583323519	0.0001867568633147268	4.34593654932638e-05	0.00017027556261883816	3.064288778574493e-05	0.0002252646860060571	8.751394753538845e-05	7.035482282310453e-05	5.9765718383934975e-05	0.00019717199031040505
g__Flavonifractor	0.002947072631633055	0.00024233192550024234	0.0001334823886673452	0.0005340739158299509	0.0007274490785645005	0.00021253483209748264	0.002803083391730904	0.00010437142310435402	0.0014721469791543988	0.0014940549065178145	0.000217296827466319	0.0015324800635695434	0.0006741435312863885	0.0017270292593797713	0.0005250836852123308	0.0003517741141155226	0.0016136743963662444	0.0003098416990592079
g__Formosa	0.0	0.0	0.0	0.0	1.2124151309408341e-05	2.3614981344164738e-05	0.0	0.0	1.4721469791543988e-05	0.0	0.0	0.0	0.0	0.0	0.0	0.0	3.984381225595665e-05	0.0
g__Fournierella	0.00035981700735054743	3.461884650003462e-05	0.00045050306175229007	0.0007904293954283273	0.0016731328806983512	0.00016530486940915317	0.00011064802862095673	0.0004870666411536521	0.00042692262395477564	0.0006640244028968064	0.0003476749239461104	0.0007662400317847717	0.0002145002145002145	0.0002502940955622857	0.007394928566740324	4.6903215215403016e-05	0.004601960315562993	0.0021970593206016562
g__GCA-900066225	0.00041121943697205424	0.00013847538600013847	0.0007341531376703986	0.0010895107882930998	0.0006062075654704171	0.0003778397015066358	0.0016966031055213365	0.0007827856732826552	0.0014132610999882229	0.000622522877715756	0.0001303780964797914	0.0013622045009507053	0.0008886437457866029	0.0017520586689359998	0.0006125976327477191	0.0003048708989001196	0.0004582038409435015	0.0007041856796800181
g__GCA-900066575	0.0005140242962150677	0.001073184241501073	0.0002335941801678541	0.00046998504593035676	0.0006910766246362754	0.00047229962688329476	0.001659720429314351	0.0013742237375406613	0.001104110234365799	0.00035276296403892845	0.0008039982616253803	0.0014189630218236513	0.0003064288778574493	0.001276499887367657	0.0010939243441923556	8.208062662695528e-05	0.001832815363774006	0.0007605205340544195
g__Gemmatimonas	0.0	3.461884650003462e-05	0.0	4.272591326639607e-05	0.0	2.3614981344164738e-05	3.688267620698558e-05	0.0	1.4721469791543988e-05	2.07507625905252e-05	0.0	2.8379260436473027e-05	0.0	2.502940955622857e-05	0.0	0.0	0.0	2.816742718720072e-05
g__Geobacter	1.7134143207168924e-05	0.0	0.0	2.1362956633198035e-05	1.2124151309408341e-05	0.0	3.688267620698558e-05	3.479047436811801e-05	2.9442939583087976e-05	2.07507625905252e-05	2.17296827466319e-05	0.0	0.0	2.502940955622857e-05	2.1878486883847112e-05	1.1725803803850754e-05	0.0	0.0
g__Geovibrio	0.0	0.0	0.0	0.0	1.2124151309408341e-05	2.3614981344164738e-05	0.0	0.0	0.0	0.0	0.0	0.0	0.0	0.0	0.0	0.0	1.9921906127978326e-05	0.0
g__Gordonibacter	0.00018847557527885817	3.461884650003462e-05	5.005589575025445e-05	4.272591326639607e-05	3.637245392822502e-05	9.445992537665895e-05	0.00011064802862095673	0.00017395237184059003	0.0	0.0	0.0	5.6758520872946054e-05	0.0	0.0	2.1878486883847112e-05	5.862901901925377e-05	3.984381225595665e-05	5.633485437440144e-05
g__Haliangium	0.0	0.0	3.33705971668363e-05	2.1362956633198035e-05	0.0	0.0	0.0	0.0	0.0	0.0	0.0	0.0	0.0	0.0	0.0	0.0	0.0	0.0
g__Halocynthiibacter	0.0	3.461884650003462e-05	0.0	6.40888698995941e-05	0.0	9.445992537665895e-05	0.0	0.0	2.9442939583087976e-05	2.07507625905252e-05	2.17296827466319e-05	0.0	0.0	2.502940955622857e-05	0.0	1.1725803803850754e-05	7.96876245119133e-05	0.0
g__Harryflintia	6.85365728286757e-05	0.0	6.67411943336726e-05	4.272591326639607e-05	0.0	2.3614981344164738e-05	0.0004057094382768414	5.218571155217701e-05	0.00010305028854080792	0.0	4.34593654932638e-05	0.00011351704174589211	9.192866335723479e-05	5.005881911245714e-05	6.563546065154134e-05	2.3451607607701508e-05	3.984381225595665e-05	0.00011266970874880288
g__Helicobacter	0.00011993900245018248	0.0	3.33705971668363e-05	0.00017090365306558428	2.4248302618816682e-05	2.3614981344164738e-05	3.688267620698558e-05	6.958094873623602e-05	2.9442939583087976e-05	0.00010375381295262601	6.51890482398957e-05	5.6758520872946054e-05	0.0	0.0	0.0	1.1725803803850754e-05	0.0	2.816742718720072e-05
g__Hirschia	0.0	0.0	0.0	0.0	0.0	0.0	0.0	1.7395237184059006e-05	0.0	0.0	4.34593654932638e-05	2.8379260436473027e-05	0.0	0.0	0.0	0.0	0.0	0.0
g__Holdemanella	0.0	0.0	0.0	0.0	0.0	0.0	0.0	0.0	0.0	2.07507625905252e-05	0.0	0.0	0.0	7.508822866868571e-05	0.0	0.0	0.0	0.0
g__Holdemania	0.00015420728886452034	0.0002077130790002077	6.67411943336726e-05	0.0	3.637245392822502e-05	2.3614981344164738e-05	7.376535241397116e-05	0.00012176666028841303	0.00016193616770698386	4.15015251810504e-05	2.17296827466319e-05	2.8379260436473027e-05	0.0	5.005881911245714e-05	4.3756973767694225e-05	1.1725803803850754e-05	0.0	5.633485437440144e-05
g__Hydrogenispora	0.0	3.461884650003462e-05	0.0	0.0	0.0	0.0	0.0	1.7395237184059006e-05	0.0	0.0	0.0	0.0	0.0	0.0	0.0	0.0	0.0	0.0
g__Hydrogenoanaerobacterium	6.85365728286757e-05	0.0	1.668529858341815e-05	0.0001281777397991882	0.0	9.445992537665895e-05	0.00011064802862095673	0.0	4.4164409374631964e-05	0.0001660061007242016	6.51890482398957e-05	2.8379260436473027e-05	0.0005515719801434088	5.005881911245714e-05	4.3756973767694225e-05	1.1725803803850754e-05	3.984381225595665e-05	0.0
g__Hydrogenophaga	0.0	0.0	1.668529858341815e-05	0.0	2.4248302618816682e-05	0.0	3.688267620698558e-05	0.0	0.0	0.0	2.17296827466319e-05	0.0	0.0	0.0	0.0	0.0	0.0	0.0
g__Hydrogenophilus	1.7134143207168924e-05	3.461884650003462e-05	0.0	0.0	0.0	0.0	0.0	0.0	0.0	0.0	0.0	0.0	0.0	0.0	0.0	0.0	0.0	0.0
g__Intestinimonas	8.567071603584463e-05	0.0	0.0002335941801678541	0.00014954069643238624	1.2124151309408341e-05	2.3614981344164738e-05	0.0006638881717257405	0.00013916189747247205	0.00042692262395477564	0.0001660061007242016	2.17296827466319e-05	0.00045406816698356843	0.00024514310228595945	0.00017520586689359998	0.0002625418426061654	7.035482282310453e-05	0.0001593752490238266	0.0002535068446848065
g__Kroppenstedtia	0.0	0.0	0.0	0.0	0.0	0.0	0.0	0.0	0.0	0.0	0.0	0.0	0.0	0.0	0.0	0.0	0.000916407681887003	0.0
g__Lachnoclostridium	0.0003426828641433785	0.0004846638510004847	0.0013014532895066157	0.0006622516556291391	0.0007032007759456838	0.0007792943843574363	0.0012908936672444953	0.0008175761476507732	0.0020315628312330704	0.0031333651511693053	0.00045632333767926987	0.002213582314044896	0.0023901452472881043	0.0010762646109178284	0.0012251952654954382	0.0009263385005042095	0.0012750019921906129	0.0005351811165568137
g__Lachnospira	1.7134143207168924e-05	6.923769300006924e-05	8.342649291709075e-05	2.1362956633198035e-05	2.4248302618816682e-05	7.084494403249421e-05	7.376535241397116e-05	3.479047436811801e-05	7.360734895771994e-05	8.30030503621008e-05	0.0	8.513778130941908e-05	0.00033707176564319423	2.502940955622857e-05	0.0	1.1725803803850754e-05	0.0	2.816742718720072e-05
g__Lachnospiraceae FCS020 group	1.7134143207168924e-05	3.461884650003462e-05	0.0	0.0	1.2124151309408341e-05	0.0	3.688267620698558e-05	5.218571155217701e-05	8.832881874926393e-05	4.15015251810504e-05	0.0	8.513778130941908e-05	0.0	0.00010011763822491427	4.3756973767694225e-05	0.0	0.0	8.450228156160216e-05
g__Lachnospiraceae NC2004 group	1.7134143207168924e-05	3.461884650003462e-05	0.0001001117915005089	2.1362956633198035e-05	7.274490785645004e-05	4.7229962688329476e-05	0.00047947479069081254	5.218571155217701e-05	1.4721469791543988e-05	0.0002697599136768276	0.0	0.00017027556261883816	0.0002145002145002145	2.502940955622857e-05	0.00010939243441923557	3.5177411411552265e-05	0.00011953143676786995	0.0001690045631232043
g__Lachnospiraceae NK4A136 group	1.7134143207168924e-05	0.00010385653950010386	6.67411943336726e-05	8.545182653279214e-05	0.0001454898157129001	2.3614981344164738e-05	0.0001844133810349279	3.479047436811801e-05	0.00014721469791543988	0.00020750762590525203	0.0001738374619730552	2.8379260436473027e-05	0.0	0.00012514704778114285	0.00021878486883847114	0.0001524354494500598	0.00033867240417563153	0.00019717199031040505
g__Lachnospiraceae UCG-010	0.00010280485924301356	0.0003461884650003462	6.67411943336726e-05	0.0003204443494979705	0.00012124151309408342	0.00016530486940915317	0.00022129605724191347	8.697618592029502e-05	0.00026498645624779176	2.07507625905252e-05	8.69187309865276e-05	0.0003689303856741493	0.00018385732671446958	0.0002252646860060571	0.00024066335572231826	4.6903215215403016e-05	0.00011953143676786995	0.0003380091262464086
g__Lactobacillus	0.003067011634083238	0.3079000207713079	0.030734319990656234	0.016684469130527665	0.003091658583899127	0.0055967505785670425	0.0055324014310478365	0.004314018821646633	0.05788481922035096	0.003091863625988255	0.004715341156019122	0.0111530493515339	0.00217564503278789	0.006482617075063199	0.0012470737523792854	0.021211979081166014	0.008187903418599091	0.04267365218860909
g__Lactococcus	3.426828641433785e-05	0.0	0.0	0.0	1.2124151309408341e-05	0.0	0.0	0.0	0.0	0.0	0.0	2.8379260436473027e-05	0.0	0.0	0.0	1.1725803803850754e-05	1.9921906127978326e-05	2.816742718720072e-05
g__Lentimicrobium	0.0	0.0	0.0	0.0	2.4248302618816682e-05	0.0	0.0	0.0	0.0	0.0	0.0	0.0	0.0	0.0	0.0	0.0	0.0	0.0
g__Leuconostoc	0.0	0.0	0.0	0.0	0.0	0.0	0.0	0.0	0.0	0.0	0.0	0.0	0.0	0.0	0.0002844203294900125	0.0001758870570577613	0.00029882859191967485	0.0
g__Luteimonas	0.0	6.923769300006924e-05	3.33705971668363e-05	0.0	1.2124151309408341e-05	0.0	3.688267620698558e-05	5.218571155217701e-05	0.0	2.07507625905252e-05	2.17296827466319e-05	0.0	0.0	0.0	0.0	0.0	1.9921906127978326e-05	0.0
g__Lutibacter	0.0	0.0	0.0	0.0	1.2124151309408341e-05	0.0	0.0	0.0	4.4164409374631964e-05	0.0	0.0	0.0	0.0	0.0	0.0	0.0	0.0	0.0
g__Lysobacter	0.0	0.0	0.0	2.1362956633198035e-05	3.637245392822502e-05	0.0	0.0	0.0	0.0	0.0	0.0	0.0	0.0	0.0	2.1878486883847112e-05	0.0	0.0	0.0
g__ML602J-51	1.7134143207168924e-05	0.00013847538600013847	8.342649291709075e-05	0.00023499252296517838	8.486905916585839e-05	0.0	7.376535241397116e-05	1.7395237184059006e-05	4.4164409374631964e-05	6.225228777157561e-05	6.51890482398957e-05	2.8379260436473027e-05	3.064288778574493e-05	5.005881911245714e-05	8.751394753538845e-05	5.862901901925377e-05	0.00011953143676786995	8.450228156160216e-05
g__MND1	0.0	6.923769300006924e-05	0.0	2.1362956633198035e-05	0.0	2.3614981344164738e-05	0.0	0.0	1.4721469791543988e-05	0.0	0.0	2.8379260436473027e-05	6.128577557148986e-05	2.502940955622857e-05	0.0	0.0	1.9921906127978326e-05	0.0
g__Macellibacteroides	0.00010280485924301356	0.0	1.668529858341815e-05	4.272591326639607e-05	1.2124151309408341e-05	0.00011807490672082369	3.688267620698558e-05	1.7395237184059006e-05	2.9442939583087976e-05	4.15015251810504e-05	2.17296827466319e-05	8.513778130941908e-05	9.192866335723479e-05	2.502940955622857e-05	2.1878486883847112e-05	5.862901901925377e-05	1.9921906127978326e-05	5.633485437440144e-05
g__Mailhella	0.001867621609581413	0.0015232292460015233	0.0018687534413428328	0.0005554368724631489	0.0008244422890397673	4.7229962688329476e-05	0.0001475307048279423	0.0004522761667855341	0.0007066305499941114	0.00029051067626735284	0.0	0.0	0.0017772874915732058	0.0009761469726929142	2.1878486883847112e-05	0.0007269998358387467	0.0003187504980476532	0.0014365387865472369
g__Marmoricola	0.0	3.461884650003462e-05	0.0	0.0	0.0	0.0	0.0	0.0	0.0	0.0	0.0	0.0	9.192866335723479e-05	0.0	2.1878486883847112e-05	0.0	3.984381225595665e-05	0.0
g__Marvinbryantia	0.00011993900245018248	0.00031156961850031155	0.0002335941801678541	0.00017090365306558428	7.274490785645004e-05	0.00021253483209748264	0.00044259211448382694	0.0003131142693130621	0.0007066305499941114	0.00039426448921997884	4.34593654932638e-05	0.0004256889065470954	0.0012257155114297972	0.00017520586689359998	0.0	0.0003048708989001196	1.9921906127978326e-05	0.0001690045631232043
g__Massilia	0.00010280485924301356	0.0	5.005589575025445e-05	0.0	3.637245392822502e-05	0.0	0.0	0.00010437142310435402	1.4721469791543988e-05	0.0	0.0	0.0	0.0	7.508822866868571e-05	0.0001312709213030827	0.0	0.0	0.0
g__Merdibacter	0.00011993900245018248	0.0	3.33705971668363e-05	6.40888698995941e-05	2.4248302618816682e-05	2.3614981344164738e-05	3.688267620698558e-05	0.0	5.888587916617595e-05	0.00010375381295262601	0.0	0.00022703408349178421	0.00015321443892872465	0.00012514704778114285	0.0007001115802831076	4.6903215215403016e-05	1.9921906127978326e-05	0.00011266970874880288
g__Mesorhizobium	0.0	0.00010385653950010386	1.668529858341815e-05	2.1362956633198035e-05	0.0	0.0	0.0	1.7395237184059006e-05	0.0	0.0	4.34593654932638e-05	0.0	3.064288778574493e-05	5.005881911245714e-05	2.1878486883847112e-05	0.0	1.9921906127978326e-05	5.633485437440144e-05
g__Mucispirillum	1.7134143207168924e-05	3.461884650003462e-05	8.342649291709075e-05	2.1362956633198035e-05	1.2124151309408341e-05	0.00025976479478581214	0.0002950614096558846	3.479047436811801e-05	0.00010305028854080792	4.15015251810504e-05	2.17296827466319e-05	0.0	0.0	0.00012514704778114285	0.0	3.5177411411552265e-05	1.9921906127978326e-05	5.633485437440144e-05
g__Mycoplasma	0.0	0.00024233192550024234	0.00015016768725076337	0.0001922666096987823	8.486905916585839e-05	7.084494403249421e-05	0.0003688267620698558	0.0005044618783377112	0.00017665763749852786	0.00035276296403892845	2.17296827466319e-05	5.6758520872946054e-05	0.0	0.00015017645733737142	0.00010939243441923557	1.1725803803850754e-05	0.00011953143676786995	2.816742718720072e-05
g__NS5 marine group	0.0	6.923769300006924e-05	3.33705971668363e-05	0.0	1.2124151309408341e-05	0.0	0.0	0.0	0.0	0.0	0.0	0.0	0.0	0.0	0.0	0.0	0.0	0.0
g__Negativibacillus	0.0012850607405376694	0.0005539015440005539	0.0017519563512589057	0.0021362956633198035	0.0021702230843840932	0.0017238936381240258	0.006270054955187549	0.0025223093916885556	0.003650924508302909	0.001971322446099894	0.0009995654063450674	0.005931265431222862	0.004657718943433229	0.000926088153580457	0.002712932373597042	0.00021106446846931356	0.005657821340345844	0.0029575798546560756
g__Niastella	0.0	0.0	1.668529858341815e-05	0.0	0.0	0.0	0.0	1.7395237184059006e-05	0.0	0.0	0.0	0.0	0.0	0.0	0.0	1.1725803803850754e-05	0.0	2.816742718720072e-05
g__Nitrospira	1.7134143207168924e-05	3.461884650003462e-05	1.668529858341815e-05	0.0	0.0	0.0	3.688267620698558e-05	0.0	0.0	0.0	2.17296827466319e-05	0.0	3.064288778574493e-05	2.502940955622857e-05	0.0	0.0	0.0	0.0
g__Niveispirillum	0.0	3.461884650003462e-05	3.33705971668363e-05	4.272591326639607e-05	1.2124151309408341e-05	0.0	0.0	0.0	0.0	4.15015251810504e-05	0.0	0.0	0.0	2.502940955622857e-05	6.563546065154134e-05	0.0	1.9921906127978326e-05	0.0
g__Nocardioides	0.0	0.0	3.33705971668363e-05	2.1362956633198035e-05	0.0	0.0	7.376535241397116e-05	0.0	0.0	0.0	0.0	0.0	6.128577557148986e-05	0.0	0.0	0.0	0.0	0.0
g__Novibacillus	0.0	0.0	1.668529858341815e-05	0.0	0.0	0.0	0.0	1.7395237184059006e-05	0.0	0.0	0.0	0.0	0.0	0.0	0.0	0.0	0.0	0.0
g__Novosphingobium	0.00011993900245018248	0.00024233192550024234	5.005589575025445e-05	0.00014954069643238624	6.062075654704171e-05	2.3614981344164738e-05	0.00047947479069081254	0.00024353332057682606	0.00013249322812389588	0.00029051067626735284	0.0004128639721860061	0.0005392059482929875	0.00024514310228595945	0.0004505293720121142	0.0001750278950707769	0.0001289838418423583	0.0	0.0001690045631232043
g__OM43 clade	0.0	0.0	0.0	0.0	0.0	2.3614981344164738e-05	0.0	1.7395237184059006e-05	0.0	0.0	0.0	0.0	0.0	0.0	0.0	0.0	1.9921906127978326e-05	2.816742718720072e-05
g__Occallatibacter	0.0	3.461884650003462e-05	0.0	0.0	1.2124151309408341e-05	2.3614981344164738e-05	0.0	0.0	1.4721469791543988e-05	0.0	0.0	8.513778130941908e-05	0.0	0.0	2.1878486883847112e-05	0.0	0.0	2.816742718720072e-05
g__Odoribacter	0.004557682093106934	0.0015578480925015578	0.00018353828441759965	0.0001922666096987823	0.0010426770126091174	0.00134605393661739	0.0060856415741526206	0.0006088333014420651	0.001133553173948887	0.005083936834678674	0.0016731855714906562	0.001050032636149502	0.0022369308083593797	0.0004004705528996571	0.0018596713851270045	0.002755563893904927	0.0013546896167025261	0.004196946650892907
g__Oscillibacter	0.0006339632986652503	0.0010039465485010039	0.0009844326164216708	0.0016235847041230506	0.0003516003879728419	0.0008029093657016011	0.0026186700106959762	0.0006610190129942422	0.0016046402072782946	0.0004357660144010292	0.0006084311169056931	0.0025541334392825722	0.0019611448182876756	0.001676970440267314	0.0017721574375916163	0.00062146760160409	0.0013148458044465695	0.0013520365049856345
g__Oscillospira	0.0	0.0	0.0	0.0	0.0	0.0	0.0	0.0	0.0	0.0	0.0	0.0	0.0	0.0	0.00010939243441923557	0.0	0.0	0.0
g__Paenarthrobacter	0.0	0.0	1.668529858341815e-05	0.0	0.0	0.0	7.376535241397116e-05	0.0	1.4721469791543988e-05	0.0	0.0	0.0	0.0	0.0	2.1878486883847112e-05	1.1725803803850754e-05	0.0	0.0
g__Paenisporosarcina	0.0	3.461884650003462e-05	0.0	0.0002990813928647725	0.0	0.0	3.688267620698558e-05	1.7395237184059006e-05	7.360734895771994e-05	6.225228777157561e-05	2.17296827466319e-05	0.0	0.0	0.0	4.3756973767694225e-05	1.1725803803850754e-05	5.9765718383934975e-05	0.0
g__Paludibacter	3.426828641433785e-05	0.0	1.668529858341815e-05	4.272591326639607e-05	0.0	0.0	0.0	0.0	0.0	2.07507625905252e-05	0.0	0.0	0.0	2.502940955622857e-05	0.0	1.1725803803850754e-05	0.0	0.0
g__Pannonibacter	0.0	0.0	0.0	0.0	1.2124151309408341e-05	0.0	0.0	0.0	0.0	2.07507625905252e-05	2.17296827466319e-05	0.0	0.0	0.0	0.0	0.0	0.0	0.0
g__Papillibacter	0.00010280485924301356	3.461884650003462e-05	0.0002335941801678541	0.0002990813928647725	1.2124151309408341e-05	0.00014168988806498843	0.00011064802862095673	3.479047436811801e-05	0.00030915086562242374	6.225228777157561e-05	2.17296827466319e-05	2.8379260436473027e-05	0.00018385732671446958	5.005881911245714e-05	4.3756973767694225e-05	2.3451607607701508e-05	3.984381225595665e-05	0.00022533941749760576
g__Paracoccus	0.0	0.0	0.0	4.272591326639607e-05	0.0	0.0	3.688267620698558e-05	0.0	2.9442939583087976e-05	0.0	0.0	0.0	3.064288778574493e-05	0.0	0.0	0.0	0.0	2.816742718720072e-05
g__Parasutterella	3.426828641433785e-05	0.004396593505504397	0.0	0.0	0.0	7.084494403249421e-05	3.688267620698558e-05	0.0019134760902464905	0.001148274643740431	0.000622522877715756	0.0	8.513778130941908e-05	0.0	0.0	0.0	0.0	1.9921906127978326e-05	2.816742718720072e-05
g__Pediococcus	0.0	0.0	0.0	0.0	0.0	0.0	0.0	0.0	0.0	0.0	0.0	0.0	0.0	0.0	2.1878486883847112e-05	2.3451607607701508e-05	0.0	0.0
g__Pedobacter	0.0	3.461884650003462e-05	0.0	2.1362956633198035e-05	0.0	0.0	0.0	0.0	0.0	0.0	0.0	0.0	0.0	0.0	2.1878486883847112e-05	0.0	0.0	0.0
g__Pelomonas	3.426828641433785e-05	0.0	0.0	2.1362956633198035e-05	0.0	0.0	0.0	0.0	0.0	4.15015251810504e-05	0.0	2.8379260436473027e-05	0.0	2.502940955622857e-05	2.1878486883847112e-05	1.1725803803850754e-05	0.0	2.816742718720072e-05
g__Peptococcus	5.140242962150678e-05	3.461884650003462e-05	0.0	0.0	0.0	2.3614981344164738e-05	7.376535241397116e-05	0.0	8.832881874926393e-05	0.0	0.0	0.0	9.192866335723479e-05	5.005881911245714e-05	6.563546065154134e-05	2.3451607607701508e-05	0.0	0.0
g__Petrimonas	1.7134143207168924e-05	0.00013847538600013847	1.668529858341815e-05	0.0	0.0	2.3614981344164738e-05	3.688267620698558e-05	3.479047436811801e-05	2.9442939583087976e-05	0.0	2.17296827466319e-05	0.0	0.0	0.0	4.3756973767694225e-05	1.1725803803850754e-05	1.9921906127978326e-05	2.816742718720072e-05
g__Phascolarctobacterium	0.0019190240392029196	0.005123589282005124	0.0019188093370930872	2.1362956633198035e-05	0.0063773035887487875	4.7229962688329476e-05	0.004204625087596356	0.03402508393201941	0.009407019196796608	0.0	0.0004780530204259018	0.0050515083576921985	3.064288778574493e-05	0.016994969088679198	0.0007219900671669548	0.012687319715766516	0.002589847796637182	0.006309503689932962
g__Phocea	5.140242962150678e-05	0.0	0.0	0.0	0.0	0.0	0.0	0.0	0.0	0.0	0.0	0.0	0.0	0.0	0.0	0.0	0.0	0.0
g__Planococcus	8.567071603584463e-05	0.0005539015440005539	1.668529858341815e-05	0.00017090365306558428	2.4248302618816682e-05	7.084494403249421e-05	0.00011064802862095673	5.218571155217701e-05	0.00010305028854080792	2.07507625905252e-05	0.0001086484137331595	2.8379260436473027e-05	0.0	0.0002252646860060571	0.0001312709213030827	0.00010553223423465678	9.960953063989162e-05	0.00011266970874880288
g__Polaromonas	5.140242962150678e-05	3.461884650003462e-05	0.0	2.1362956633198035e-05	0.0	0.0	3.688267620698558e-05	5.218571155217701e-05	0.0	6.225228777157561e-05	2.17296827466319e-05	0.0	0.0	7.508822866868571e-05	6.563546065154134e-05	0.0	3.984381225595665e-05	2.816742718720072e-05
g__Prevotellaceae UCG-001	3.426828641433785e-05	0.0	0.0	2.1362956633198035e-05	3.637245392822502e-05	0.00016530486940915317	0.00033194408586287023	0.06818932976151129	0.0	6.225228777157561e-05	0.04356801390699696	5.6758520872946054e-05	6.128577557148986e-05	0.0	4.3756973767694225e-05	3.5177411411552265e-05	0.014463303848912264	8.450228156160216e-05
g__Proteiniborus	0.0	0.0	0.0	0.0	0.0	0.0	0.0	0.0	1.4721469791543988e-05	0.0	2.17296827466319e-05	0.0	0.0	0.0	0.0	4.6903215215403016e-05	0.0	0.0
g__Proteiniphilum	5.140242962150678e-05	0.0002077130790002077	8.342649291709075e-05	6.40888698995941e-05	9.699321047526673e-05	4.7229962688329476e-05	0.00022129605724191347	0.00010437142310435402	5.888587916617595e-05	0.00012450457554315122	0.0002390265102129509	2.8379260436473027e-05	0.0	2.502940955622857e-05	0.00021878486883847114	1.1725803803850754e-05	0.00019921906127978324	0.0002816742718720072
g__Pseudarthrobacter	0.00011993900245018248	0.00010385653950010386	1.668529858341815e-05	0.00010681478316599017	0.00012124151309408342	9.445992537665895e-05	0.0001844133810349279	0.00010437142310435402	7.360734895771994e-05	0.0004980183021726049	0.00015210777922642328	5.6758520872946054e-05	0.00012257155114297973	0.00030035291467474283	0.00021878486883847114	7.035482282310453e-05	0.00027890668579169653	0.0001408371359360036
g__Pseudoalteromonas	0.0	0.0	0.0	0.0	1.2124151309408341e-05	2.3614981344164738e-05	0.0	1.7395237184059006e-05	0.0	0.0	0.0	5.6758520872946054e-05	0.0	2.502940955622857e-05	4.3756973767694225e-05	1.1725803803850754e-05	1.9921906127978326e-05	0.0
g__Pseudolabrys	0.0	3.461884650003462e-05	5.005589575025445e-05	0.0	0.0	2.3614981344164738e-05	0.0	3.479047436811801e-05	2.9442939583087976e-05	0.0	0.0	0.0	0.0	0.0	0.0	0.0	1.9921906127978326e-05	2.816742718720072e-05
g__Pseudomonas	0.00022274386169319604	0.00013847538600013847	6.67411943336726e-05	6.40888698995941e-05	0.00015761396702230844	7.084494403249421e-05	0.0002950614096558846	0.00010437142310435402	0.0001177717583323519	4.15015251810504e-05	0.0001086484137331595	0.00028379260436473024	6.128577557148986e-05	0.00012514704778114285	0.00015314940818692978	1.1725803803850754e-05	0.00019921906127978324	8.450228156160216e-05
g__Psychrilyobacter	0.0	0.0	0.0	0.0	0.0	0.0	0.0	0.0	0.0	0.0	0.0	0.0	0.0	5.005881911245714e-05	0.0	0.0	0.0	0.0
g__Psychrobacter	0.0001370731456573514	6.923769300006924e-05	0.0002002235830010178	0.00010681478316599017	6.062075654704171e-05	0.00023614981344164738	0.0002581787334488991	1.7395237184059006e-05	7.360734895771994e-05	0.00022825838849577722	6.51890482398957e-05	0.0	0.0	0.0002252646860060571	0.0003500557901415538	5.862901901925377e-05	7.96876245119133e-05	0.00022533941749760576
g__Rhodanobacter	0.0	0.0	0.0	2.1362956633198035e-05	0.0	0.0	0.0	0.0	0.0	0.0	0.0	2.8379260436473027e-05	3.064288778574493e-05	0.0	0.0	0.0	0.0	0.0
g__Rhodococcus	0.0	0.0	0.0	2.1362956633198035e-05	0.0	0.0	3.688267620698558e-05	1.7395237184059006e-05	0.0	6.225228777157561e-05	0.0	0.0	0.0	0.0	2.1878486883847112e-05	0.0	0.0	0.0
g__Rikenella	3.426828641433785e-05	0.0	3.33705971668363e-05	0.0	1.2124151309408341e-05	4.7229962688329476e-05	7.376535241397116e-05	0.0	0.0	0.0	0.0	0.0	0.0	0.00012514704778114285	0.00019690638195462402	0.00021106446846931356	0.0	0.00011266970874880288
g__Rikenellaceae RC9 gut group	0.0	3.461884650003462e-05	0.0	0.0	0.0	2.3614981344164738e-05	0.0	0.0	2.9442939583087976e-05	0.0	0.0	5.6758520872946054e-05	0.0	0.0	2.1878486883847112e-05	3.5177411411552265e-05	0.0	0.0
g__Romboutsia	0.0019018898959957508	0.003634978882503635	0.00442160412460581	0.002478102969450972	0.0007274490785645005	0.0008029093657016011	0.006528233688636448	0.009497799502496216	0.009848663290542927	0.005768712000166006	0.0010864841373315949	0.002582512699719045	0.006036648893791751	0.006732911170625485	0.0012908307261469798	0.005088998850871228	0.0021316439556936808	0.008929074418342628
g__Roseburia	0.00015420728886452034	0.000726995776500727	0.0	0.0	2.4248302618816682e-05	7.084494403249421e-05	0.0	0.0	8.832881874926393e-05	2.07507625905252e-05	2.17296827466319e-05	0.00011351704174589211	9.192866335723479e-05	2.502940955622857e-05	6.563546065154134e-05	1.1725803803850754e-05	1.9921906127978326e-05	0.0
g__Rothia	1.7134143207168924e-05	0.0	0.0	0.0	0.0	0.0	0.0	0.0	0.0	0.0	0.0	2.8379260436473027e-05	0.0	0.0	2.1878486883847112e-05	0.0	0.0	0.00019717199031040505
g__Ruegeria	0.0	3.461884650003462e-05	0.0	4.272591326639607e-05	1.2124151309408341e-05	0.0	0.0	1.7395237184059006e-05	4.4164409374631964e-05	0.0	0.0	0.0	0.0	0.0	0.0	0.0	0.0	5.633485437440144e-05
g__Ruminiclostridium	0.0	0.0	0.0	0.0	4.8496605237633365e-05	0.0	0.00011064802862095673	6.958094873623602e-05	0.0	0.0	0.0	0.0	0.0	2.502940955622857e-05	2.1878486883847112e-05	0.0	0.0	0.0
g__Ruminiclostridium 1	0.0	3.461884650003462e-05	0.0	0.0001281777397991882	2.4248302618816682e-05	0.0	0.0002581787334488991	3.479047436811801e-05	0.00020610057708161583	0.00010375381295262601	0.0	8.513778130941908e-05	3.064288778574493e-05	0.00010011763822491427	8.751394753538845e-05	7.035482282310453e-05	1.9921906127978326e-05	2.816742718720072e-05
g__Ruminiclostridium 5	0.00017134143207168926	0.0005192826975005193	0.000333705971668363	0.0002990813928647725	0.00048496605237633366	0.000543144570915789	0.002803083391730904	0.0003305095064971211	0.0018549051937345425	0.0023033346475482973	0.00030421555845284656	0.0013338252405142323	0.000858000858000858	0.001977323354942057	0.001531494081869298	0.0001758870570577613	0.0007171886206072197	0.0004225114078080108
g__Ruminiclostridium 6	0.0	3.461884650003462e-05	0.0	0.0	0.0	0.0	0.0	0.0	0.0	2.07507625905252e-05	0.0	0.0	0.0	0.0	0.0	1.1725803803850754e-05	0.0	0.0
g__Ruminiclostridium 9	6.85365728286757e-05	0.00024233192550024234	0.00011679709008392705	0.0001922666096987823	3.637245392822502e-05	0.0	7.376535241397116e-05	0.00015655713465653106	0.0003680367447885997	0.00022825838849577722	8.69187309865276e-05	0.00025541334392825725	0.00015321443892872465	0.0004505293720121142	0.0005250836852123308	5.862901901925377e-05	0.00017929715515180492	0.0001408371359360036
g__Ruminococcaceae NK4A214 group	0.003067011634083238	0.0016617046320016617	0.001434935678173961	0.0016663106173894467	0.0002667313288069835	0.0004959146082274595	0.005200457345184967	0.0021396141736392577	0.013440701919679662	0.007013757755597518	0.002803129074315515	0.004569060930272157	0.0032175032175032173	0.007658999324205942	0.0047038746800271295	0.001993386646654628	0.006733604271256674	0.0007886879612416202
g__Ruminococcaceae UCG-002	3.426828641433785e-05	0.0	1.668529858341815e-05	0.0	0.0	0.0	0.0	0.0	0.00016193616770698386	0.0	4.34593654932638e-05	5.6758520872946054e-05	0.0	0.0	2.1878486883847112e-05	0.0	0.00011953143676786995	0.0
g__Ruminococcaceae UCG-004	0.0005825608690437434	0.0004154261580004154	0.00011679709008392705	0.00021362956633198035	0.00048496605237633366	4.7229962688329476e-05	0.0012540109910375097	0.00012176666028841303	0.001059945824991167	0.000311261438857878	0.000217296827466319	0.0004824474274200414	0.0003064288778574493	0.00020023527644982855	0.0006563546065154134	4.6903215215403016e-05	7.96876245119133e-05	5.633485437440144e-05
g__Ruminococcaceae UCG-005	0.007127803574182273	0.0050889704355050885	0.0015016768725076336	0.004229865413373211	0.0012972841901066924	0.0021961932650073207	0.013646590196584664	0.0008175761476507732	0.036170651277823575	0.003963395654790314	0.007062146892655367	0.013395010926015269	0.0056076484647913215	0.011213175481190399	0.02697617432778349	0.0018292253934007177	0.007769543389911547	0.0038871049518336997
g__Ruminococcaceae UCG-009	0.00025701214810753387	0.0006923769300006924	0.0004171324645854538	0.0005340739158299509	0.0002667313288069835	9.445992537665895e-05	0.001143362962416553	0.00022613808339276705	0.0006477446708279354	0.00022825838849577722	0.0001303780964797914	0.0003405511252376763	0.0005515719801434088	0.0006007058293494857	0.0003719342770254009	0.0001758870570577613	0.00027890668579169653	0.000901357669990423
g__Ruminococcaceae UCG-010	0.00020560971848602712	0.002907983106002908	0.0004171324645854538	0.0009826960051271096	0.00048496605237633366	0.0009445992537665895	0.001143362962416553	0.0004870666411536521	0.0050200211989165	0.002676848374177751	0.0003476749239461104	0.002071686011862531	0.0007660721946436232	0.001276499887367657	0.0010064103966569672	0.0023217091531624492	0.001414455335086461	0.0007041856796800181
g__Ruminococcaceae UCG-011	0.0	0.0	0.0	0.0	0.0	0.0	7.376535241397116e-05	0.0	0.0	0.0	0.0	0.0	0.0	0.0	0.0	0.0	0.0	0.0
g__Ruminococcaceae UCG-013	0.0011651217380874868	0.002631032334002631	0.002903241953514758	0.0016663106173894467	0.00047284190106692533	0.002267038209039815	0.0017703684579353078	0.0009393428079391863	0.003459545401012837	0.0008922827913925837	0.0004128639721860061	0.0019581689701166386	0.002083716369430655	0.0024779115460666283	0.0016408865162885334	0.0011139513613658216	0.0002390628735357399	0.0007886879612416202
g__Ruminococcaceae UCG-014	0.019087435532786183	0.04247732465554248	0.023843291675704537	0.04426404614398633	0.009735693501454899	0.019458744627591743	0.036993324235606535	0.01814323238297354	0.057914262159934046	0.0205017534394389	0.008409387222946546	0.019950620086840537	0.05797634369062941	0.05631617150151428	0.01152996258778743	0.011714078000046903	0.013188301856721651	0.05963044335530392
g__Ruminococcaceae V9D2013 group	1.7134143207168924e-05	3.461884650003462e-05	5.005589575025445e-05	0.0	1.2124151309408341e-05	4.7229962688329476e-05	7.376535241397116e-05	5.218571155217701e-05	8.832881874926393e-05	0.0	0.0	0.0	0.00012257155114297973	2.502940955622857e-05	2.1878486883847112e-05	0.0	1.9921906127978326e-05	2.816742718720072e-05
g__Ruminococcus 1	0.00018847557527885817	0.0029426019525029424	0.0007007825405035623	0.0029053621021149327	0.00012124151309408342	0.00413262173522883	0.004020211706561428	0.0004000904552333571	0.002164056059356966	0.00020750762590525203	0.00030421555845284656	0.0019581689701166386	0.0032481461052889624	0.001276499887367657	0.00113768131796005	0.00019933866466546283	0.0010558610247828513	0.0006760182524928173
g__Ruminococcus 2	0.0003084145777290407	0.0009693277020009694	0.0	0.0001281777397991882	0.0	0.0	0.0	0.00012176666028841303	0.0014132610999882229	0.0001660061007242016	0.0	0.00028379260436473024	0.0003064288778574493	0.00012514704778114285	0.0003500557901415538	7.035482282310453e-05	0.00011953143676786995	2.816742718720072e-05
g__Ruminofilibacter	0.0	0.0	0.0	0.0	3.637245392822502e-05	0.0	3.688267620698558e-05	3.479047436811801e-05	0.0	6.225228777157561e-05	6.51890482398957e-05	0.0	0.0	0.0	2.1878486883847112e-05	0.0	0.0	5.633485437440144e-05
g__Saccharomonospora	0.0	0.0	3.33705971668363e-05	0.0	0.0	0.0	0.0	0.0	0.0	0.0	2.17296827466319e-05	2.8379260436473027e-05	0.0	0.0	0.0	0.0	0.0	0.0
g__Saccharopolyspora rectivirgula	0.0	0.0	0.0	0.0	0.0	0.0	0.0	0.0	0.0	0.0	0.0	0.0	0.0	0.0	6.563546065154134e-05	0.0	3.984381225595665e-05	0.0
g__Salinisphaera	0.0	0.0	0.0	0.0	0.0	0.0	0.0	0.0	0.0	0.0	0.0	5.6758520872946054e-05	0.0	0.0	0.0	0.0	0.0	0.0
g__Schrenkiella parvula	1.7134143207168924e-05	0.0	0.0	0.0	0.0	0.0	0.0	0.0	1.4721469791543988e-05	2.07507625905252e-05	0.0	0.0	0.0	0.0	0.0	0.0	0.0	0.0
g__Sedimentibacter	3.426828641433785e-05	0.0	0.0	0.0	0.0	0.0	0.0	0.0	1.4721469791543988e-05	2.07507625905252e-05	0.0	0.0	0.0	0.0	6.563546065154134e-05	0.0	1.9921906127978326e-05	0.0
g__Sellimonas	0.0002912804345218717	0.00031156961850031155	0.00038376186741861744	0.00014954069643238624	0.0011639185257032007	0.00028337977612997685	0.0006638881717257405	0.0005044618783377112	0.0010157814156165352	0.0006432736403062813	0.0006084311169056931	0.00045406816698356843	0.000429000429000429	0.0008009411057993142	0.0014002231605662152	0.0002345160760770151	0.0010757829309108295	0.0008731902428032223
g__Shuttleworthia	0.0019190240392029196	0.0016617046320016617	0.004004471660020356	0.0010040589617603076	0.0018428709990300678	0.0036839370896896992	0.008888724965883525	0.0014264094490928384	0.001030502885408079	0.0014940549065178145	0.001955671447196871	0.0018446519283707467	0.0045045045045045045	0.0013766175255925713	0.0008970179622377316	0.0012077577917966277	0.0037652402581879033	0.0034927609712128893
g__Slackia	0.0	3.461884650003462e-05	0.0	0.0	0.0	0.0	0.0	3.479047436811801e-05	4.4164409374631964e-05	0.0	0.0	0.0	0.0	0.0	0.0	0.0	0.0	0.0
g__Solibacillus	1.7134143207168924e-05	3.461884650003462e-05	3.33705971668363e-05	0.0	4.8496605237633365e-05	0.0	0.0	0.0	0.0	0.0	0.0	0.0	0.0	0.0	4.3756973767694225e-05	1.1725803803850754e-05	1.9921906127978326e-05	0.0
g__Sphaerisporangium	0.0	0.0	0.0	0.0	0.0	0.0	0.0	0.0	0.0	0.0	0.0	0.0	0.0	0.0	2.1878486883847112e-05	0.0	0.0	2.816742718720072e-05
g__Sphaerochaeta	0.0	0.00013847538600013847	3.33705971668363e-05	2.1362956633198035e-05	2.4248302618816682e-05	0.0	3.688267620698558e-05	3.479047436811801e-05	0.0	2.07507625905252e-05	8.69187309865276e-05	5.6758520872946054e-05	0.0	5.005881911245714e-05	4.3756973767694225e-05	0.0	5.9765718383934975e-05	5.633485437440144e-05
g__Sphingobacterium	1.7134143207168924e-05	0.00013847538600013847	0.0	0.00046998504593035676	0.0	4.7229962688329476e-05	0.0	0.0	0.0	0.0	0.0	0.0	0.0	5.005881911245714e-05	0.0	0.0	0.0	0.0
g__Sphingomonas	3.426828641433785e-05	0.0002077130790002077	6.67411943336726e-05	2.1362956633198035e-05	2.4248302618816682e-05	0.0	0.0001475307048279423	8.697618592029502e-05	2.9442939583087976e-05	0.00012450457554315122	8.69187309865276e-05	0.00014189630218236512	0.00018385732671446958	0.00012514704778114285	4.3756973767694225e-05	3.5177411411552265e-05	0.00011953143676786995	0.00019717199031040505
g__Sphingopyxis	0.0	3.461884650003462e-05	0.0	0.0	0.0	0.0	0.0	0.0	0.0	0.0	0.0	0.0	0.0	2.502940955622857e-05	0.0	0.0	1.9921906127978326e-05	0.0
g__Sphingorhabdus	0.0	6.923769300006924e-05	5.005589575025445e-05	0.00014954069643238624	2.4248302618816682e-05	0.0	3.688267620698558e-05	5.218571155217701e-05	1.4721469791543988e-05	2.07507625905252e-05	6.51890482398957e-05	0.0	0.0	0.0	0.00015314940818692978	0.0	1.9921906127978326e-05	0.00019717199031040505
g__Sporosarcina	0.0	0.0	0.0	0.0	0.0	0.0	0.0	0.0	0.00020610057708161583	2.07507625905252e-05	0.0	0.0	0.0	0.0	0.0	0.0	0.0	0.0
g__Staphylococcus	1.7134143207168924e-05	0.0	0.0	0.0	0.0	4.7229962688329476e-05	0.0	6.958094873623602e-05	7.360734895771994e-05	0.0	0.0	0.0	0.0	0.0	0.0	3.5177411411552265e-05	3.984381225595665e-05	0.0
g__Streptococcus	0.0	0.0	0.0	0.0	0.00047284190106692533	2.3614981344164738e-05	3.688267620698558e-05	0.0	4.4164409374631964e-05	0.0	0.0	0.0	3.064288778574493e-05	0.0	6.563546065154134e-05	2.3451607607701508e-05	5.9765718383934975e-05	0.0
g__Streptomyces	0.0	3.461884650003462e-05	1.668529858341815e-05	0.0	0.0	0.0	0.0	0.0	0.0	0.0	0.0	5.6758520872946054e-05	0.0	2.502940955622857e-05	0.0001312709213030827	0.0	3.984381225595665e-05	0.0
g__Subdoligranulum	0.010280485924301355	0.0405040504050405	0.007107937196536132	0.006387524033326213	0.013191076624636276	0.0034477872762480517	0.005495518754840851	0.0140031659331675	0.014014839241549877	0.011433670187379386	0.008496305953933072	0.007719158838720663	0.003033645890788748	0.015618351563086627	0.01242698055002516	0.0019582092352430757	0.0034863335723962067	0.006563010534617768
g__Sulfurospirillum	0.0	0.0	1.668529858341815e-05	0.0	0.0	0.0	0.0	1.7395237184059006e-05	0.0	0.0	0.0	0.0	0.0	0.0	0.0	0.0	1.9921906127978326e-05	0.0
g__Sva0996 marine group	1.7134143207168924e-05	0.0	1.668529858341815e-05	0.0	0.0	0.0	3.688267620698558e-05	1.7395237184059006e-05	0.0	0.0	0.0	0.0	0.0	0.0	0.0	0.0	0.0	0.0
g__Synechococcus CC9902	0.0	0.0	0.0	2.1362956633198035e-05	0.0	0.0	0.0	1.7395237184059006e-05	0.0	2.07507625905252e-05	0.0	5.6758520872946054e-05	6.128577557148986e-05	5.005881911245714e-05	4.3756973767694225e-05	1.1725803803850754e-05	1.9921906127978326e-05	2.816742718720072e-05
g__Synergistes	0.0	0.003808073115003808	0.0	0.0	0.0	0.0	0.0	0.0	0.00013249322812389588	0.0	0.0	0.0	0.0	0.0	0.0	0.0	0.0	2.816742718720072e-05
g__Tamlana	0.0	0.0	0.0	2.1362956633198035e-05	0.0	2.3614981344164738e-05	0.0	0.0	2.9442939583087976e-05	0.0	0.0	0.0	0.0	0.0	0.0	0.0	0.0	0.0
g__Terrisporobacter	0.0	0.0	8.342649291709075e-05	0.0	0.0	0.0	0.0	0.0	0.0	0.0	0.0	0.0	0.0	0.0	0.0	0.0	0.0	2.816742718720072e-05
g__Tetrasphaera	3.426828641433785e-05	0.0	0.0	0.0	0.0	0.0	3.688267620698558e-05	5.218571155217701e-05	0.0	0.0	4.34593654932638e-05	2.8379260436473027e-05	3.064288778574493e-05	0.00010011763822491427	0.0	1.1725803803850754e-05	5.9765718383934975e-05	0.0
g__Thauera	0.0	3.461884650003462e-05	5.005589575025445e-05	6.40888698995941e-05	0.0	7.084494403249421e-05	3.688267620698558e-05	0.0	4.4164409374631964e-05	2.07507625905252e-05	8.69187309865276e-05	0.0	0.0	5.005881911245714e-05	2.1878486883847112e-05	5.862901901925377e-05	1.9921906127978326e-05	2.816742718720072e-05
g__Thermoactinomyces	0.0	0.0	0.0	0.0	0.0	0.0	0.0	0.0	0.0	0.0	0.0	0.0	0.0	0.0	0.0001750278950707769	0.0	0.0	0.0
g__Thermomonas	1.7134143207168924e-05	3.461884650003462e-05	0.0	4.272591326639607e-05	2.4248302618816682e-05	0.0	3.688267620698558e-05	0.0	2.9442939583087976e-05	0.0	2.17296827466319e-05	0.0	0.0	0.0	0.0	0.0	0.0	0.0
g__Treponema 2	0.0	0.0	0.0	0.0	0.0	0.0	3.688267620698558e-05	1.7395237184059006e-05	0.0	0.0	0.0	0.0	0.0	0.0	0.0	0.0	0.0	0.0
g__Trichococcus	0.0	0.0	0.0	0.0	0.0	0.0	0.0	0.0	0.0	2.07507625905252e-05	2.17296827466319e-05	2.8379260436473027e-05	0.0	0.0	0.0	0.0	1.9921906127978326e-05	0.0
g__Turicibacter	0.0007024998714939259	0.0003808073115003808	0.0016017886640081423	0.0013885921811578722	0.00023035887487875847	0.0009209842724224248	0.0020654298675911926	0.0033746760137074467	0.00413673301142386	0.0013695503309746632	0.0002607561929595828	0.0017595141470613275	0.003125574554145983	0.002027382174054514	0.0008313825015861903	0.0010904997537581201	0.0008765638696310463	0.0038871049518336997
g__Tyzzerella	0.0019532923256172577	0.0018001800180018	0.0019688652328433416	0.001217688528092288	0.000497090203685742	0.0006612194776366127	0.001659720429314351	0.0009915285194913633	0.0005446943822871276	0.001016787366935735	0.0017601043024771839	0.0016459971053154356	0.0007967150824293682	0.0006007058293494857	0.0009845319097731202	0.0007973546586618513	0.0012351581799346562	0.0012675342234240324
g__Tyzzerella 3	1.7134143207168924e-05	0.0	0.0	2.1362956633198035e-05	6.062075654704171e-05	0.0	0.0	0.0	0.0	6.225228777157561e-05	0.0	2.8379260436473027e-05	0.0	5.005881911245714e-05	6.563546065154134e-05	0.0	0.0	2.816742718720072e-05
g__Victivallis	1.7134143207168924e-05	0.0	0.0	0.0	0.0	2.3614981344164738e-05	0.0	0.0	0.0	0.0	0.0	2.8379260436473027e-05	0.0	0.0	4.3756973767694225e-05	0.0	0.0	0.0
g__Weissella	0.00018847557527885817	0.0	0.0	0.0	0.0	0.0	0.0	0.0	0.0	0.0	0.0	2.8379260436473027e-05	0.0	0.0	0.00041569125079309516	0.00018761286086161206	1.9921906127978326e-05	0.0
g__Wolinella	0.0	0.0	1.668529858341815e-05	0.0	0.0	0.0	7.376535241397116e-05	0.0	0.0	2.07507625905252e-05	2.17296827466319e-05	0.0	0.0	0.0	4.3756973767694225e-05	4.6903215215403016e-05	0.0	5.633485437440144e-05
g__[Eubacterium] brachy group	3.426828641433785e-05	3.461884650003462e-05	5.005589575025445e-05	0.0	0.0	0.0	0.0	1.7395237184059006e-05	0.0	2.07507625905252e-05	2.17296827466319e-05	2.8379260436473027e-05	0.0	0.0	0.0	2.3451607607701508e-05	0.0	0.0
g__[Eubacterium] coprostanoligenes group	0.017459691928105134	0.004846638510004847	0.018420569636093637	0.0015167699209570605	0.017870999030067895	0.0032824824068388987	0.027588241802825212	0.02374449875624054	0.00945118360617124	0.0011827934676599365	0.002129508909169926	0.004370406107216846	0.01280872709444138	0.011338322528971542	0.003675585796486315	0.0032011444384512557	0.0044625069726671445	0.013126021069235536
g__[Eubacterium] hallii group	1.7134143207168924e-05	6.923769300006924e-05	0.00011679709008392705	4.272591326639607e-05	8.486905916585839e-05	2.3614981344164738e-05	0.0006638881717257405	6.958094873623602e-05	0.0003680367447885997	0.000622522877715756	0.0001738374619730552	0.00019865482305531117	3.064288778574493e-05	0.00012514704778114285	0.0007438685540508018	1.1725803803850754e-05	0.0003984381225595665	0.0003380091262464086
g__[Eubacterium] nodatum group	0.0	0.0	0.0	0.0	0.0	2.3614981344164738e-05	0.0	0.0	0.0	4.15015251810504e-05	0.0	0.0	6.128577557148986e-05	7.508822866868571e-05	0.0	0.0	0.0	0.0
g__[Eubacterium] oxidoreducens group	6.85365728286757e-05	0.0002077130790002077	0.0	4.272591326639607e-05	6.062075654704171e-05	0.0	0.0001475307048279423	0.0	0.0004416440937463196	0.00012450457554315122	2.17296827466319e-05	0.00011351704174589211	3.064288778574493e-05	0.0004505293720121142	8.751394753538845e-05	0.0	0.00033867240417563153	8.450228156160216e-05
g__[Eubacterium] ventriosum group	1.7134143207168924e-05	6.923769300006924e-05	0.0	2.1362956633198035e-05	1.2124151309408341e-05	0.0001889198507533179	0.00011064802862095673	0.0	2.9442939583087976e-05	0.0001867568633147268	0.0	8.513778130941908e-05	0.0	2.502940955622857e-05	0.00024066335572231826	5.862901901925377e-05	0.00013945334289584827	2.816742718720072e-05
g__[Eubacterium] xylanophilum group	1.7134143207168924e-05	0.0	0.0	0.0	0.0	0.0	0.0	0.0	1.4721469791543988e-05	0.0	0.0	0.0	6.128577557148986e-05	0.0	2.1878486883847112e-05	0.0	0.0	0.0
g__[Ruminococcus] gauvreauii group	0.0	0.0	1.668529858341815e-05	0.0	1.2124151309408341e-05	0.0	0.0	3.479047436811801e-05	0.0	2.07507625905252e-05	0.0	0.0	0.00012257155114297973	0.0	0.0	2.3451607607701508e-05	0.0	0.0
g__[Ruminococcus] torques group	0.002056097184860271	0.010316416257010316	0.0023526271002619593	0.001837214270455031	0.009808438409311348	0.0047938412128654415	0.02076494670453288	0.003131142693130621	0.015634200918619716	0.013550247971612956	0.0030856149500217297	0.007520504015665352	0.0032175032175032173	0.0134908517508072	0.015599361148182991	0.004420628034051734	0.01201290939517093	0.003464593544025689
g__gut metagenome	0.0001370731456573514	6.923769300006924e-05	0.0001334823886673452	0.00023499252296517838	3.637245392822502e-05	2.3614981344164738e-05	0.0001844133810349279	6.958094873623602e-05	0.0002208220468731598	0.00012450457554315122	0.0001086484137331595	0.0006243437296024066	0.00015321443892872465	7.508822866868571e-05	0.00039381276390924804	0.00024624187988086583	0.00011953143676786995	8.450228156160216e-05
g__marine metagenome	0.0	3.461884650003462e-05	0.0	2.1362956633198035e-05	0.0	0.0	0.0	0.0	0.0	0.0	2.17296827466319e-05	0.0	0.0	0.0	0.0	2.3451607607701508e-05	0.0	2.816742718720072e-05
g__metagenome	1.7134143207168924e-05	0.0	0.0	2.1362956633198035e-05	0.0	4.7229962688329476e-05	7.376535241397116e-05	0.0	0.0	0.0	0.0	0.0	0.0	0.0	0.0	0.0	0.0	0.0
g__uncultured	0.0051402429621506774	0.005677490826005677	0.007541754959705004	0.005533005767998291	0.0023278370514064014	0.0021253483209748266	0.02526463320178512	0.00332249030215527	0.009642562713461311	0.006204478014567035	0.004106910039113429	0.005760989868604024	0.006557577986149415	0.008985558030686056	0.009495263307589647	0.008876433479515021	0.005558211809705953	0.006168666553996958
g__uncultured Acidimicrobidae bacterium	0.0	0.0	0.0	2.1362956633198035e-05	0.0	0.0	0.0	0.0	0.0	0.0	0.0	0.0	0.0	2.502940955622857e-05	0.0	0.0	0.0	0.0
g__uncultured Acidobacteria bacterium	1.7134143207168924e-05	0.0	1.668529858341815e-05	0.0	0.0	0.0	0.0	3.479047436811801e-05	0.0	0.0	0.0	2.8379260436473027e-05	0.0	0.0	0.0	0.0	1.9921906127978326e-05	0.0
g__uncultured Bacteroidales bacterium	1.7134143207168924e-05	3.461884650003462e-05	1.668529858341815e-05	0.0001281777397991882	4.8496605237633365e-05	0.00016530486940915317	0.0001844133810349279	8.697618592029502e-05	2.9442939583087976e-05	6.225228777157561e-05	0.0	8.513778130941908e-05	9.192866335723479e-05	0.00010011763822491427	8.751394753538845e-05	2.3451607607701508e-05	9.960953063989162e-05	5.633485437440144e-05
g__uncultured Chloroflexi bacterium	0.0	6.923769300006924e-05	0.0	0.0	0.0	2.3614981344164738e-05	0.0	1.7395237184059006e-05	0.0	2.07507625905252e-05	2.17296827466319e-05	2.8379260436473027e-05	0.0	2.502940955622857e-05	0.0	0.0	0.0	0.0
g__uncultured Clostridia bacterium	0.0007539023011154327	0.00045004500450045	0.0004004471660020356	0.0009613330484939116	0.00042434529582929196	0.0003069947574741416	0.0037989156493195148	0.0013568285003566023	0.0021346131197738784	0.001971322446099894	0.0002390265102129509	0.006158299514714647	0.0037690751976466263	0.0008760293344679999	0.0004813267114446365	9.380643043080603e-05	0.0006773448083512631	0.0001690045631232043
g__uncultured Firmicutes bacterium	3.426828641433785e-05	0.00010385653950010386	5.005589575025445e-05	0.0002563554795983764	0.00019398642095053346	4.7229962688329476e-05	3.688267620698558e-05	6.958094873623602e-05	5.888587916617595e-05	2.07507625905252e-05	0.0	0.00011351704174589211	0.0006435006435006435	0.0005256176006808	0.0001312709213030827	0.0	0.0	0.00011266970874880288
g__uncultured Gemmatimonadetes bacterium	0.0	0.0	1.668529858341815e-05	0.0	1.2124151309408341e-05	0.0	0.0	0.0	0.0	0.0	0.0	0.0	0.0	0.0	0.0	0.0	0.0	0.0
g__uncultured Porphyromonadaceae bacterium	0.0	0.0	0.0	0.0	1.2124151309408341e-05	0.0	0.0	0.0	0.0	0.0	0.0	0.0	3.064288778574493e-05	0.0	0.0	1.1725803803850754e-05	0.0	0.0
g__uncultured Rhodospirillaceae bacterium	0.0	0.0	5.005589575025445e-05	0.0	0.0	0.0	0.0	0.0	0.0	0.0	2.17296827466319e-05	0.0	0.0	0.0	0.0	0.0	0.0	0.0
g__uncultured Solirubrobacter sp.	0.0	0.0	0.0	0.0	0.0	0.0	3.688267620698558e-05	3.479047436811801e-05	0.0	0.0	0.0	0.0	0.0	2.502940955622857e-05	0.0	0.0	0.0	0.0
g__uncultured Thermoanaerobacterales bacterium	1.7134143207168924e-05	0.00010385653950010386	3.33705971668363e-05	8.545182653279214e-05	0.0	2.3614981344164738e-05	3.688267620698558e-05	1.7395237184059006e-05	0.0	2.07507625905252e-05	0.0	5.6758520872946054e-05	3.064288778574493e-05	5.005881911245714e-05	0.0	5.862901901925377e-05	1.9921906127978326e-05	0.0
g__uncultured bacterium	0.0022103044737247913	0.005262064668005262	0.0038543039727695926	0.008993804742576373	0.002085354025218235	0.005053606007651254	0.008224836794157784	0.0019830570389827266	0.010776115887410198	0.008404058849162706	0.0023902651021295088	0.00891108777705253	0.012594226879941165	0.004079793757665257	0.010370402782943532	0.006648530756783378	0.007211730018328154	0.004534955777139316
g__uncultured beta proteobacterium	3.426828641433785e-05	3.461884650003462e-05	0.0	0.0	0.0	0.0	0.0	5.218571155217701e-05	0.0	2.07507625905252e-05	0.0	0.0	9.192866335723479e-05	2.502940955622857e-05	0.0	2.3451607607701508e-05	1.9921906127978326e-05	0.0
g__uncultured cyanobacterium	0.0	0.0	0.0	0.0	0.0	0.0	0.0	0.0	0.0	0.0	0.0	0.0	0.00012257155114297973	0.00010011763822491427	0.0	0.0	0.0	0.0
g__uncultured organism	6.85365728286757e-05	6.923769300006924e-05	5.005589575025445e-05	6.40888698995941e-05	3.637245392822502e-05	0.0	0.0009589495813816251	0.00017395237184059003	0.00029442939583087976	0.0014733041439272893	4.34593654932638e-05	8.513778130941908e-05	0.00036771465342893915	0.0004505293720121142	0.0001750278950707769	0.0008794352852888066	0.0014343772412144394	2.816742718720072e-05
g__uncultured rumen bacterium	0.0002741462913147028	6.923769300006924e-05	0.0002002235830010178	0.000598162785729545	0.0	0.0003542247201624711	0.0002581787334488991	3.479047436811801e-05	0.0011188317041573431	0.0009337843165736341	0.000217296827466319	0.0005675852087294605	0.000827357970215113	0.001101294020474057	2.1878486883847112e-05	5.862901901925377e-05	7.96876245119133e-05	0.0001690045631232043
Others	0.06930760927299831	0.08696254240808696	0.0631538551382377	0.10140995513779107	0.0643792434529583	0.07280498748405989	0.16221000995832258	0.049785168820776875	0.1251324932281239	0.12838496814757944	0.04139504563233377	0.14620994976870902	0.09827174112888398	0.11390884289039621	0.12094427549390684	0.04088787786402758	0.10590485297633277	0.09213565432933356
