# Supplementary material for: Effects of dietary tryptophan supplementation on rectal temperature, humoral immunity, and cecal microflora composition of heat-stressed broilers
Source: Front Vet Sci. 2023 Sep 28;10:1247260. doi: 10.3389/fvets.2023.1247260 (PMC10572358; doi:10.3389/fvets.2023.1247260)
Supplement: Supplementary file 3 [file Data_Sheet_1.ZIP › 03_Community/Abundance/Relative/Phylum.csv]

	HS_1	HS_2	HS_3	HS_4	HS_5	HS_6	HS_Trp_1	HS_Trp_2	HS_Trp_3	HS_Trp_4	HS_Trp_5	HS_Trp_6	TN_1	TN_2	TN_3	TN_4	TN_5	TN_6
p__Acidobacteria	5.140242962150678e-05	0.00013847538600013847	1.668529858341815e-05	0.0	1.2124151309408341e-05	2.3614981344164738e-05	3.688267620698558e-05	5.218571155217701e-05	1.4721469791543988e-05	0.0	2.17296827466319e-05	0.00014189630218236512	0.0	0.00020023527644982855	0.0001312709213030827	2.3451607607701508e-05	5.9765718383934975e-05	5.633485437440144e-05
p__Actinobacteria	0.0006682315850795881	0.0006923769300006924	0.000667411943336726	0.0008758812219611194	0.0006304558680892338	0.0009445992537665895	0.0014753070482794231	0.0008697618592029503	0.00030915086562242374	0.0011620427050694113	0.0006084311169056931	0.0007662400317847717	0.0011950726236440521	0.0009511175631366856	0.0012470737523792854	0.000996693323327314	0.0008765638696310463	0.000901357669990423
p__Bacteroidetes	0.3939653547624351	0.40022848438690023	0.6520447833413979	0.6062807092501602	0.27622453928225027	0.6231048977471307	0.30328624645004243	0.6697340268234557	0.4166028736309033	0.36691498412566664	0.7644719687092568	0.5521185117915827	0.5410614696328983	0.5150551898480715	0.5763231014943007	0.8234328463216154	0.6364252131643956	0.3679792687735902
p__Chlamydiae	0.0	0.0	0.0	0.0	0.0	0.0	0.0	0.0	0.0	0.0	0.0	0.0	0.0	0.0	0.0	0.0	0.0	5.633485437440144e-05
p__Chloroflexi	5.140242962150678e-05	0.00010385653950010386	0.00011679709008392705	2.1362956633198035e-05	4.8496605237633365e-05	0.00011807490672082369	0.00011064802862095673	5.218571155217701e-05	0.0	0.00012450457554315122	2.17296827466319e-05	5.6758520872946054e-05	0.0	0.00017520586689359998	2.1878486883847112e-05	3.5177411411552265e-05	7.96876245119133e-05	8.450228156160216e-05
p__Cyanobacteria	0.0022445727601391294	0.00010385653950010386	0.0001668529858341815	0.000598162785729545	0.00015761396702230844	0.0007320644216691069	7.376535241397116e-05	0.00022613808339276705	0.00030915086562242374	0.0004357660144010292	4.34593654932638e-05	0.00039730964611062235	0.000827357970215113	0.0015768528020423998	0.000568840658980025	0.0008911610890926573	0.0001593752490238266	0.0015492084952960397
p__Deferribacteres	1.7134143207168924e-05	3.461884650003462e-05	8.342649291709075e-05	2.1362956633198035e-05	2.4248302618816682e-05	0.00028337977612997685	0.0002950614096558846	3.479047436811801e-05	0.00010305028854080792	4.15015251810504e-05	2.17296827466319e-05	0.0	0.0	0.00012514704778114285	0.0	3.5177411411552265e-05	3.984381225595665e-05	5.633485437440144e-05
p__Epsilonbacteraeota	0.00011993900245018248	0.0	6.67411943336726e-05	0.00017090365306558428	2.4248302618816682e-05	2.3614981344164738e-05	0.00011064802862095673	8.697618592029502e-05	2.9442939583087976e-05	0.00012450457554315122	8.69187309865276e-05	5.6758520872946054e-05	0.0	0.0	4.3756973767694225e-05	5.862901901925377e-05	1.9921906127978326e-05	8.450228156160216e-05
p__Fibrobacteres	0.0	0.0	0.0	0.0	0.0	0.0	7.376535241397116e-05	0.0	0.0	0.0	0.0	0.0	0.0	0.0	0.0	0.0	0.0	0.0
p__Firmicutes	0.5830920274831657	0.5678529391400678	0.32538000767523734	0.37254860072634055	0.7062560620756547	0.3605771501440514	0.6704164054143769	0.31327082644771864	0.5587386644682605	0.6057770123052022	0.22390265102129508	0.41425206459119673	0.4295520009805724	0.4580381948789828	0.40258603714967073	0.14768649890950025	0.33964857757590244	0.6005577150583066
p__Fusobacteria	0.0	0.0	0.0	0.0	0.0	0.0	0.0	0.0	0.0	0.0	0.0	0.0	0.0	5.005881911245714e-05	0.0	0.0	0.0	0.0
p__Gemmatimonadetes	0.0	0.00024233192550024234	3.33705971668363e-05	6.40888698995941e-05	4.8496605237633365e-05	9.445992537665895e-05	3.688267620698558e-05	0.0	2.9442939583087976e-05	2.07507625905252e-05	6.51890482398957e-05	2.8379260436473027e-05	3.064288778574493e-05	5.005881911245714e-05	2.1878486883847112e-05	7.035482282310453e-05	1.9921906127978326e-05	5.633485437440144e-05
p__Lentisphaerae	1.7134143207168924e-05	0.0	0.0	0.0	0.0	2.3614981344164738e-05	0.0	0.0	0.0	0.0	0.0	2.8379260436473027e-05	0.0	0.0	4.3756973767694225e-05	0.0	0.0	0.0
p__Nitrospirae	1.7134143207168924e-05	3.461884650003462e-05	1.668529858341815e-05	0.0	0.0	0.0	3.688267620698558e-05	0.0	0.0	0.0	2.17296827466319e-05	0.0	3.064288778574493e-05	2.502940955622857e-05	0.0	0.0	0.0	0.0
p__Patescibacteria	0.0	0.0	3.33705971668363e-05	0.0	0.0	0.0	0.0	0.0	0.0	0.0	0.0	0.0	0.0	0.0	0.0	0.0	9.960953063989162e-05	0.0
p__Planctomycetes	0.0	3.461884650003462e-05	0.0	2.1362956633198035e-05	0.0	0.0	0.0	0.0	0.0	0.0	2.17296827466319e-05	0.0	0.0	0.0	0.0	0.0	1.9921906127978326e-05	0.0
p__Proteobacteria	0.01100011993900245	0.012635878972512636	0.009310396609547328	0.005767998290963469	0.0034553831231813772	0.00453407641807963	0.01460553977796629	0.006279680623445301	0.007449063714521258	0.0052084414102218255	0.00560625814863103	0.00919488038141726	0.013237727523441808	0.009185793307135884	0.007001115802831076	0.02084847916324664	0.008247669136983026	0.01757647456481325
p__Spirochaetes	0.0	0.00013847538600013847	3.33705971668363e-05	2.1362956633198035e-05	2.4248302618816682e-05	0.0	7.376535241397116e-05	5.218571155217701e-05	0.0	2.07507625905252e-05	8.69187309865276e-05	5.6758520872946054e-05	0.0	5.005881911245714e-05	4.3756973767694225e-05	0.0	5.9765718383934975e-05	5.633485437440144e-05
p__Synergistetes	1.7134143207168924e-05	0.003911929654503912	0.0	4.272591326639607e-05	1.2124151309408341e-05	0.0	0.0	0.0	0.00013249322812389588	4.15015251810504e-05	4.34593654932638e-05	0.0	0.0	0.0	0.0	0.0	0.0	5.633485437440144e-05
p__Tenericutes	0.001610609461473879	0.004050405040504051	0.0031535214322660305	0.00249946592608417	0.0013700290979631426	0.0014641288433382138	0.003909563677940472	0.0023657522570320246	0.008023201036391474	0.003693635741113486	0.001499348109517601	0.007719158838720663	0.003401360544217687	0.002678146822516457	0.004638239219375588	0.003224596046058957	0.0013746115228305043	0.002704073009971269
p__Verrucomicrobia	1.7134143207168924e-05	0.0001730942325001731	1.668529858341815e-05	2.1362956633198035e-05	3.637245392822502e-05	2.3614981344164738e-05	0.0002581787334488991	0.0	0.0	0.0	4.34593654932638e-05	8.513778130941908e-05	0.0	5.005881911245714e-05	2.1878486883847112e-05	5.862901901925377e-05	1.9921906127978326e-05	0.0
p__WPS-2	6.85365728286757e-05	0.0	0.0	0.0	0.0	0.0	0.0	0.0	0.0	0.0	0.0	0.0	0.0	0.0	0.0	0.0	0.0	0.0
Others	0.0070421328581464285	0.009624039327009623	0.008859893547795037	0.011044648579363384	0.011675557710960233	0.008052708638360176	0.005200457345184967	0.006975490110807661	0.008258744553056177	0.01643460397169596	0.00343328987396784	0.01509776655220365	0.010663724949439235	0.011788851900983655	0.0073074146192049355	0.0026383058558664195	0.01284962945254602	0.00822488873866261
