# Supplementary material for: Effects of dietary tryptophan supplementation on rectal temperature, humoral immunity, and cecal microflora composition of heat-stressed broilers
Source: Front Vet Sci. 2023 Sep 28;10:1247260. doi: 10.3389/fvets.2023.1247260 (PMC10572358; doi:10.3389/fvets.2023.1247260)
Supplement: Supplementary file 3 [file Data_Sheet_1.ZIP › 03_Community/Abundance/Relative/Species.csv]

	HS_1	HS_2	HS_3	HS_4	HS_5	HS_6	HS_Trp_1	HS_Trp_2	HS_Trp_3	HS_Trp_4	HS_Trp_5	HS_Trp_6	TN_1	TN_2	TN_3	TN_4	TN_5	TN_6
s__Acinetobacter lwoffii	0.00018847557527885817	0.00031156961850031155	3.33705971668363e-05	6.40888698995941e-05	1.2124151309408341e-05	2.3614981344164738e-05	0.0	1.7395237184059006e-05	5.888587916617595e-05	0.0	0.0	0.00028379260436473024	0.0	0.00015017645733737142	0.00010939243441923557	0.00011725803803850755	9.960953063989162e-05	2.816742718720072e-05
s__Alistipes finegoldii	0.0	0.0	0.0	0.0	0.0	0.0	0.0	0.0	0.0	0.00012450457554315122	0.0	0.0	0.0	0.0	0.0	2.3451607607701508e-05	0.0	0.0
s__Alistipes sp. AL-1	1.7134143207168924e-05	0.0	0.00011679709008392705	0.0	2.4248302618816682e-05	0.0	3.688267620698558e-05	0.0	0.0	0.0	0.0	0.0	0.0	0.0	0.0	1.1725803803850754e-05	0.00017929715515180492	2.816742718720072e-05
s__Alistipes sp. N15.MGS-157	0.00010280485924301356	0.0	1.668529858341815e-05	0.0	0.0	0.0008265243470457659	0.0	0.0	4.4164409374631964e-05	0.00012450457554315122	6.51890482398957e-05	0.0	3.064288778574493e-05	0.0	4.3756973767694225e-05	0.00018761286086161206	0.0	0.0
s__Anaerofustis sp. DJF_B256	0.0	0.0	0.0	0.0	2.4248302618816682e-05	2.3614981344164738e-05	0.0	1.7395237184059006e-05	0.0	0.0	0.0	2.8379260436473027e-05	0.0	0.0	0.0	0.0	0.0	0.0
s__Anaerotruncus rubiinfantis	3.426828641433785e-05	0.0	0.0	2.1362956633198035e-05	0.0	0.0	0.0	0.0	0.0	4.15015251810504e-05	6.51890482398957e-05	2.8379260436473027e-05	3.064288778574493e-05	0.0	4.3756973767694225e-05	0.0	1.9921906127978326e-05	0.0
s__Angelakisella massiliensis	3.426828641433785e-05	0.0	0.0	4.272591326639607e-05	0.0	0.0	0.0	0.0	2.9442939583087976e-05	0.0	0.0	0.0	0.0	0.0	4.3756973767694225e-05	0.0	0.0	0.0
s__Bacteroidales bacterium 6E	0.0	0.0	0.0	0.0	0.0	0.0	7.376535241397116e-05	0.0	0.0	0.0	0.0	0.0	0.0	0.0	0.0	0.0	0.0	0.0
s__Bacteroides acidifaciens	0.0	3.461884650003462e-05	0.0	2.1362956633198035e-05	1.2124151309408341e-05	7.084494403249421e-05	0.0001475307048279423	0.0	2.9442939583087976e-05	2.07507625905252e-05	8.69187309865276e-05	5.6758520872946054e-05	3.064288778574493e-05	5.005881911245714e-05	0.0	1.1725803803850754e-05	1.9921906127978326e-05	0.0
s__Bacteroides caecimuris	0.0	0.0	0.0	0.0	2.4248302618816682e-05	0.0	0.0	0.0	2.9442939583087976e-05	0.0	0.0	0.0	0.0	2.502940955622857e-05	0.0	0.0	3.984381225595665e-05	2.816742718720072e-05
s__Bacteroides fragilis	0.0	3.461884650003462e-05	0.0	0.0	0.0	0.0	0.0	0.0	0.00013249322812389588	0.00014525533813367642	4.34593654932638e-05	0.00011351704174589211	0.00036771465342893915	0.0005756764197932571	0.0	0.0	0.0	0.0
s__Barnesiella viscericola DSM 18177	0.01242225382519747	0.08928200512358928	0.4279278527689253	0.04915616321298868	0.018659068865179436	0.017026401549142776	0.003909563677940472	0.25717118652912835	0.08154222117536215	0.03496503496503497	0.017687961755758368	0.08786219031132049	0.1335417049702764	0.07864240482567016	0.07112696085938697	0.03359442789803241	0.07179854968523389	0.14294969297504365
s__Bifidobacterium animalis	0.0	0.0	0.0	2.1362956633198035e-05	0.0	0.00047229962688329476	0.0	8.697618592029502e-05	0.0	0.0	0.0	0.0	0.0	0.0	0.0	4.6903215215403016e-05	0.0	0.0
s__Bifidobacterium breve	0.0	0.0	0.0	0.0	0.0	0.0	0.0	0.0	0.0	2.07507625905252e-05	0.0	0.0	0.0002145002145002145	2.502940955622857e-05	0.0	3.5177411411552265e-05	0.0	2.816742718720072e-05
s__Bifidobacterium pullorum	0.0	0.0	0.0	6.40888698995941e-05	0.0	0.0	0.0	0.0	0.0	2.07507625905252e-05	8.69187309865276e-05	0.0	0.0	7.508822866868571e-05	2.1878486883847112e-05	0.0	0.0	0.0
s__Bittarella massiliensis	1.7134143207168924e-05	0.0	0.0	0.0	1.2124151309408341e-05	4.7229962688329476e-05	3.688267620698558e-05	1.7395237184059006e-05	1.4721469791543988e-05	2.07507625905252e-05	2.17296827466319e-05	0.0	0.0	2.502940955622857e-05	0.0	1.1725803803850754e-05	0.0	0.0
s__Butyricicoccus pullicaecorum 1.2	0.00010280485924301356	0.0	0.0	8.545182653279214e-05	7.274490785645004e-05	0.0	3.688267620698558e-05	0.0	0.0002797079260393358	0.0003320122014484032	0.000847457627118644	0.00011351704174589211	3.064288778574493e-05	0.0	0.0015096155949854508	4.6903215215403016e-05	0.0	0.0001408371359360036
s__Candidatus Soleaferrea massiliensis	0.0	0.0	0.0	0.0	0.0	0.0	7.376535241397116e-05	0.0	1.4721469791543988e-05	0.0	0.0	0.0	0.0	0.0	0.0	1.1725803803850754e-05	0.0	0.0
s__Clostridiales bacterium 10-3b	0.00011993900245018248	0.0	3.33705971668363e-05	6.40888698995941e-05	2.4248302618816682e-05	2.3614981344164738e-05	3.688267620698558e-05	0.0	5.888587916617595e-05	0.00010375381295262601	0.0	0.00022703408349178421	0.00015321443892872465	0.00012514704778114285	0.0007001115802831076	4.6903215215403016e-05	1.9921906127978326e-05	0.00011266970874880288
s__Clostridiales bacterium CHKCI006	3.426828641433785e-05	0.00013847538600013847	0.00018353828441759965	0.00017090365306558428	9.699321047526673e-05	9.445992537665895e-05	0.0008114188765536828	0.00012176666028841303	0.00014721469791543988	0.00012450457554315122	0.0002824858757062147	0.00011351704174589211	0.0	0.00027532350511851424	4.3756973767694225e-05	1.1725803803850754e-05	7.96876245119133e-05	0.00019717199031040505
s__Clostridiales bacterium Marseille-P2846	0.0	0.0	0.00015016768725076337	8.545182653279214e-05	0.0	4.7229962688329476e-05	0.0	5.218571155217701e-05	0.0	8.30030503621008e-05	0.0	8.513778130941908e-05	0.0	2.502940955622857e-05	0.0	0.0	0.0	0.0
s__Clostridiales bacterium canine oral taxon 386	0.0	0.0	1.668529858341815e-05	0.0	0.0	2.3614981344164738e-05	0.0	0.0	1.4721469791543988e-05	0.0	2.17296827466319e-05	0.0	0.0	0.0	2.1878486883847112e-05	1.1725803803850754e-05	0.0	2.816742718720072e-05
s__Clostridium sp. Marseille-P3244	0.0	0.0	0.0	0.0	2.4248302618816682e-05	0.0	0.0	0.0	0.0	0.0	0.0	0.0	0.0	0.0	0.0	0.0	0.0	0.0
s__Coriobacteriaceae bacterium CHKCI002	3.426828641433785e-05	0.0	0.0001334823886673452	6.40888698995941e-05	0.00021823472356935015	2.3614981344164738e-05	0.00044259211448382694	0.00010437142310435402	1.4721469791543988e-05	6.225228777157561e-05	4.34593654932638e-05	0.00017027556261883816	9.192866335723479e-05	2.502940955622857e-05	2.1878486883847112e-05	1.1725803803850754e-05	5.9765718383934975e-05	8.450228156160216e-05
s__Denitrobacterium sp. CCUG 45665	0.0	0.0	1.668529858341815e-05	0.0	0.0	0.0	0.0	1.7395237184059006e-05	0.0	0.0	0.0	0.0	0.0	0.0	0.0	2.3451607607701508e-05	0.0	0.0
s__Desulfotomaculum ruminis DSM 2154	0.0	6.923769300006924e-05	1.668529858341815e-05	0.0	0.0	0.0	0.0	0.0	0.0002797079260393358	0.0001660061007242016	0.0	0.0	6.128577557148986e-05	0.00012514704778114285	4.3756973767694225e-05	1.1725803803850754e-05	1.9921906127978326e-05	0.0
s__Desulfovibrio fairfieldensis	0.0	3.461884650003462e-05	0.0	2.1362956633198035e-05	1.2124151309408341e-05	4.7229962688329476e-05	3.688267620698558e-05	0.0	0.0	0.0	0.0	0.0	6.128577557148986e-05	0.0	6.563546065154134e-05	2.3451607607701508e-05	0.0	0.0
s__Enterococcus faecalis	0.0	3.461884650003462e-05	0.0	2.1362956633198035e-05	0.0	0.0	0.0	3.479047436811801e-05	1.4721469791543988e-05	4.15015251810504e-05	0.0	0.0	0.0	0.0	0.0	0.0	1.9921906127978326e-05	8.450228156160216e-05
s__Escherichia coli	0.00042835358017922316	0.0005539015440005539	0.0014683062753407972	4.272591326639607e-05	0.0006183317167798254	0.0027393378359231095	0.0008851842289676539	0.0005044618783377112	4.4164409374631964e-05	8.30030503621008e-05	0.000217296827466319	0.0009932741152765558	0.002482073910645339	0.0004505293720121142	0.0004375697376769423	0.008290143289322482	0.0023507849231014424	0.0053236437383809366
s__Eubacteriaceae bacterium CHKCI005	0.0	0.0	0.0	0.0	0.0	2.3614981344164738e-05	7.376535241397116e-05	0.0	1.4721469791543988e-05	2.07507625905252e-05	0.0	5.6758520872946054e-05	0.0	0.0	0.0	0.0	0.0	0.0
s__Eubacterium sp. Marseille-P3202	0.0	0.0	0.0	0.0	0.0	0.0	7.376535241397116e-05	0.0	1.4721469791543988e-05	0.0	0.0	0.0	0.0	0.0	0.0	0.0	0.0	0.0
s__Ezakiella massiliensis	0.0	0.0	0.0	0.0	0.0	0.0	0.0	0.0	0.0	0.00010375381295262601	0.0	0.0	0.0	0.0	0.0	0.0	0.0	0.0
s__Faecalibaculum rodentium	0.0	0.0	0.0	0.0	2.4248302618816682e-05	0.0	0.0	0.0	0.0	0.0	0.0	0.0	0.0	0.0	0.0	0.0	0.0	0.0
s__Firmicutes bacterium CAG:822	0.0	0.0	0.0	0.0	0.0	0.0	0.0	0.0	0.0	8.30030503621008e-05	6.51890482398957e-05	8.513778130941908e-05	0.0	0.0	0.0	0.0	0.0	0.0
s__Firmicutes bacterium M10-2	0.0	3.461884650003462e-05	1.668529858341815e-05	0.0	0.0	0.0	0.0	0.0	0.0	4.15015251810504e-05	4.34593654932638e-05	0.0	0.0	0.0	0.0	0.0	0.0	2.816742718720072e-05
s__Flavobacterium ummariense	0.0	0.0	0.0	0.0	1.2124151309408341e-05	0.0	0.0	0.0	0.0	0.0	0.0	0.0	0.0	7.508822866868571e-05	0.0	0.0	0.0	0.0
s__Fournierella massiliensis	0.0	0.0	0.0	0.0	0.0	0.0	0.0	0.0	0.0	0.0	0.0	0.0	0.0	0.0	0.0	0.0	0.0	8.450228156160216e-05
s__Geobacter soli	1.7134143207168924e-05	0.0	0.0	2.1362956633198035e-05	1.2124151309408341e-05	0.0	3.688267620698558e-05	3.479047436811801e-05	2.9442939583087976e-05	2.07507625905252e-05	2.17296827466319e-05	0.0	0.0	2.502940955622857e-05	2.1878486883847112e-05	1.1725803803850754e-05	0.0	0.0
s__Geovibrio ferrireducens	0.0	0.0	0.0	0.0	1.2124151309408341e-05	2.3614981344164738e-05	0.0	0.0	0.0	0.0	0.0	0.0	0.0	0.0	0.0	0.0	1.9921906127978326e-05	0.0
s__Gorbachella massiliensis	8.567071603584463e-05	0.0	0.0	8.545182653279214e-05	0.0003516003879728419	4.7229962688329476e-05	0.0	0.0	1.4721469791543988e-05	0.0	8.69187309865276e-05	0.00017027556261883816	0.0	0.0008760293344679999	0.0021878486883847113	5.862901901925377e-05	0.0005378914654554147	0.0
s__Haliotis discus hannai (Japanese disc abalone)	5.140242962150678e-05	0.00013847538600013847	0.00015016768725076337	0.0	4.8496605237633365e-05	4.7229962688329476e-05	0.00011064802862095673	0.0	7.360734895771994e-05	2.07507625905252e-05	2.17296827466319e-05	2.8379260436473027e-05	0.0	0.00012514704778114285	0.0	1.1725803803850754e-05	0.00013945334289584827	0.00022533941749760576
s__Helicobacter canis	0.0	0.0	0.0	6.40888698995941e-05	1.2124151309408341e-05	0.0	3.688267620698558e-05	0.0	0.0	4.15015251810504e-05	4.34593654932638e-05	0.0	0.0	0.0	0.0	1.1725803803850754e-05	0.0	2.816742718720072e-05
s__Holdemania sp. Marseille-P2844	0.00015420728886452034	0.0002077130790002077	6.67411943336726e-05	0.0	3.637245392822502e-05	2.3614981344164738e-05	7.376535241397116e-05	0.00012176666028841303	0.00016193616770698386	4.15015251810504e-05	2.17296827466319e-05	2.8379260436473027e-05	0.0	5.005881911245714e-05	4.3756973767694225e-05	1.1725803803850754e-05	0.0	5.633485437440144e-05
s__Ihubacter massiliensis	0.0	0.0	0.0	0.0	0.0	2.3614981344164738e-05	0.0	0.0	0.0	4.15015251810504e-05	0.0	0.0	0.0	2.502940955622857e-05	0.0	0.0	0.0	0.0
s__Intestinimonas massiliensis	0.0	0.0	1.668529858341815e-05	0.0	0.0	0.0	0.0	0.0	0.0	4.15015251810504e-05	0.0	0.0	0.0	0.0	0.0	0.0	0.0	5.633485437440144e-05
s__Lachnospiraceae bacterium COE1	0.0	6.923769300006924e-05	0.0	2.1362956633198035e-05	0.0	0.0	0.0	0.0	0.0	0.0	2.17296827466319e-05	0.0	0.0	0.0	0.0	0.0	0.0	2.816742718720072e-05
s__Lactobacillus aviarius subsp. araffinosus DSM 20653	0.0	0.0	1.668529858341815e-05	6.40888698995941e-05	3.637245392822502e-05	0.0	0.0001475307048279423	6.958094873623602e-05	0.0003238723354139677	0.0	6.51890482398957e-05	2.8379260436473027e-05	0.0	0.000750882286686857	0.00019690638195462402	0.0004338547407424779	3.984381225595665e-05	0.000901357669990423
s__Lactobacillus brevis	0.0	0.0	0.0	0.0	0.0	0.0	0.0	0.0	0.0	0.0	0.0	0.0	0.0	0.0	4.3756973767694225e-05	2.3451607607701508e-05	0.0	0.0
s__Lactobacillus gasseri	0.0002912804345218717	0.00045004500450045	0.0008509502277543257	0.0013031403546250801	0.0013215324927255093	0.0012988239739290606	0.0019178991627632502	0.0005566475898898882	0.004372276528088565	0.00035276296403892845	0.0011299435028248588	0.0003121718648012033	0.00018385732671446958	0.0006757940580181714	4.3756973767694225e-05	8.208062662695528e-05	3.984381225595665e-05	0.0018872176215424482
s__Lactobacillus murinus	5.140242962150678e-05	3.461884650003462e-05	5.005589575025445e-05	2.1362956633198035e-05	0.0	2.3614981344164738e-05	3.688267620698558e-05	1.7395237184059006e-05	4.4164409374631964e-05	8.30030503621008e-05	0.0001086484137331595	2.8379260436473027e-05	0.0	0.0	0.0	1.1725803803850754e-05	0.0	5.633485437440144e-05
s__Lactobacillus plantarum	0.0	0.0	0.0	0.0	0.0	0.0	0.0	0.0	0.0	0.0	0.0	0.0	0.0	0.0	4.3756973767694225e-05	7.035482282310453e-05	0.0	0.0
s__Lactobacillus sakei	0.0	0.0	0.0	0.0	0.0	0.0	0.0	0.0	0.0	0.0	0.0	0.0	0.0	0.0	2.1878486883847112e-05	1.1725803803850754e-05	0.0002589847796637182	0.0
s__Lactobacillus salivarius	0.00018847557527885817	0.00010385653950010386	0.0006173560475864715	0.0010040589617603076	0.00019398642095053346	0.00016530486940915317	0.0012171283148305241	5.218571155217701e-05	0.00016193616770698386	0.00022825838849577722	8.69187309865276e-05	0.0007378607713482986	6.128577557148986e-05	0.0007759116962430857	0.00019690638195462402	0.00010553223423465678	0.0019125029882859192	0.0001408371359360036
s__Lactobacillus sp. KC45b	0.0	0.0	0.0	0.0	0.0	0.0	0.0	5.218571155217701e-05	0.0	0.0	0.0	0.0	0.0	0.0	0.0	0.0	0.0	0.0
s__Lactobacillus sp. oral clone HT002	0.0	0.0	0.0	0.0	0.0	0.0	0.0	0.0	2.9442939583087976e-05	0.0	0.0	0.0	0.0	0.0	0.0	0.0	0.0	0.0
s__Lactococcus lactis	1.7134143207168924e-05	0.0	0.0	0.0	0.0	0.0	0.0	0.0	0.0	0.0	0.0	0.0	0.0	0.0	0.0	0.0	1.9921906127978326e-05	0.0
s__Leuconostoc citreum	0.0	0.0	0.0	0.0	0.0	0.0	0.0	0.0	0.0	0.0	0.0	0.0	0.0	0.0	0.0002844203294900125	0.0001758870570577613	0.00029882859191967485	0.0
s__Mailhella massiliensis	0.001867621609581413	0.0015232292460015233	0.0018687534413428328	0.0005554368724631489	0.0008244422890397673	4.7229962688329476e-05	0.0001475307048279423	0.0004522761667855341	0.0007066305499941114	0.00029051067626735284	0.0	0.0	0.0017772874915732058	0.0009761469726929142	2.1878486883847112e-05	0.0007269998358387467	0.0003187504980476532	0.0014365387865472369
s__Massilioclostridium coli	0.0	0.0	0.0	0.0	1.2124151309408341e-05	0.0	0.0	5.218571155217701e-05	0.0	0.0	0.0	0.0	0.0	2.502940955622857e-05	0.0	0.0	0.0	0.0
s__Massiliomicrobiota timonensis	0.0	0.0	0.0	0.0	0.0	0.00011807490672082369	0.0001475307048279423	5.218571155217701e-05	0.0	0.0	0.0	0.0	0.0	5.005881911245714e-05	2.1878486883847112e-05	0.0	0.0	5.633485437440144e-05
s__Mesorhizobium ciceri	0.0	0.00010385653950010386	1.668529858341815e-05	2.1362956633198035e-05	0.0	0.0	0.0	1.7395237184059006e-05	0.0	0.0	4.34593654932638e-05	0.0	3.064288778574493e-05	5.005881911245714e-05	2.1878486883847112e-05	0.0	1.9921906127978326e-05	5.633485437440144e-05
s__Mycobacterium abscessus subsp. bolletii	1.7134143207168924e-05	0.0	0.0	0.0	0.0	0.0	0.0	0.0	0.0	0.0	0.0	2.8379260436473027e-05	0.0	0.0	2.1878486883847112e-05	0.0	0.0	0.00019717199031040505
s__Negativibacillus massiliensis	6.85365728286757e-05	0.0	0.00011679709008392705	2.1362956633198035e-05	2.4248302618816682e-05	4.7229962688329476e-05	0.0004057094382768414	0.00022613808339276705	0.00013249322812389588	6.225228777157561e-05	0.0	0.0	0.00033707176564319423	2.502940955622857e-05	0.0001312709213030827	0.0	0.00011953143676786995	8.450228156160216e-05
s__Parasutterella secunda	3.426828641433785e-05	0.004396593505504397	0.0	0.0	0.0	0.0	3.688267620698558e-05	0.0019134760902464905	0.001148274643740431	0.000622522877715756	0.0	0.0	0.0	0.0	0.0	0.0	1.9921906127978326e-05	2.816742718720072e-05
s__Pediococcus pentosaceus	0.0	0.0	0.0	0.0	0.0	0.0	0.0	0.0	0.0	0.0	0.0	0.0	0.0	0.0	2.1878486883847112e-05	2.3451607607701508e-05	0.0	0.0
s__Pseudomonas fluorescens	0.00015420728886452034	6.923769300006924e-05	3.33705971668363e-05	4.272591326639607e-05	0.00010911736178467507	2.3614981344164738e-05	0.0001844133810349279	3.479047436811801e-05	2.9442939583087976e-05	2.07507625905252e-05	2.17296827466319e-05	0.00014189630218236512	6.128577557148986e-05	7.508822866868571e-05	0.0	1.1725803803850754e-05	0.0001593752490238266	8.450228156160216e-05
s__Rhodococcus erythropolis	0.0	0.0	0.0	2.1362956633198035e-05	0.0	0.0	3.688267620698558e-05	1.7395237184059006e-05	0.0	6.225228777157561e-05	0.0	0.0	0.0	0.0	2.1878486883847112e-05	0.0	0.0	0.0
s__Saccharomonospora viridis DSM 43017	0.0	0.0	3.33705971668363e-05	0.0	0.0	0.0	0.0	0.0	0.0	0.0	2.17296827466319e-05	2.8379260436473027e-05	0.0	0.0	0.0	0.0	0.0	0.0
s__Saccharopolyspora rectivirgula	0.0	0.0	0.0	0.0	0.0	0.0	0.0	0.0	0.0	0.0	0.0	0.0	0.0	0.0	6.563546065154134e-05	0.0	3.984381225595665e-05	0.0
s__Schrenkiella parvula	1.7134143207168924e-05	0.0	0.0	0.0	0.0	0.0	0.0	0.0	1.4721469791543988e-05	2.07507625905252e-05	0.0	0.0	0.0	0.0	0.0	0.0	0.0	0.0
s__Selenomonadales bacterium Marseille-P2399	0.0	0.0	0.0	0.0	0.0	0.0	0.0	0.0	2.9442939583087976e-05	0.0	0.0	0.0	0.0	0.0	0.0	0.0	0.0	0.0
s__Sphingobacterium daejeonense	1.7134143207168924e-05	3.461884650003462e-05	0.0	0.0	0.0	4.7229962688329476e-05	0.0	0.0	0.0	0.0	0.0	0.0	0.0	0.0	0.0	0.0	0.0	0.0
s__Staphylococcus saprophyticus subsp. saprophyticus	1.7134143207168924e-05	0.0	0.0	0.0	0.0	4.7229962688329476e-05	0.0	1.7395237184059006e-05	0.0	0.0	0.0	0.0	0.0	0.0	0.0	3.5177411411552265e-05	3.984381225595665e-05	0.0
s__Staphylococcus sciuri	0.0	0.0	0.0	0.0	0.0	0.0	0.0	5.218571155217701e-05	7.360734895771994e-05	0.0	0.0	0.0	0.0	0.0	0.0	0.0	0.0	0.0
s__Streptomyces sp.	0.0002912804345218717	0.0006577580835006577	3.33705971668363e-05	0.0	1.2124151309408341e-05	2.3614981344164738e-05	0.0	3.479047436811801e-05	0.0	0.0	0.0	0.0	0.0	0.00035041173378719996	0.000568840658980025	0.00011725803803850755	0.00027890668579169653	0.00019717199031040505
s__Tamlana agarivorans	0.0	0.0	0.0	2.1362956633198035e-05	0.0	2.3614981344164738e-05	0.0	0.0	2.9442939583087976e-05	0.0	0.0	0.0	0.0	0.0	0.0	0.0	0.0	0.0
s__Thalassobius sp. CZ-E4	0.0	3.461884650003462e-05	0.0	6.40888698995941e-05	0.0	9.445992537665895e-05	0.0	0.0	2.9442939583087976e-05	2.07507625905252e-05	2.17296827466319e-05	0.0	0.0	2.502940955622857e-05	0.0	1.1725803803850754e-05	7.96876245119133e-05	0.0
s__Thermoactinomyces sp. Gus2-1	0.0	0.0	0.0	0.0	0.0	0.0	0.0	0.0	0.0	0.0	0.0	0.0	0.0	0.0	0.0001750278950707769	0.0	0.0	0.0
s__Traorella massiliensis	0.0	0.0	1.668529858341815e-05	0.0001281777397991882	0.004655674102812803	0.0	0.00047947479069081254	0.0	4.4164409374631964e-05	0.0	4.34593654932638e-05	5.6758520872946054e-05	0.0	0.0	0.0	0.0	0.0003984381225595665	0.0
s__Weissella confusa	0.00018847557527885817	0.0	0.0	0.0	0.0	0.0	0.0	0.0	0.0	0.0	0.0	2.8379260436473027e-05	0.0	0.0	0.00041569125079309516	0.00018761286086161206	1.9921906127978326e-05	0.0
s__Wolinella succinogenes	0.0	0.0	1.668529858341815e-05	0.0	0.0	0.0	7.376535241397116e-05	0.0	0.0	2.07507625905252e-05	2.17296827466319e-05	0.0	0.0	0.0	4.3756973767694225e-05	4.6903215215403016e-05	0.0	5.633485437440144e-05
s__[Clostridium] spiroforme	0.0	0.0	0.0	0.0	0.0	0.0	0.0	0.0	2.9442939583087976e-05	6.225228777157561e-05	0.0	0.0	0.0	0.0	0.0	0.0	0.0	0.0
s__bacterium 'New Zealand D'	0.0	0.0	0.0	0.0	0.0	0.0	0.004794747906908125	0.0	1.4721469791543988e-05	0.0	0.0	0.0	0.0	0.0	0.0	0.0	0.0	0.0
s__bacterium YE57	5.140242962150678e-05	0.0	0.0	6.40888698995941e-05	1.2124151309408341e-05	2.3614981344164738e-05	0.00011064802862095673	0.0	5.888587916617595e-05	0.00012450457554315122	4.34593654932638e-05	0.00017027556261883816	0.0	0.0	0.00010939243441923557	0.0	1.9921906127978326e-05	2.816742718720072e-05
s__bacterium ic1272	0.0	0.0	0.0	0.0	0.0	0.0	0.0	0.0	0.0	0.0	0.0	0.0	0.0	0.0	0.0	3.5177411411552265e-05	0.0	0.0
s__bacterium ic1277	0.0002912804345218717	0.0003808073115003808	0.0	0.0001281777397991882	0.0	0.0	0.0	3.479047436811801e-05	0.001030502885408079	8.30030503621008e-05	0.0	0.00025541334392825725	3.064288778574493e-05	2.502940955622857e-05	0.00030629881637385956	0.0	0.00011953143676786995	2.816742718720072e-05
s__bacterium ic1311	0.0	0.0	0.0	0.0	0.0	0.0	0.0	0.0	0.0	0.0	0.0	0.0	0.0	0.0	8.751394753538845e-05	0.0	0.0	0.0
s__bacterium ic1379	0.000925243733187122	0.0012116596275012117	0.0008342649291709076	0.003930784020508438	0.00013336566440349176	0.0056675955225995375	0.014236713015896433	0.0004522761667855341	0.00262042162289483	0.0057064597123944304	0.002411994784876141	0.0018730311888072197	0.0009805724091438378	0.004605411358346057	0.019165554510250073	0.007035482282310453	0.002251175392461551	0.002619570728409667
s__bacterium ic1391	0.0005482925826294056	0.0	0.0010678591093387616	0.0003204443494979705	0.0006425800193986421	0.001086289141831578	0.0011802456386235385	0.00026092855776088506	0.0003238723354139677	0.0001867568633147268	0.0004997827031725337	0.0006527229900388795	0.0007354293068578783	0.00020023527644982855	0.0008313825015861903	0.0012194835956004784	0.0002390628735357399	0.0009576925243648246
s__bacterium ic1395	0.0	0.0	0.0	0.0	0.0	0.0	0.0	0.0	0.0	0.0	0.0	0.0	0.0	0.0	4.3756973767694225e-05	0.0	0.0	0.0
s__gut metagenome	0.0035467676438839676	0.033926469570033924	0.003003353745015267	0.0015167699209570605	0.008050436469447139	0.0020308883955981673	0.07756426806329067	0.035016612451510776	0.01410316806029914	0.005415949036127078	0.0031508039982616255	0.0086272951726878	0.0018385732671446957	0.020198733511876454	0.005907191458638721	0.017061044534602846	0.005896884213881584	0.0074080333502337895
s__human gut metagenome	0.0007367681579082638	0.0016963234785016964	0.0010178032135885072	0.0013458662678914762	0.00030310378273520856	0.0007084494403249422	0.001327776343451481	0.0003305095064971211	0.0017076904958191026	0.0005395198273536552	0.00045632333767926987	0.0007378607713482986	0.0009192866335723479	0.0016018822115986284	0.000590719145863872	0.00039867732933092565	0.0009960953063989162	0.0009576925243648246
s__marine metagenome	0.0	3.461884650003462e-05	0.0	2.1362956633198035e-05	0.0	0.0	0.0	0.0	0.0	0.0	2.17296827466319e-05	0.0	0.0	0.0	0.0	2.3451607607701508e-05	0.0	2.816742718720072e-05
s__metagenome	0.0023816459057964807	0.0029426019525029424	0.004888792484941518	0.00489211706900235	0.0019762366634335595	0.0021489633023189913	0.0032087928300077455	0.0028702141353697357	0.007625721352019786	0.005291444460583926	0.002368535419382877	0.003973096461106223	0.007599436170864743	0.001802117488048457	0.0019909423064300874	0.0041509345465631665	0.002450394453741334	0.004872964903385724
s__uncultured Acidimicrobidae bacterium	0.0	0.0	0.0	2.1362956633198035e-05	0.0	0.0	0.0	0.0	0.0	0.0	0.0	0.0	0.0	2.502940955622857e-05	0.0	0.0	0.0	0.0
s__uncultured Acidobacteria bacterium	1.7134143207168924e-05	0.0	1.668529858341815e-05	0.0	0.0	0.0	0.0	3.479047436811801e-05	0.0	0.0	0.0	2.8379260436473027e-05	0.0	0.0	0.0	0.0	1.9921906127978326e-05	0.0
s__uncultured Acidobacterium sp.	0.0	6.923769300006924e-05	0.0	0.0	0.0	0.0	0.0	0.0	0.0	0.0	0.0	0.0	0.0	0.0	0.0	0.0	0.0	0.0
s__uncultured Aquabacterium sp.	0.00039408529376488527	0.00031156961850031155	0.00021690888158443596	0.00014954069643238624	4.8496605237633365e-05	0.00016530486940915317	0.0005901228193117693	0.00012176666028841303	0.00010305028854080792	0.00039426448921997884	0.0004128639721860061	0.00045406816698356843	0.00018385732671446958	0.00017520586689359998	0.0003281773032577067	0.00014070964564620906	0.00011953143676786995	0.0005915159709312151
s__uncultured Bacteroidales bacterium	5.140242962150678e-05	3.461884650003462e-05	1.668529858341815e-05	0.0001281777397991882	8.486905916585839e-05	0.00028337977612997685	0.0002581787334488991	0.00010437142310435402	2.9442939583087976e-05	8.30030503621008e-05	0.0	8.513778130941908e-05	0.00012257155114297973	0.00010011763822491427	0.00010939243441923557	3.5177411411552265e-05	0.00013945334289584827	0.0001408371359360036
s__uncultured Bacteroidetes bacterium	0.0	0.0	0.0	0.0	0.0	0.0	3.688267620698558e-05	0.0	1.4721469791543988e-05	0.0	0.0	0.0	0.0	0.0	0.0	0.0	0.0	0.0
s__uncultured Butyricicoccus sp.	0.0	6.923769300006924e-05	0.0	0.0	0.0	0.0	0.0	0.0	2.9442939583087976e-05	0.0	4.34593654932638e-05	0.0	0.0	0.0	6.563546065154134e-05	0.0	0.0	0.0
s__uncultured Chelatococcus sp.	1.7134143207168924e-05	3.461884650003462e-05	0.0	0.0	0.0	0.0	3.688267620698558e-05	0.0	0.0	0.0	0.0	2.8379260436473027e-05	0.0	0.0	6.563546065154134e-05	4.6903215215403016e-05	0.0	0.0
s__uncultured Chloroflexi bacterium	0.0	6.923769300006924e-05	0.0	0.0	0.0	2.3614981344164738e-05	0.0	1.7395237184059006e-05	0.0	2.07507625905252e-05	2.17296827466319e-05	2.8379260436473027e-05	0.0	2.502940955622857e-05	0.0	0.0	0.0	0.0
s__uncultured Clostridia bacterium	0.0007539023011154327	0.00045004500450045	0.0004004471660020356	0.0009613330484939116	0.00042434529582929196	0.0003069947574741416	0.0037989156493195148	0.0013568285003566023	0.0021346131197738784	0.001971322446099894	0.0002390265102129509	0.006158299514714647	0.0037690751976466263	0.0008760293344679999	0.0004813267114446365	9.380643043080603e-05	0.0006773448083512631	0.0001690045631232043
s__uncultured Clostridiaceae bacterium	0.00015420728886452034	0.0004154261580004154	8.342649291709075e-05	0.00027771843623157445	0.0	0.0	0.00011064802862095673	0.00012176666028841303	0.0008832881874926392	0.0003320122014484032	2.17296827466319e-05	0.00028379260436473024	0.0003983575412146841	0.00032538232423097137	6.563546065154134e-05	0.00011725803803850755	0.0002589847796637182	0.0
s__uncultured Clostridiales bacterium	0.0	3.461884650003462e-05	5.005589575025445e-05	0.0	4.8496605237633365e-05	4.7229962688329476e-05	0.0	1.7395237184059006e-05	0.00010305028854080792	0.00012450457554315122	4.34593654932638e-05	0.0	0.00012257155114297973	5.005881911245714e-05	6.563546065154134e-05	4.6903215215403016e-05	9.960953063989162e-05	5.633485437440144e-05
s__uncultured Clostridium sp.	0.0	0.0	0.0	0.0	0.0	0.0	0.0	0.0	0.0	0.0	0.0	0.0	0.0	2.502940955622857e-05	0.0	1.1725803803850754e-05	0.0	5.633485437440144e-05
s__uncultured Dysgonomonas sp.	3.426828641433785e-05	0.0	1.668529858341815e-05	4.272591326639607e-05	0.0	0.0	0.0	0.0	0.0	2.07507625905252e-05	0.0	0.0	0.0	2.502940955622857e-05	0.0	1.1725803803850754e-05	0.0	0.0
s__uncultured Firmicutes bacterium	3.426828641433785e-05	0.00010385653950010386	5.005589575025445e-05	0.0002563554795983764	0.00020611057225994182	4.7229962688329476e-05	3.688267620698558e-05	6.958094873623602e-05	5.888587916617595e-05	2.07507625905252e-05	0.0	0.00011351704174589211	0.0006435006435006435	0.0005506470102370285	0.00019690638195462402	0.0	0.0	0.00011266970874880288
s__uncultured Gemmatimonadetes bacterium	0.0	0.0	1.668529858341815e-05	0.0	1.2124151309408341e-05	0.0	0.0	0.0	0.0	0.0	0.0	0.0	0.0	0.0	0.0	0.0	0.0	0.0
s__uncultured Gemmatimonas sp.	0.0	0.0	0.0	4.272591326639607e-05	0.0	2.3614981344164738e-05	0.0	0.0	1.4721469791543988e-05	2.07507625905252e-05	0.0	0.0	0.0	0.0	0.0	0.0	0.0	0.0
s__uncultured Lactobacillaceae bacterium	0.00035981700735054743	0.005781347365505781	0.000550614853252799	0.0001281777397991882	4.8496605237633365e-05	0.0	3.688267620698558e-05	0.00019134760902464904	0.0008685667177010953	2.07507625905252e-05	4.34593654932638e-05	0.00014189630218236512	0.00015321443892872465	0.0	0.0	0.00019933866466546283	3.984381225595665e-05	0.0003943439806208101
s__uncultured Paracoccus sp.	0.0	0.0	0.0	4.272591326639607e-05	0.0	0.0	3.688267620698558e-05	0.0	2.9442939583087976e-05	0.0	0.0	0.0	3.064288778574493e-05	0.0	0.0	0.0	0.0	2.816742718720072e-05
s__uncultured Pedobacter sp.	0.0	3.461884650003462e-05	0.0	2.1362956633198035e-05	0.0	0.0	0.0	0.0	0.0	0.0	0.0	0.0	0.0	0.0	2.1878486883847112e-05	0.0	0.0	0.0
s__uncultured Porphyromonadaceae bacterium	0.0	0.0	0.0	0.0	2.4248302618816682e-05	0.0	0.0	0.0	0.0	0.0	2.17296827466319e-05	0.0	3.064288778574493e-05	2.502940955622857e-05	8.751394753538845e-05	2.3451607607701508e-05	0.0	2.816742718720072e-05
s__uncultured Pseudoalteromonas sp.	0.0	0.0	0.0	0.0	1.2124151309408341e-05	2.3614981344164738e-05	0.0	1.7395237184059006e-05	0.0	0.0	0.0	5.6758520872946054e-05	0.0	2.502940955622857e-05	4.3756973767694225e-05	1.1725803803850754e-05	1.9921906127978326e-05	0.0
s__uncultured Psychrobacter sp.	0.0	0.0	0.0001001117915005089	2.1362956633198035e-05	0.0	4.7229962688329476e-05	3.688267620698558e-05	0.0	0.0	2.07507625905252e-05	6.51890482398957e-05	0.0	0.0	2.502940955622857e-05	0.0	3.5177411411552265e-05	0.0	0.0
s__uncultured Rhodospirillaceae bacterium	0.0	0.0	5.005589575025445e-05	0.0	0.0	0.0	0.0	0.0	0.0	0.0	2.17296827466319e-05	0.0	0.0	0.0	0.0	0.0	0.0	0.0
s__uncultured Sedimentibacter sp.	3.426828641433785e-05	0.0	0.0	0.0	0.0	0.0	0.0	0.0	1.4721469791543988e-05	2.07507625905252e-05	0.0	0.0	0.0	0.0	6.563546065154134e-05	0.0	1.9921906127978326e-05	0.0
s__uncultured Solirubrobacter sp.	0.0	0.0	0.0	0.0	0.0	0.0	3.688267620698558e-05	3.479047436811801e-05	0.0	0.0	0.0	0.0	0.0	2.502940955622857e-05	0.0	0.0	0.0	0.0
s__uncultured Sphingomonadaceae bacterium	3.426828641433785e-05	0.0001730942325001731	5.005589575025445e-05	2.1362956633198035e-05	2.4248302618816682e-05	0.0	0.0001475307048279423	5.218571155217701e-05	2.9442939583087976e-05	6.225228777157561e-05	6.51890482398957e-05	0.00011351704174589211	0.00018385732671446958	0.00010011763822491427	2.1878486883847112e-05	3.5177411411552265e-05	0.00011953143676786995	0.0001690045631232043
s__uncultured Thermoanaerobacterales bacterium	1.7134143207168924e-05	0.00010385653950010386	3.33705971668363e-05	8.545182653279214e-05	0.0	2.3614981344164738e-05	3.688267620698558e-05	1.7395237184059006e-05	0.0	2.07507625905252e-05	0.0	5.6758520872946054e-05	3.064288778574493e-05	5.005881911245714e-05	0.0	5.862901901925377e-05	1.9921906127978326e-05	0.0
s__uncultured Turicibacter sp.	0.0	0.0	6.67411943336726e-05	8.545182653279214e-05	0.0	0.0	0.0	6.958094873623602e-05	4.4164409374631964e-05	2.07507625905252e-05	0.0	0.0	0.00018385732671446958	0.0	0.0	0.0	0.0	0.0002535068446848065
s__uncultured Verrucomicrobiales bacterium HF0070_30L02	1.7134143207168924e-05	0.0	1.668529858341815e-05	0.0	0.0	0.0	3.688267620698558e-05	1.7395237184059006e-05	0.0	0.0	0.0	0.0	0.0	0.0	0.0	0.0	0.0	0.0
s__uncultured bacterium	0.4513133320768295	0.12774354358512774	0.16213104633507416	0.21217688528092288	0.5996362754607177	0.27280026448779104	0.5048131892450116	0.2298084784386035	0.20549699682016254	0.39241767134942207	0.2088657105606258	0.2613729886199166	0.23794202365630937	0.19758215903686832	0.17752204257553547	0.03850753969184587	0.24531835205992508	0.4136386682440426
s__uncultured beta proteobacterium	3.426828641433785e-05	3.461884650003462e-05	0.0	0.0	0.0	0.0	0.0	5.218571155217701e-05	0.0	2.07507625905252e-05	0.0	0.0	9.192866335723479e-05	2.502940955622857e-05	0.0	2.3451607607701508e-05	1.9921906127978326e-05	0.0
s__uncultured compost bacterium	0.0	0.0	6.67411943336726e-05	0.0	1.2124151309408341e-05	0.0	0.0	0.0	0.0	0.0	0.0	0.0	0.0	0.0	0.0	0.0	0.0	0.0
s__uncultured cyanobacterium	3.426828641433785e-05	3.461884650003462e-05	3.33705971668363e-05	4.272591326639607e-05	2.4248302618816682e-05	0.0	0.0	0.0	0.0	0.0	0.0	0.0	0.00015321443892872465	0.00012514704778114285	4.3756973767694225e-05	2.3451607607701508e-05	1.9921906127978326e-05	0.0
s__uncultured marine bacterium	0.0	0.0	1.668529858341815e-05	0.0	0.0	0.0	0.0	1.7395237184059006e-05	0.0	0.0	6.51890482398957e-05	0.0	0.0	2.502940955622857e-05	0.0	1.1725803803850754e-05	1.9921906127978326e-05	0.0
s__uncultured organism	0.000462621866593561	0.004708163124004708	0.0002335941801678541	0.00021362956633198035	0.00024248302618816683	0.0001889198507533179	0.0015490724006933943	0.0002957190321290031	0.0009568955364503592	0.0023863376979103984	0.0001303780964797914	0.0006811022504753526	0.0006128577557148986	0.0009761469726929142	0.0008095040147023431	0.0012194835956004784	0.0017730496453900709	0.0005351811165568137
s__uncultured rumen bacterium	0.005825608690437435	0.003461884650003462	0.005706372115529008	0.0217261268959624	0.0016973811833171678	0.0018655835261890143	0.002286725924833106	0.0025918903404247916	0.009024260982216464	0.0023033346475482973	0.0036288570186875273	0.002639271220591991	0.015934301648587362	0.017195204365129026	0.0017721574375916163	0.0009615159119157618	0.0018527372699019841	0.036617655343360936
s__uncultured soil bacterium	0.0	0.0	0.0	0.0	1.2124151309408341e-05	0.0	0.0	0.0	0.0	0.0	0.0	0.0	0.0	0.0	0.0	0.0	0.0	2.816742718720072e-05
s__unidentified	0.00022274386169319604	0.00013847538600013847	3.33705971668363e-05	0.0001281777397991882	3.637245392822502e-05	0.0001889198507533179	0.00011064802862095673	0.00024353332057682606	0.0	0.0	4.34593654932638e-05	8.513778130941908e-05	0.00033707176564319423	5.005881911245714e-05	6.563546065154134e-05	8.208062662695528e-05	5.9765718383934975e-05	5.633485437440144e-05
Others	0.5146411253705259	0.7176486879457177	0.38519680309679144	0.6977996154667806	0.35875363724539283	0.6886600859585321	0.37181425884262165	0.4638613947501174	0.6624219762101048	0.5435869768213982	0.7559539330725772	0.6195476345886426	0.5874241588527302	0.6676094410932846	0.7102850766840966	0.8836683004619966	0.6579607936887402	0.37549997183257283
