# Supplementary material for: Effects of dietary tryptophan supplementation on rectal temperature, humoral immunity, and cecal microflora composition of heat-stressed broilers
Source: Front Vet Sci. 2023 Sep 28;10:1247260. doi: 10.3389/fvets.2023.1247260 (PMC10572358; doi:10.3389/fvets.2023.1247260)
Supplement: Supplementary file 3 [file Data_Sheet_1.ZIP › 03_Community/Abundance/Relative_group/Class_group.csv]

	TN	HS_Trp	HS
c__AD3	1.446900541208941e-05	1.250477933026163e-05	2.855690534528154e-06
c__Acidimicrobiia	1.361775484071437e-05	3.963085484376288e-05	1.7559134158301607e-05
c__Acidobacteriia	7.016659316774868e-05	4.4569307079950606e-05	2.8844092309761204e-05
c__Actinobacteria	0.0006727813855419234	0.0004098022709754473	0.00041660130726564647
c__Alphaproteobacteria	0.001052272551304293	0.0012175964962697966	0.0008220197296431135
c__Anaerolineae	1.0297437152717982e-05	0.0	2.2931023061027803e-05
c__Bacilli	0.015076423489022377	0.014893123522833633	0.062060906617199575
c__Bacteroidia	0.576708153634614	0.5121881019218179	0.4919727741031609
c__Blastocatellia (Subgroup 4)	0.0	0.0	1.153961550001154e-05
c__Campylobacteria	3.4468363412754746e-05	8.254149692116078e-05	6.757452230207012e-05
c__Chlamydiae	9.389142395733574e-06	0.0	0.0
c__Chloroflexia	0.0	0.0	8.550690847242127e-06
c__Clostridia	0.36809538478087767	0.43384879467237397	0.4162646038836207
c__Coriobacteriia	0.0002836151865021408	0.0003745653121931854	0.0002611584288331972
c__Deferribacteres	4.275052097050887e-05	8.26888967487488e-05	7.736175300104764e-05
c__Deltaproteobacteria	0.007086537975749953	0.004350884637495244	0.00405864491701599
c__Erysipelotrichia	0.0046778246290238345	0.0052993036441275265	0.003786001954712189
c__Fibrobacteria	0.0	1.2294225402328526e-05	0.0
c__Fusobacteriia	8.343136518742857e-06	0.0	0.0
c__Gammaproteobacteria	0.004533126812579111	0.0024819126214052785	0.002895520412587137
c__Gemmatimonadetes	4.153196285125557e-05	3.010744784282791e-05	7.565641221468976e-05
c__Gitt-GS-136	9.960953063989163e-06	1.2294225402328526e-05	2.780883097236358e-06
c__JG30-KF-CM66	0.0	0.0	4.04138376980278e-06
c__KD4-96	1.8312326038581157e-05	3.327287562604383e-05	3.550541665636157e-05
c__Lentisphaeria	7.2928289612823705e-06	4.729876739412171e-06	6.791520758555611e-06
c__MB-A2-108	8.866139457238215e-06	9.459753478824342e-06	2.215950420283765e-05
c__Melainabacteria	0.00045513045890374057	0.00011522228055985378	0.00018063884231093294
c__Mollicutes	0.0030035045274950773	0.00453510994345262	0.0023580266336049147
c__Negativicutes	0.0065743416138326904	0.00890221129162919	0.0025734482939230472
c__Nitriliruptoria	5.107147964290822e-06	0.0	2.780883097236358e-06
c__Nitrospira	9.27871622366225e-06	9.76872649226958e-06	1.1406381381770281e-05
c__Oxyphotobacteria	0.0004736689185379363	0.0001323759406791591	0.00048654840100479627
c__Phycisphaerae	3.320317687996388e-06	3.6216137911053166e-06	9.330300522205442e-06
c__Rhodothermia	4.694571197866787e-06	0.0	2.02069188490139e-06
c__S0134 terrestrial group	0.0	0.0	4.801574982137749e-06
c__Saccharimonadia	1.6601588439981938e-05	0.0	5.561766194472716e-06
c__Spirochaetia	3.4986060939747965e-05	4.839651306935784e-05	3.624287373649825e-05
c__Synergistia	9.389142395733574e-06	3.624235313303501e-05	0.0006639856437144808
c__TK10	3.6464144806411853e-06	2.899206197343168e-06	0.0
c__Thermoleophilia	4.399218604516034e-05	3.169741298622569e-05	2.623354281510559e-05
c__Verrucomicrobiae	2.5081371857256056e-05	6.446264670859699e-05	4.8044011032724663e-05
c__uncultured Firmicutes bacterium	0.0	0.0	5.711381069056308e-06
c__uncultured bacterium	0.0	0.0	5.711381069056308e-06
