# Supplementary material for: Effects of dietary tryptophan supplementation on rectal temperature, humoral immunity, and cecal microflora composition of heat-stressed broilers
Source: Front Vet Sci. 2023 Sep 28;10:1247260. doi: 10.3389/fvets.2023.1247260 (PMC10572358; doi:10.3389/fvets.2023.1247260)
Supplement: Supplementary file 3 [file Data_Sheet_1.ZIP › 03_Community/Abundance/Relative_group/Family_group.csv]

	TN	HS_Trp	HS
f__A4b	1.0297437152717982e-05	0.0	2.2931023061027803e-05
f__AEGEAN-169 marine group	8.603172465817037e-06	3.6216137911053166e-06	9.330300522205442e-06
f__Acetobacteraceae	1.9543006339751257e-06	2.3544922130189183e-05	5.636573631764513e-06
f__Acholeplasmataceae	2.2274450015783115e-05	1.5752685834082726e-05	5.636573631764513e-06
f__Acidaminococcaceae	0.006555712207661425	0.008875544296741795	0.0025734482939230472
f__Acidobacteriaceae (Subgroup 1)	1.5633814639790346e-05	1.6643208516827177e-05	1.4582020393462769e-05
f__Actinomarinaceae	9.446186581342941e-06	1.3764047570659116e-05	2.780883097236358e-06
f__Akkermansiaceae	0.0	6.084103291749168e-05	3.25962458811516e-05
f__Alcanivoracaceae	0.0	7.360734895771994e-06	5.711381069056308e-06
f__Anaeroplasmataceae	1.2073880132928396e-05	2.141552409519015e-05	4.4832554245743566e-05
f__Azospirillaceae	3.6021395503291724e-05	3.4244483689043414e-05	3.201286687379076e-05
f__Bacillaceae	0.00048427916480937877	0.00010543957362620431	0.0003115269619935913
f__Bacteroidaceae	0.00024642636655351286	0.0003461380056760242	0.00012808045760641146
f__Barnesiellaceae	0.33942778315226785	0.29371055638138244	0.32294100886629035
f__Bdellovibrionaceae	3.6464144806411853e-06	0.0	8.625498284533924e-06
f__Beijerinckiaceae	2.677133486368723e-05	1.4335449872330636e-05	2.0165113784545463e-05
f__Bifidobacteriaceae	0.00014177354673495122	5.7638665583571974e-05	0.00012407304284256312
f__Blastocatellaceae	0.0	0.0	1.153961550001154e-05
f__Burkholderiaceae	0.0005269862098823586	0.0012144905138327339	0.0012342717495091085
f__Carnobacteriaceae	1.6881028343101388e-05	2.218533225753429e-05	3.069325715540348e-05
f__Caulobacteraceae	6.782837135140727e-05	2.3309848159369784e-05	3.05965046210043e-05
f__Cellvibrionaceae	0.0	0.0	1.3144224273846823e-05
f__Chitinophagaceae	6.648871831841913e-06	2.899206197343168e-06	2.780883097236358e-06
f__Christensenellaceae	0.013286438541014167	0.026666961575566833	0.014952511562912186
f__Chthoniobacteraceae	2.5081371857256056e-05	3.6216137911053166e-06	1.5447765151573062e-05
f__Clade I	1.5068101028279984e-05	1.6880260918804135e-05	2.0762453742460026e-05
f__Clostridiaceae 1	2.5960687580678197e-05	3.7360845061141474e-05	6.5889541750178e-05
f__Clostridiales Incertae Sedis	7.817202535900503e-06	6.075192089695982e-06	0.0
f__Clostridiales vadinBB60 group	0.01007675302823428	0.017697518589496048	0.007016535201853329
f__Coriobacteriaceae	9.960953063989163e-06	1.4189630218236513e-05	0.0
f__Cyanobiaceae	5.961991506933642e-05	1.5817420107921708e-05	3.176581709993659e-05
f__Deferribacteraceae	4.275052097050887e-05	8.26888967487488e-05	7.736175300104764e-05
f__Defluviitaleaceae	0.000526081709111598	0.0006924231984938448	0.0001812658976940761
f__Desulfovibrionaceae	0.007067256375993398	0.004326951881579353	0.004032460284573155
f__Devosiaceae	2.0264475832321398e-05	6.015057246532455e-05	1.8660601044410884e-05
f__Dongiaceae	1.0214295928581643e-05	8.600690999754927e-06	8.550690847242127e-06
f__Dysgonomonadaceae	0.00018352028810578462	0.00018809357025401994	0.00016075699626666104
f__Eggerthellaceae	0.0002736542334381516	0.0003603756819749489	0.0002611584288331972
f__Enterobacteriaceae	0.0033462113421761142	0.0004650923740982607	0.0009893043207759606
f__Enterococcaceae	7.92733646160158e-05	9.184722707307324e-05	7.127845835124161e-05
f__Erysipelotrichaceae	0.0046778246290238345	0.0052993036441275265	0.003786001954712189
f__Eubacteriaceae	0.00010704257799205832	9.660614045151495e-05	0.0001008348986579135
f__F082	0.0	1.2294225402328526e-05	2.02069188490139e-06
f__Family XI	1.4259561129919946e-05	2.3204340889115865e-05	5.711381069056308e-06
f__Family XIII	0.000971919151179894	0.0010920941333848926	0.0006774997831088876
f__Firmicutes bacterium CAG:822	0.0	3.888831331856927e-05	0.0
f__Flavobacteriaceae	0.0010042440126441458	0.0013068758956887687	0.0008279960328789154
f__Fusobacteriaceae	8.343136518742857e-06	0.0	0.0
f__Gemmatimonadaceae	4.153196285125557e-05	3.010744784282791e-05	7.565641221468976e-05
f__Geobacteraceae	9.77228337398774e-06	2.3932755915891443e-05	8.436875191629218e-06
f__Geodermatophilaceae	2.697117205388479e-05	2.2686940402848118e-05	3.1833016962530615e-05
f__Haliangiaceae	0.0	0.0	9.12225896667239e-06
f__Halomonadaceae	3.320317687996388e-06	6.62182743517704e-05	0.0
f__Helicobacteraceae	3.114804572475836e-05	7.964229072381761e-05	6.479363920483376e-05
f__Heliobacteriaceae	0.0	2.899206197343168e-06	5.76980775000577e-06
f__Hydrogenophilaceae	0.0	0.0	8.625498284533924e-06
f__Hyphomonadaceae	0.0	1.4872310518965971e-05	0.0
f__Ilumatobacteraceae	0.0	1.6820488374596336e-05	5.581184657101063e-06
f__Intrasporangiaceae	3.370867469974082e-05	2.681783561481657e-05	5.711381069056308e-06
f__JG30-KF-CM45	0.0	0.0	8.550690847242127e-06
f__Lachnospiraceae	0.0435183834347987	0.049079232360044196	0.03514733298838465
f__Lactobacillaceae	0.013670700107182687	0.014448582267764451	0.0612017015960625
f__Lentimicrobiaceae	0.0	0.0	4.04138376980278e-06
f__Leuconostocaceae	0.00023039366604168902	4.729876739412171e-06	3.14125958798097e-05
f__Magnetospirillaceae	0.0	2.899206197343168e-06	5.581184657101063e-06
f__Marinifilaceae	0.0021340454846477336	0.0026058638486437338	0.00148001100482523
f__Marinilabiliaceae	1.3035556876374759e-05	3.318574776442915e-05	6.062075654704171e-06
f__Methylophilaceae	8.014888885863174e-06	2.899206197343168e-06	3.935830224027457e-06
f__Microbacteriaceae	7.181306529705274e-05	4.852426590343441e-05	9.314960070923915e-05
f__Micrococcaceae	0.00023074379118149138	0.00019769047300182742	0.00012439286673223505
f__Micromonosporaceae	6.125868893346554e-06	6.916920863508401e-06	2.855690534528154e-06
f__Micropepsaceae	1.4140757779209728e-05	9.420026185791653e-06	1.8517850617490225e-05
f__Microscillaceae	2.300474639621306e-05	0.0	5.581184657101063e-06
f__Microtrichaceae	0.0	9.04631889850743e-06	5.636573631764513e-06
f__Mitochondria	9.31054540274192e-05	5.912038730344865e-06	3.997966748339416e-05
f__Moraxellaceae	0.0003834084687288636	0.00037183344981724055	0.000338235237531507
f__Muribaculaceae	0.0004277957236477286	0.0006710848804675402	0.0007051467102645988
f__Mycoplasmataceae	6.983225991925473e-05	0.00024686624092743354	0.00012341337094135677
f__Nitriliruptoraceae	5.107147964290822e-06	0.0	2.780883097236358e-06
f__Nitrosomonadaceae	4.349038243898571e-05	2.5514225988723005e-05	4.1771985088505813e-05
f__Nitrospiraceae	9.27871622366225e-06	9.76872649226958e-06	1.1406381381770281e-05
f__Nocardiaceae	3.6464144806411853e-06	1.9421700193770033e-05	3.5604927721996724e-06
f__Nocardioidaceae	3.5822789678088074e-05	1.2294225402328526e-05	1.489206671667816e-05
f__Paludibacteraceae	1.5404585117008803e-05	3.4584604317542004e-06	2.4238747995225936e-05
f__Parachlamydiaceae	9.389142395733574e-06	0.0	0.0
f__Peptococcaceae	0.0009926241156839291	0.001046749488173517	0.000659499376235537
f__Peptostreptococcaceae	0.005739890616640742	0.007353589685928663	0.002522153682101125
f__Phormidiaceae	3.6464144806411853e-06	0.0	2.3826088435715387e-05
f__Phycisphaeraceae	3.320317687996388e-06	0.0	5.76980775000577e-06
f__Planococcaceae	0.00015770132371449374	0.00014718863343395628	0.00023515630774106498
f__Prevotellaceae	0.002448004381870767	0.01870138309383594	5.0756421512207266e-05
f__Prolixibacteraceae	0.0	1.2294225402328526e-05	0.0
f__Pseudoalteromonadaceae	1.6739015542625313e-05	1.235895967616751e-05	5.956522108928847e-06
f__Pseudomonadaceae	0.00010583822969746644	0.00015852452239525512	0.000120084703830234
f__Pseudonocardiaceae	1.7579878817916333e-05	8.351490530517488e-06	5.561766194472716e-06
f__Rhizobiaceae	6.244332685736443e-05	5.01418102726044e-05	4.854077171486313e-05
f__Rhodanobacteraceae	1.3450284483033678e-05	5.9139830923100634e-05	2.5377314365674698e-05
f__Rhodobacteraceae	7.130288451223921e-05	0.00014536350189461118	0.0001325287005179988
f__Rhodocyclaceae	4.176471385039477e-05	4.0264008120799754e-05	4.908794710166582e-05
f__Rhodothermaceae	4.694571197866787e-06	0.0	2.02069188490139e-06
f__Rikenellaceae	0.22564382863346122	0.18484937519476588	0.1569335227969225
f__Ruminococcaceae	0.2811669046442627	0.31759817816393876	0.3477617609177412
f__SAR116 clade	0.0	7.6290829367553385e-06	4.801574982137749e-06
f__SC-I-84	2.672193110819053e-05	1.2156079023783702e-05	1.1481188819062078e-05
f__Salinisphaeraceae	0.0	9.459753478824342e-06	0.0
f__Saprospiraceae	7.2928289612823705e-06	2.899206197343168e-06	9.330300522205442e-06
f__Solibacteraceae (Subgroup 3)	3.4791305634132294e-05	8.351490530517488e-06	5.76980775000577e-06
f__Sphingobacteriaceae	1.1989550999384042e-05	0.0	0.0001214677234932044
f__Sphingomonadaceae	0.000392756136806704	0.0005195806337216169	0.00022922807900239926
f__Spirochaetaceae	3.4986060939747965e-05	4.839651306935784e-05	3.624287373649825e-05
f__Staphylococcaceae	1.2503537277918153e-05	2.386471628232599e-05	1.0727350982583066e-05
f__Stappiaceae	0.0	7.080074222859517e-06	2.02069188490139e-06
f__Streptococcaceae	3.988513525799209e-05	1.8237724336348427e-05	9.047488668913938e-05
f__Streptomycetaceae	3.2690690519211316e-05	9.459753478824342e-06	8.550690847242127e-06
f__Streptosporangiaceae	8.340985678507971e-06	0.0	0.0
f__Sulfurospirillaceae	3.320317687996388e-06	2.899206197343168e-06	2.780883097236358e-06
f__Synergistaceae	9.389142395733574e-06	3.624235313303501e-05	0.0006639856437144808
f__Syntrophomonadaceae	4.171568259371428e-06	4.729876739412171e-06	2.780883097236358e-06
f__Tannerellaceae	4.562038988649067e-05	3.8681640368538996e-05	4.873585485384329e-05
f__Terasakiellaceae	8.361093532974126e-05	4.25191805587178e-05	7.262867846639524e-05
f__Thermoactinomycetaceae	0.0001819059294929633	2.899206197343168e-06	2.780883097236358e-06
f__Unknown Family	1.0214295928581643e-05	0.0	0.0
f__Victivallaceae	7.2928289612823705e-06	4.729876739412171e-06	6.791520758555611e-06
f__WD2101 soil group	0.0	3.6216137911053166e-06	3.5604927721996724e-06
f__Weeksellaceae	2.9129835085447504e-05	7.794470667777471e-05	4.275966414873375e-05
f__Xanthobacteraceae	0.00013763837174031053	0.00010742273419751553	0.00011413477595729977
f__Xanthomonadaceae	6.966732168637572e-06	3.660068860550419e-05	4.853250960502553e-05
f__env.OPS 17	8.9210328026127e-06	6.147112701164263e-06	2.855690534528154e-06
f__gut metagenome	0.0001377180226711246	0.0001309904862327046	7.519902630605137e-05
f__metagenome	0.0	0.0	1.4287843754782738e-05
f__possible family 01	0.0	1.2294225402328526e-05	0.0
f__uncultured	0.00010227982152911514	0.00016192004963978837	3.828629975359793e-05
f__uncultured Chloroflexi bacterium	4.171568259371428e-06	1.4709157159614855e-05	1.5475445724038997e-05
f__uncultured Firmicutes bacterium	0.0	0.0	5.711381069056308e-06
f__uncultured Gemmatimonadetes bacterium	0.0	0.0	4.801574982137749e-06
f__uncultured Rhodospirillaceae bacterium	0.0	3.6216137911053166e-06	8.342649291709075e-06
f__uncultured bacterium	0.0021849645248017582	0.002280203062593022	0.0010929451478503126
f__uncultured organism	1.5321443892872466e-05	1.6522493996426866e-05	0.0
f__uncultured rumen bacterium	9.772292065104917e-05	5.32744596465772e-05	0.00011573087637867928
