# Supplementary material for: Effects of dietary tryptophan supplementation on rectal temperature, humoral immunity, and cecal microflora composition of heat-stressed broilers
Source: Front Vet Sci. 2023 Sep 28;10:1247260. doi: 10.3389/fvets.2023.1247260 (PMC10572358; doi:10.3389/fvets.2023.1247260)
Supplement: Supplementary file 3 [file Data_Sheet_1.ZIP › 03_Community/Abundance/Relative_group/Genus_group.csv]

	TN	HS_Trp	HS
g__ASF356	3.0362855998953938e-05	6.916920863508401e-06	2.2016503642364644e-05
g__Acholeplasma	2.2274450015783115e-05	1.5752685834082726e-05	5.636573631764513e-06
g__Acidipila	7.2928289612823705e-06	0.0	2.855690534528154e-06
g__Acidovorax	1.2925130704303435e-05	0.0	1.0571382732143517e-05
g__Acinetobacter	0.0002269123791994663	0.00025764858287332255	0.0001992794448386266
g__Adlercreutzia	0.00017774162517299164	0.00013354860845996914	8.743463792965801e-05
g__Akkermansia	0.0	6.084103291749168e-05	3.25962458811516e-05
g__Alcanivorax	0.0	7.360734895771994e-06	5.711381069056308e-06
g__Alistipes	0.22542929224418887	0.18464047705302278	0.15678896344657325
g__Alloprevotella	0.0	0.0	7.871660448054913e-06
g__Allorhizobium-Neorhizobium-Pararhizobium-Rhizobium	2.429403129121675e-05	3.308245562954219e-05	2.0848588825607004e-05
g__Aminobacterium	4.694571197866787e-06	1.4160148445719033e-05	1.1997367963828888e-05
g__Anaerocella	1.465552426185595e-05	2.1066823788712228e-05	7.79049963490716e-06
g__Anaerocolumna	8.014888885863174e-06	5.912038730344865e-06	6.716713321263814e-06
g__Anaerofilum	0.000596600622768139	0.0008067437978747629	0.00023921115066302822
g__Anaerofustis	0.00010704257799205832	9.660614045151495e-05	0.0001008348986579135
g__Anaeroplasma	1.2073880132928396e-05	2.141552409519015e-05	4.4832554245743566e-05
g__Anaerostipes	4.165291704220068e-05	7.800164192058659e-05	1.3912506302954955e-05
g__Anaerotruncus	4.8410985132780905e-05	8.200002218186203e-05	5.131540810646303e-05
g__Angelakisella	7.2928289612823705e-06	4.90715659718133e-06	1.2832366613455653e-05
g__Aquabacterium	0.00025649959170184506	0.00034602273275509063	0.00021431766082146756
g__Aridibacter	0.0	0.0	1.153961550001154e-05
g__Arthrobacter	0.0	0.0	2.4923449405397707e-05
g__Azoarcus	1.198877079527193e-05	8.811244927688033e-06	1.2486521071269585e-05
g__Azospirillum	1.7590266114000352e-05	2.7327562825535016e-05	1.153961550001154e-05
g__Bacillus	0.0002629735179212268	8.697618592029501e-06	0.00018595403761418987
g__Bacteroides	0.00024642636655351286	0.0003461380056760242	0.00012808045760641146
g__Barnesiella	0.3389055373289043	0.2908919315507892	0.3225719696235058
g__Bdellovibrio	3.6464144806411853e-06	0.0	8.625498284533924e-06
g__Bifidobacterium	0.00014177354673495122	5.7638665583571974e-05	0.00012407304284256312
g__Bilophila	0.00018766276206284938	8.329711719542228e-05	5.76980775000577e-06
g__Blastococcus	2.697117205388479e-05	2.2686940402848118e-05	3.1833016962530615e-05
g__Blautia	0.005512905788442103	0.00621851808409288	0.0037906572178440187
g__Bosea	8.014888885863174e-06	3.4584604317542004e-06	1.153961550001154e-05
g__Bradyrhizobium	7.480123259124499e-05	4.5099079541844157e-05	5.566749273462102e-05
g__Brevundimonas	3.082487997646056e-05	1.716273545820552e-05	1.5613249710692012e-05
g__Burkholderia-Caballeronia-Paraburkholderia	1.0707863078907133e-05	1.9065326611742803e-05	5.4172496303165844e-05
g__Butyricicoccus	0.002133590746197121	0.0028438298423039544	0.0012492389736375468
g__Butyrivibrio	6.383267704908453e-05	1.4721469791543988e-05	0.00014206446448199907
g__CHKCI001	0.00031859261467763694	0.0003523798821547226	0.0004825083684163909
g__CHKCI002	4.9138393924449724e-05	0.00013961203721056707	7.894820831579867e-05
g__CL500-3	3.320317687996388e-06	0.0	5.76980775000577e-06
g__Candidatus Actinomarina	9.446186581342941e-06	1.3764047570659116e-05	2.780883097236358e-06
g__Candidatus Arthromitus	9.801719162157609e-06	1.70241021417407e-05	4.48560499028237e-05
g__Candidatus Ovatusbacter	1.0214295928581643e-05	0.0	0.0
g__Candidatus Soleaferrea	0.00019916872708962112	0.0003219822780583515	0.00015983860250880534
g__Candidatus Solibacter	3.4791305634132294e-05	8.351490530517488e-06	5.76980775000577e-06
g__Candidatus Udaeobacter	2.5081371857256056e-05	3.6216137911053166e-06	1.5447765151573062e-05
g__Caproiciproducens	0.0005850389362261368	0.00015719075594833518	0.00017267609548996172
g__Carnobacterium	1.3560710655105001e-05	1.0375381295262602e-05	3.069325715540348e-05
g__Caulobacter	3.700349137494672e-05	6.147112701164263e-06	1.4983254910312289e-05
g__Cellvibrio	0.0	0.0	1.3144224273846823e-05
g__Chelatococcus	1.875644597782406e-05	1.0876989440576435e-05	8.625498284533924e-06
g__Christensenellaceae R-7 group	0.013130729470171585	0.026506581112931138	0.014869696940442219
g__Chryseobacterium	8.603172465817037e-06	3.915376674133534e-05	1.0646190169435313e-05
g__Chryseolinea	2.300474639621306e-05	0.0	5.581184657101063e-06
g__Chujaibacter	8.343136518742857e-06	4.022032396545195e-05	1.3266130746232898e-05
g__Clade Ia	1.5068101028279984e-05	1.6880260918804135e-05	2.0762453742460026e-05
g__Cloacibacterium	2.0526662619630466e-05	3.879093993643938e-05	3.2113473979298446e-05
g__Clostridium sensu stricto 1	1.6158968418520587e-05	2.0336742919400775e-05	2.1033491847354298e-05
g__Cobetia	3.320317687996388e-06	6.62182743517704e-05	0.0
g__Collinsella	9.960953063989163e-06	1.4189630218236513e-05	0.0
g__Cupriavidus	7.817202535900503e-06	1.0641915469757036e-05	7.871660448054913e-06
g__Cyanobium PCC-6307	2.3800464140891258e-05	0.0	2.8205324327736924e-05
g__DMER64	3.320317687996388e-06	9.605573132918463e-06	0.0
g__DTU089	0.0003680919444652051	0.0007919487071277367	0.00019873446078572503
g__Dactylosporangium	6.125868893346554e-06	6.916920863508401e-06	2.855690534528154e-06
g__Defluviitaleaceae UCG-011	0.000526081709111598	0.0006924231984938448	0.0001812658976940761
g__Desulfotomaculum	4.363958450869267e-05	7.428567112725624e-05	1.4320498597247897e-05
g__Desulfovibrio	2.701644127243058e-05	0.0008173309152840276	3.211344614956686e-05
g__Devosia	2.0264475832321398e-05	6.015057246532455e-05	1.8660601044410884e-05
g__Dielma	6.640635375992775e-05	0.0001039761810719424	0.000814234366726878
g__Dokdonella	0.0	1.4189630218236513e-05	8.550690847242127e-06
g__Domibacillus	1.3534613616578032e-05	3.4584604317542004e-06	3.5604927721996724e-06
g__Dongia	1.0214295928581643e-05	8.600690999754927e-06	8.550690847242127e-06
g__Dubosiella	4.694571197866787e-06	1.4160148445719033e-05	0.000110882276671956
g__Eggerthella	5.600715114616311e-06	1.716273545820552e-05	7.7320729539577e-06
g__Eisenbergiella	0.0027407725660953883	0.0036266178157293998	0.002657874435507081
g__Ellin6055	1.1335206573859561e-05	3.0493303197372615e-05	7.871660448054913e-06
g__Ellin6067	2.578420056303625e-05	1.8330770950720173e-05	2.2736046592267137e-05
g__Enterococcus	7.92733646160158e-05	9.184722707307324e-05	7.127845835124161e-05
g__Erysipelatoclostridium	0.001511730975584738	0.0016849102108296395	0.0015259508156632302
g__Erysipelothrix	1.4784714908650187e-05	5.352784495933833e-06	0.0
g__Escherichia-Shigella	0.003255701854349086	0.0004545640849641622	0.0009751594775816507
g__Ezakiella	0.0	1.7292302158771002e-05	0.0
g__Faecalibacterium	0.15678366595178125	0.18724960738015717	0.2520285086744014
g__Faecalibaculum	1.270946008372996e-05	3.4584604317542004e-06	1.964511717181539e-05
g__Family XIII AD3011 group	0.0005471712703721585	0.0005203929044107649	0.0003931317694927681
g__Family XIII UCG-001	0.00010721231047009217	0.00013508613841598267	8.390162660712825e-05
g__Fermentimonas	4.1565066432298674e-05	3.096542957016897e-05	3.6296353977180066e-05
g__Firmicutes bacterium CAG:822	0.0	3.888831331856927e-05	0.0
g__Flavobacterium	0.00011178567547410585	0.00018623546648325644	0.00012120275569818186
g__Flavonifractor	0.000866924447569911	0.0012705722652572224	0.000799490795382096
g__Formosa	6.640635375992776e-06	2.453578298590665e-06	5.956522108928847e-06
g__Fournierella	0.002450940954697146	0.00046709610872617885	0.0005789676768564507
g__GCA-900066225	0.0007867600778323269	0.0010012925589897444	0.0005595676693187907
g__GCA-900066575	0.0008920449389788072	0.0011189631081181285	0.0005756940025556537
g__Gemmatimonas	8.866139457238215e-06	1.67890281709213e-05	1.6826623518432572e-05
g__Geobacter	9.77228337398774e-06	2.3932755915891443e-05	8.436875191629218e-06
g__Geovibrio	3.320317687996388e-06	0.0	5.956522108928847e-06
g__Gordonibacter	2.9447695422243165e-05	5.68931535557488e-05	7.445143501673788e-05
g__Haliangium	0.0	0.0	9.12225896667239e-06
g__Halocynthiibacter	1.9407139645332104e-05	1.1987230820040846e-05	3.219460696271461e-05
g__Harryflintia	6.393134528894905e-05	0.00011965364093483037	3.360311029548485e-05
g__Helicobacter	6.648871831841913e-06	6.026799109862955e-05	6.20127561075974e-05
g__Hirschia	0.0	1.4872310518965971e-05	0.0
g__Holdemanella	1.2514704778114284e-05	3.4584604317542004e-06	0.0
g__Holdemania	2.6979408509733924e-05	7.484644146225389e-05	8.144149957846508e-05
g__Hydrogenispora	0.0	2.899206197343168e-06	5.76980775000577e-06
g__Hydrogenoanaerobacterium	0.00011615956484722792	6.90644745660265e-05	5.130992276465684e-05
g__Hydrogenophaga	0.0	9.76872649226958e-06	6.822266867039138e-06
g__Hydrogenophilus	0.0	0.0	8.625498284533924e-06
g__Intestinimonas	0.00019435462138624375	0.000311962773934565	8.409078754827635e-05
g__Kroppenstedtia	0.00015273461364783382	0.0	0.0
g__Lachnoclostridium	0.0012380211221588347	0.001657217241503635	0.0007122578034304564
g__Lachnospira	6.699906769841239e-05	5.83840012352215e-05	4.770908873480631e-05
g__Lachnospiraceae FCS020 group	3.8062815592368445e-05	5.067275216648267e-05	1.0646190169435313e-05
g__Lachnospiraceae NC2004 group	0.0001121059116297175	0.00016440290805503323	4.886710139761499e-05
g__Lachnospiraceae NK4A136 group	0.0001720352934259517	0.00012935715027221102	7.371475010513372e-05
g__Lachnospiraceae UCG-010	0.0001923715244454211	0.00017497642977686706	0.00018712087509637322
g__Lactobacillus	0.013663145091434096	0.014448582267764451	0.061179038448173545
g__Lactococcus	9.9691895198383e-06	4.729876739412171e-06	7.7320729539577e-06
g__Lentimicrobium	0.0	0.0	4.04138376980278e-06
g__Leuconostoc	0.0001265226630779081	0.0	0.0
g__Luteimonas	3.320317687996388e-06	2.192480551605328e-05	1.9122073579385648e-05
g__Lutibacter	0.0	7.360734895771994e-06	2.02069188490139e-06
g__Lysobacter	3.6464144806411853e-06	0.0	9.622568426903842e-06
g__ML602J-51	7.181306529705274e-05	4.852426590343441e-05	9.314960070923915e-05
g__MND1	1.770618187594946e-05	7.1834550380028355e-06	1.903593849623867e-05
g__Macellibacteroides	4.562038988649067e-05	3.8681640368538996e-05	4.873585485384329e-05
g__Mailhella	0.0008762670119306006	0.0002661580163124901	0.0011144522368528359
g__Marmoricola	2.5608493749506426e-05	0.0	5.76980775000577e-06
g__Marvinbryantia	0.00031578645774578326	0.00038762494917522305	0.00018688103235631087
g__Massilia	3.4393191661961395e-05	1.984881548264967e-05	3.1538868153582174e-05
g__Merdibacter	0.00019299464951419323	7.109274196959529e-05	4.421029224659905e-05
g__Mesorhizobium	2.9806159047404823e-05	1.0142433779553801e-05	2.365079911945334e-05
g__Mucispirillum	3.943020328251248e-05	8.26888967487488e-05	7.14052308921188e-05
g__Mycoplasma	6.983225991925473e-05	0.00024686624092743354	0.00012341337094135677
g__NS5 marine group	0.0	0.0	1.9122073579385648e-05
g__Negativibacillus	0.0028538675223469937	0.0035575736898078064	0.0016035551702708421
g__Niastella	6.648871831841913e-06	2.899206197343168e-06	2.780883097236358e-06
g__Nitrospira	9.27871622366225e-06	9.76872649226958e-06	1.1406381381770281e-05
g__Niveispirillum	1.8431129389291372e-05	6.916920863508401e-06	2.047325137377922e-05
g__Nocardioides	1.0214295928581643e-05	1.2294225402328526e-05	9.12225896667239e-06
g__Novibacillus	0.0	2.899206197343168e-06	2.780883097236358e-06
g__Novosphingobium	0.00019478146238906886	0.00034968032268964676	0.00010768387633737866
g__OM43 clade	8.014888885863174e-06	2.899206197343168e-06	3.935830224027457e-06
g__Occallatibacter	8.340985678507971e-06	1.6643208516827177e-05	1.1726329858934617e-05
g__Odoribacter	0.0021340454846477336	0.0026058638486437338	0.00148001100482523
g__Oscillibacter	0.0014497704345304834	0.001413776633592968	0.0009000728202309031
g__Oscillospira	1.823207240320593e-05	0.0	0.0
g__Paenarthrobacter	5.600715114616311e-06	1.474780370091919e-05	2.780883097236358e-06
g__Paenisporosarcina	1.920808265924666e-05	3.531120547782867e-05	5.5616706560801184e-05
g__Paludibacter	6.125868893346554e-06	3.4584604317542004e-06	1.5613249710692012e-05
g__Pannonibacter	0.0	7.080074222859517e-06	2.02069188490139e-06
g__Papillibacter	9.438465949264747e-05	9.449176659436316e-05	0.00013731888635834524
g__Paracoccus	9.801719162157609e-06	1.1054269298345592e-05	7.120985544399345e-06
g__Parasutterella	8.014888885863174e-06	0.000634382344869847	0.0007502844559918715
g__Pediococcus	7.555015748591437e-06	0.0	0.0
g__Pedobacter	3.6464144806411853e-06	0.0	9.330300522205442e-06
g__Pelomonas	1.4466854571854526e-05	1.1646797602920571e-05	9.27187384125598e-06
g__Peptococcus	3.8512425121489125e-05	2.7015695193872515e-05	1.827270957761769e-05
g__Petrimonas	1.726201848112067e-05	2.0474295484137244e-05	3.265163485581504e-05
g__Phascolarctobacterium	0.006555712207661425	0.00886104826575508	0.002567886527728574
g__Phocea	0.0	0.0	8.567071603584464e-06
g__Planococcus	0.00011239118015541516	7.06104109123499e-05	0.00015370907638945198
g__Polaromonas	3.47891547938974e-05	2.8841726379561684e-05	1.7897372125789904e-05
g__Prevotellaceae UCG-001	0.002448004381870767	0.01870138309383594	4.2884761064152344e-05
g__Proteiniborus	7.817202535900503e-06	6.075192089695982e-06	0.0
g__Proteiniphilum	0.00012273890255839014	0.0001294106176175031	9.180900743366593e-05
g__Pseudarthrobacter	0.00018863466320116634	0.000178212792561496	9.383284369507282e-05
g__Pseudoalteromonas	1.6739015542625313e-05	1.235895967616751e-05	5.956522108928847e-06
g__Pseudolabrys	8.014888885863174e-06	1.0705568991867665e-05	1.80482872657423e-05
g__Pseudomonas	0.00010583822969746644	0.00015852452239525512	0.000120084703830234
g__Psychrilyobacter	8.343136518742857e-06	0.0	0.0
g__Psychrobacter	0.0001564960895293973	0.0001071047927210585	0.00013501996246885296
g__Rhodanobacter	5.107147964290822e-06	4.729876739412171e-06	3.5604927721996724e-06
g__Rhodococcus	3.6464144806411853e-06	1.9421700193770033e-05	3.5604927721996724e-06
g__Rikenella	0.00010763126782564721	1.2294225402328526e-05	2.116549959648533e-05
g__Rikenellaceae RC9 gut group	9.509316382566563e-06	1.4366910076005671e-05	9.705637974033225e-06
g__Romboutsia	0.005035018002578624	0.0058854008864820395	0.002327822386137045
g__Roseburia	3.5706873916138965e-05	4.0721050972052193e-05	0.00016271605200275972
g__Rothia	3.650841286570869e-05	4.729876739412171e-06	2.855690534528154e-06
g__Ruegeria	9.389142395733574e-06	1.0259941093115162e-05	1.4911485179306506e-05
g__Ruminiclostridium	7.817982740012614e-06	3.003816289286546e-05	8.08276753960556e-06
g__Ruminiclostridium 1	5.6119771614055205e-05	0.00011466022986011302	3.117414815300658e-05
g__Ruminiclostridium 5	0.0009470675633808677	0.0014883122564129908	0.0003919203528995778
g__Ruminiclostridium 6	1.9543006339751257e-06	3.4584604317542004e-06	5.76980775000577e-06
g__Ruminiclostridium 9	0.0002512651343767053	0.00019482494921161067	0.00010938410867330872
g__Ruminococcaceae NK4A214 group	0.004182676016814869	0.0058611201997815126	0.0014321014164471251
g__Ruminococcaceae UCG-002	2.3568320608619513e-05	4.369234234553229e-05	8.492264166292666e-06
g__Ruminococcaceae UCG-004	0.00022432407582073484	0.0005744548616768881	0.00031010161642078824
g__Ruminococcaceae UCG-005	0.009547145334818529	0.012509228515919993	0.0035736322917803705
g__Ruminococcaceae UCG-009	0.0004800605832263627	0.0004527388878084167	0.0003769644521178789
g__Ruminococcaceae UCG-010	0.0012482221077661957	0.001957776685412183	0.0009904977667240702
g__Ruminococcaceae UCG-011	0.0	1.2294225402328526e-05	0.0
g__Ruminococcaceae UCG-013	0.0013907027713214997	0.0015720954000970934	0.0018509311255168436
g__Ruminococcaceae UCG-014	0.0350592168320006	0.026985429921290018	0.026477756022844356
g__Ruminococcaceae V9D2013 group	3.6261463483039075e-05	3.5713313785902015e-05	2.6860499909199303e-05
g__Ruminococcus 1	0.0012655908754263	0.0015090417292710813	0.0018318475697872013
g__Ruminococcus 2	0.00016661423375972017	0.00033080441089426124	0.0002343200032548664
g__Ruminofilibacter	1.3035556876374759e-05	3.318574776442915e-05	6.062075654704171e-06
g__Saccharomonospora	0.0	8.351490530517488e-06	5.561766194472716e-06
g__Saccharopolyspora rectivirgula	1.7579878817916333e-05	0.0	0.0
g__Salinisphaera	0.0	9.459753478824342e-06	0.0
g__Schrenkiella parvula	0.0	5.912038730344865e-06	2.855690534528154e-06
g__Sedimentibacter	1.4259561129919946e-05	5.912038730344865e-06	5.711381069056308e-06
g__Sellimonas	0.0008022756575261709	0.0006483173983125881	0.0004305751531177274
g__Shuttleworthia	0.0025406498355887044	0.0027733359304116453	0.0023526778969508353
g__Slackia	0.0	1.3159147290458329e-05	5.76980775000577e-06
g__Solibacillus	1.2567447283253884e-05	0.0	2.22700320186122e-05
g__Sphaerisporangium	8.340985678507971e-06	0.0	0.0
g__Sphaerochaeta	3.4986060939747965e-05	3.9350194170850406e-05	3.624287373649825e-05
g__Sphingobacterium	8.343136518742857e-06	0.0	0.00011213742297099894
g__Sphingomonas	0.00011744036445885567	0.00010287823984056153	5.905563650003881e-05
g__Sphingopyxis	7.491885947367816e-06	0.0	5.76980775000577e-06
g__Sphingorhabdus	6.17072174375522e-05	3.162161139685458e-05	4.8847097966921097e-05
g__Sporosarcina	0.0	3.78085566120235e-05	0.0
g__Staphylococcus	1.2503537277918153e-05	2.386471628232599e-05	1.0727350982583066e-05
g__Streptococcus	2.9915945738153793e-05	1.3507847596936258e-05	8.274281373518168e-05
g__Streptomyces	3.2690690519211316e-05	9.459753478824342e-06	8.550690847242127e-06
g__Subdoligranulum	0.007181088557692931	0.01019377648493189	0.013486476910014754
g__Sulfurospirillum	3.320317687996388e-06	2.899206197343168e-06	2.780883097236358e-06
g__Sva0996 marine group	0.0	9.04631889850743e-06	5.636573631764513e-06
g__Synechococcus CC9902	3.581945092844517e-05	1.5817420107921708e-05	3.5604927721996724e-06
g__Synergistes	4.694571197866787e-06	2.208220468731598e-05	0.0006346788525006347
g__Tamlana	0.0	4.90715659718133e-06	7.496322996227129e-06
g__Terrisporobacter	4.694571197866787e-06	0.0	1.3904415486181792e-05
g__Tetrasphaera	3.370867469974082e-05	2.681783561481657e-05	5.711381069056308e-06
g__Thauera	2.977594305512284e-05	3.1452763193111725e-05	3.660142603039623e-05
g__Thermoactinomyces	2.9171315845129482e-05	0.0	0.0
g__Thermomonas	0.0	1.4675883089450909e-05	1.978786759873605e-05
g__Treponema 2	0.0	9.04631889850743e-06	0.0
g__Trichococcus	3.320317687996388e-06	1.1809950962271687e-05	0.0
g__Turicibacter	0.0019730846341682587	0.0021611099272863454	0.0008708385292435843
g__Tyzzerella	0.000946999980595419	0.0012698053509701995	0.001349722630979507
g__Tyzzerella 3	2.39769511585332e-05	1.5105258034674774e-05	1.6519642731234777e-05
g__Victivallis	7.2928289612823705e-06	4.729876739412171e-06	6.791520758555611e-06
g__Weissella	0.00010387100296378092	4.729876739412171e-06	3.14125958798097e-05
g__Wolinella	2.4499173892916448e-05	1.937429962518804e-05	2.780883097236358e-06
g__[Eubacterium] brachy group	3.908601267950251e-06	1.4709157159614855e-05	1.9823838110771153e-05
g__[Eubacterium] coprostanoligenes group	0.008102051316708863	0.011411105441547283	0.01056619190534458
g__[Eubacterium] hallii group	0.00027463859037125254	0.0003494201713324497	5.906314667793073e-05
g__[Eubacterium] nodatum group	2.2729000706695928e-05	6.916920863508401e-06	3.935830224027457e-06
g__[Eubacterium] oxidoreducens group	0.00016531014884508022	0.0001414876831016562	6.326605360705353e-05
g__[Eubacterium] ventriosum group	8.19904257301416e-05	6.866426880469842e-05	5.146313248386041e-05
g__[Eubacterium] xylanophilum group	1.3860710409222828e-05	2.453578298590665e-06	2.855690534528154e-06
g__[Ruminococcus] gauvreauii group	2.4337193125113538e-05	9.256872826440536e-06	4.801574982137749e-06
g__[Ruminococcus] torques group	0.00870097451495696	0.01061444287559721	0.005194105739127395
g__gut metagenome	0.00017873183828616605	0.00022205218258717352	0.00010579553092705564
g__marine metagenome	8.603172465817037e-06	3.6216137911053166e-06	9.330300522205442e-06
g__metagenome	0.0	1.2294225402328526e-05	1.4287843754782738e-05
g__uncultured	0.007606951861273841	0.009050344023281032	0.0047242799813734795
g__uncultured Acidimicrobidae bacterium	4.171568259371428e-06	0.0	3.5604927721996724e-06
g__uncultured Acidobacteria bacterium	3.320317687996388e-06	1.0528289134098506e-05	5.636573631764513e-06
g__uncultured Bacteroidales bacterium	7.649270695658869e-05	7.470376260321759e-05	6.840291712276608e-05
g__uncultured Chloroflexi bacterium	4.171568259371428e-06	1.4709157159614855e-05	1.5475445724038997e-05
g__uncultured Clostridia bacterium	0.001011097840910756	0.0026098342900795816	0.0005495112622358773
g__uncultured Firmicutes bacterium	0.0002355098123722215	4.9936218074302476e-05	0.00011429209748365591
g__uncultured Gemmatimonadetes bacterium	0.0	0.0	4.801574982137749e-06
g__uncultured Porphyromonadaceae bacterium	7.061448598265948e-06	0.0	2.02069188490139e-06
g__uncultured Rhodospirillaceae bacterium	0.0	3.6216137911053166e-06	8.342649291709075e-06
g__uncultured Solirubrobacter sp.	4.171568259371428e-06	1.1945525095850598e-05	0.0
g__uncultured Thermoanaerobacterales bacterium	2.6542105340905694e-05	2.1964532809085973e-05	4.390468129184433e-05
g__uncultured bacterium	0.007573273328800134	0.006781570241482575	0.004576572981657584
g__uncultured beta proteobacterium	2.672193110819053e-05	1.2156079023783702e-05	1.1481188819062078e-05
g__uncultured cyanobacterium	3.7114864894649e-05	0.0	0.0
g__uncultured organism	0.0005558753123670461	0.0005048721066305111	4.8048580901136416e-05
g__uncultured rumen bacterium	0.0003763086140378981	0.0005217445441239623	0.00024933251220130096
