# Supplementary material for: Effects of dietary tryptophan supplementation on rectal temperature, humoral immunity, and cecal microflora composition of heat-stressed broilers
Source: Front Vet Sci. 2023 Sep 28;10:1247260. doi: 10.3389/fvets.2023.1247260 (PMC10572358; doi:10.3389/fvets.2023.1247260)
Supplement: Supplementary file 3 [file Data_Sheet_1.ZIP › 03_Community/Abundance/Relative_group/Order_group.csv]

	TN	HS_Trp	HS
o__Acetobacterales	1.9543006339751257e-06	2.3544922130189183e-05	5.636573631764513e-06
o__Acholeplasmatales	2.2274450015783115e-05	1.5752685834082726e-05	5.636573631764513e-06
o__Acidobacteriales	3.537528753361638e-05	3.621781654943311e-05	2.307428455975544e-05
o__Actinomarinales	9.446186581342941e-06	1.3764047570659116e-05	2.780883097236358e-06
o__Alteromonadales	1.6739015542625313e-05	1.235895967616751e-05	5.956522108928847e-06
o__Anaeroplasmatales	1.2073880132928396e-05	2.141552409519015e-05	4.4832554245743566e-05
o__Azospirillales	3.6021395503291724e-05	3.4244483689043414e-05	3.201286687379076e-05
o__Bacillales	0.0008363899552947541	0.0002793921295398297	0.0005717311193144875
o__Bacteroidales	0.5755631605610022	0.5106955391964275	0.4909291120677957
o__Bdellovibrionales	3.6464144806411853e-06	0.0	8.625498284533924e-06
o__Betaproteobacteriales	0.0006469781261657929	0.0012953240331633833	0.0013491741990269033
o__Bifidobacteriales	0.00014177354673495122	5.7638665583571974e-05	0.00012407304284256312
o__Blastocatellales	0.0	0.0	1.153961550001154e-05
o__Campylobacterales	3.4468363412754746e-05	8.254149692116078e-05	6.757452230207012e-05
o__Caulobacterales	6.782837135140727e-05	3.818215867833576e-05	3.05965046210043e-05
o__Cellvibrionales	0.0	0.0	1.3144224273846823e-05
o__Chitinophagales	1.3941700793124283e-05	5.798412394686336e-06	1.2111183619441802e-05
o__Chlamydiales	9.389142395733574e-06	0.0	0.0
o__Chloroplast	0.0003732877240933097	0.00011655852057123738	0.0004309564954691443
o__Chthoniobacterales	2.5081371857256056e-05	3.6216137911053166e-06	1.5447765151573062e-05
o__Clostridiales	0.36779742469772575	0.43354789303976876	0.4160831839222299
o__Coriobacteriales	0.0002836151865021408	0.0003745653121931854	0.0002611584288331972
o__Corynebacteriales	3.6464144806411853e-06	1.9421700193770033e-05	3.5604927721996724e-06
o__Cytophagales	2.300474639621306e-05	0.0	5.581184657101063e-06
o__DTU014	0.00029796008315201777	0.0002837002506056981	0.00017008838744625953
o__Deferribacterales	4.275052097050887e-05	8.26888967487488e-05	7.736175300104764e-05
o__Desulfovibrionales	0.007067256375993398	0.004326951881579353	0.004032460284573155
o__Desulfuromonadales	9.77228337398774e-06	2.3932755915891443e-05	8.436875191629218e-06
o__Dongiales	1.0214295928581643e-05	8.600690999754927e-06	8.550690847242127e-06
o__Elsterales	3.908601267950251e-06	0.0	0.0
o__Enterobacteriales	0.0033462113421761142	0.0004650923740982607	0.0009893043207759606
o__Erysipelotrichales	0.0046778246290238345	0.0052993036441275265	0.003786001954712189
o__Fibrobacterales	0.0	1.2294225402328526e-05	0.0
o__Flavobacteriales	0.001033373847729593	0.0013848206023665433	0.0008707556970276491
o__Frankiales	2.697117205388479e-05	2.2686940402848118e-05	3.1833016962530615e-05
o__Fusobacteriales	8.343136518742857e-06	0.0	0.0
o__Gaiellales	4.399218604516034e-05	3.169741298622569e-05	2.623354281510559e-05
o__Gammaproteobacteria Incertae Sedis	1.0214295928581643e-05	0.0	0.0
o__Gastranaerophilales	0.00045513045890374057	0.00011522228055985378	0.00018063884231093294
o__Gemmatimonadales	4.153196285125557e-05	3.010744784282791e-05	7.565641221468976e-05
o__Izimaplasmatales	1.5321443892872466e-05	2.1429650593608193e-05	2.780883097236358e-06
o__Lactobacillales	0.014193562016957687	0.014605033774701777	0.06148083284859338
o__Micrococcales	0.00034878023595639925	0.00027303257452007836	0.00022527454039543188
o__Micromonosporales	6.125868893346554e-06	6.916920863508401e-06	2.855690534528154e-06
o__Micropepsales	1.4140757779209728e-05	9.420026185791653e-06	1.8517850617490225e-05
o__Microtrichales	4.171568259371428e-06	2.5866807273103765e-05	1.4778251061065248e-05
o__Mollicutes RF39	0.0028840024935342383	0.004229645842002305	0.0021698236361888013
o__Mycoplasmatales	6.983225991925473e-05	0.00024686624092743354	0.00012341337094135677
o__Myxococcales	0.0	0.0	9.12225896667239e-06
o__Nitriliruptorales	5.107147964290822e-06	0.0	2.780883097236358e-06
o__Nitrospirales	9.27871622366225e-06	9.76872649226958e-06	1.1406381381770281e-05
o__Nostocales	4.076127937529019e-05	0.0	2.3826088435715387e-05
o__Oceanospirillales	3.320317687996388e-06	7.357900924754238e-05	5.711381069056308e-06
o__Phycisphaerales	3.320317687996388e-06	0.0	5.76980775000577e-06
o__Propionibacteriales	3.5822789678088074e-05	1.2294225402328526e-05	1.489206671667816e-05
o__Pseudomonadales	0.00048924669842633	0.0005303579722124956	0.000458319941361741
o__Pseudonocardiales	1.7579878817916333e-05	8.351490530517488e-06	5.561766194472716e-06
o__Puniceispirillales	0.0	7.6290829367553385e-06	4.801574982137749e-06
o__Rhizobiales	0.0002471175092936836	0.000244929053425321	0.00020352195438602064
o__Rhodobacterales	7.130288451223921e-05	0.00014536350189461118	0.0001325287005179988
o__Rhodospirillales	9.221410779555831e-05	0.00015968802916812303	8.754016364570174e-05
o__Rhodothermales	4.694571197866787e-06	0.0	2.02069188490139e-06
o__Rickettsiales	9.31054540274192e-05	5.912038730344865e-06	3.997966748339416e-05
o__SAR11 clade	1.5068101028279984e-05	1.6880260918804135e-05	2.0762453742460026e-05
o__SBR1031	1.0297437152717982e-05	0.0	2.2931023061027803e-05
o__Saccharimonadales	1.6601588439981938e-05	0.0	5.561766194472716e-06
o__Salinisphaerales	0.0	9.459753478824342e-06	0.0
o__Selenomonadales	0.0065743416138326904	0.00890221129162919	0.0025734482939230472
o__Solibacterales	3.4791305634132294e-05	8.351490530517488e-06	5.76980775000577e-06
o__Sphingobacteriales	2.091058380199674e-05	6.147112701164263e-06	0.00012836479779753532
o__Sphingomonadales	0.000392756136806704	0.0005195806337216169	0.00022922807900239926
o__Spirochaetales	3.4986060939747965e-05	4.839651306935784e-05	3.624287373649825e-05
o__Streptomycetales	3.2690690519211316e-05	9.459753478824342e-06	8.550690847242127e-06
o__Streptosporangiales	8.340985678507971e-06	0.0	0.0
o__Synechococcales	5.961991506933642e-05	1.5817420107921708e-05	3.176581709993659e-05
o__Synergistales	9.389142395733574e-06	3.624235313303501e-05	0.0006639856437144808
o__Tepidisphaerales	0.0	3.6216137911053166e-06	3.5604927721996724e-06
o__Thermomicrobiales	0.0	0.0	8.550690847242127e-06
o__Verrucomicrobiales	0.0	6.084103291749168e-05	3.25962458811516e-05
o__Victivallales	7.2928289612823705e-06	4.729876739412171e-06	6.791520758555611e-06
o__Xanthomonadales	2.0417016651671247e-05	9.574051952860483e-05	7.390982397070024e-05
o__metagenome	0.0	0.0	1.4287843754782738e-05
o__uncultured	0.0	3.6216137911053166e-06	8.342649291709075e-06
o__uncultured Chloroflexi bacterium	4.171568259371428e-06	1.4709157159614855e-05	1.5475445724038997e-05
o__uncultured Firmicutes bacterium	0.0	0.0	5.711381069056308e-06
o__uncultured Gemmatimonadetes bacterium	0.0	0.0	4.801574982137749e-06
o__uncultured bacterium	4.743685571252651e-05	5.282247667784347e-05	4.32909698510011e-05
