# Supplementary material for: Effects of dietary tryptophan supplementation on rectal temperature, humoral immunity, and cecal microflora composition of heat-stressed broilers
Source: Front Vet Sci. 2023 Sep 28;10:1247260. doi: 10.3389/fvets.2023.1247260 (PMC10572358; doi:10.3389/fvets.2023.1247260)
Supplement: Supplementary file 3 [file Data_Sheet_1.ZIP › 03_Community/Abundance/Relative_group/Phylum_group.csv]

	TN	HS_Trp	HS
p__Acidobacteria	7.850972968649152e-05	4.4569307079950606e-05	4.0383707809772744e-05
p__Actinobacteria	0.0010279798003514677	0.0008651556044774455	0.0007464928003723249
p__Bacteroidetes	0.5767128482058119	0.5121881019218179	0.49197479479504586
p__Chlamydiae	9.389142395733574e-06	0.0	0.0
p__Chloroflexi	6.607527854375247e-05	6.097108655597715e-05	7.666508796619879e-05
p__Cyanobacteria	0.000928799377441677	0.00024759822123901286	0.0006671872433157292
p__Deferribacteres	4.275052097050887e-05	8.26888967487488e-05	7.736175300104764e-05
p__Epsilonbacteraeota	3.4468363412754746e-05	8.254149692116078e-05	6.757452230207012e-05
p__Fibrobacteres	0.0	1.2294225402328526e-05	0.0
p__Firmicutes	0.39634483742548915	0.46439293737467496	0.4859511312074196
p__Fusobacteria	8.343136518742857e-06	0.0	0.0
p__Gemmatimonadetes	4.153196285125557e-05	3.010744784282791e-05	8.04579871968275e-05
p__Lentisphaerae	7.2928289612823705e-06	4.729876739412171e-06	6.791520758555611e-06
p__Nitrospirae	9.27871622366225e-06	9.76872649226958e-06	1.1406381381770281e-05
p__Patescibacteria	1.6601588439981938e-05	0.0	5.561766194472716e-06
p__Planctomycetes	3.320317687996388e-06	3.6216137911053166e-06	9.330300522205442e-06
p__Proteobacteria	0.01268287658307528	0.008057310676033826	0.007783975558881148
p__Spirochaetes	3.4986060939747965e-05	4.839651306935784e-05	3.624287373649825e-05
p__Synergistetes	9.389142395733574e-06	3.624235313303501e-05	0.0006639856437144808
p__Tenericutes	0.0030035045274950773	0.00453510994345262	0.0023580266336049147
p__Verrucomicrobia	2.5081371857256056e-05	6.446264670859699e-05	4.8044011032724663e-05
p__WPS-2	0.0	0.0	1.1422762138112616e-05
