# Supplementary material for: Effects of dietary tryptophan supplementation on rectal temperature, humoral immunity, and cecal microflora composition of heat-stressed broilers
Source: Front Vet Sci. 2023 Sep 28;10:1247260. doi: 10.3389/fvets.2023.1247260 (PMC10572358; doi:10.3389/fvets.2023.1247260)
Supplement: Supplementary file 3 [file Data_Sheet_1.ZIP › 03_Community/Abundance/Relative_group/Species_group.csv]

	TN	HS_Trp	HS
s__Acinetobacter lwoffii	8.410064793703448e-05	6.001228678582753e-05	0.0001055406322498622
s__Alistipes finegoldii	3.908601267950251e-06	2.0750762590525205e-05	0.0
s__Alistipes sp. AL-1	3.65317310238094e-05	6.147112701164263e-06	2.636325598498544e-05
s__Alistipes sp. N15.MGS-157	4.3668787069175204e-05	3.897633885961315e-05	0.00015766908414536625
s__Anaerofustis sp. DJF_B256	0.0	7.6290829367553385e-06	7.977213993830238e-06
s__Anaerotruncus rubiinfantis	1.5720294613569582e-05	2.251163897623652e-05	9.27187384125598e-06
s__Angelakisella massiliensis	7.2928289612823705e-06	4.90715659718133e-06	1.2832366613455653e-05
s__Bacteroidales bacterium 6E	0.0	1.2294225402328526e-05	0.0
s__Bacteroides acidifaciens	1.872490280500519e-05	5.6900276476838196e-05	2.31584830791892e-05
s__Bacteroides caecimuris	1.550677483323099e-05	4.90715659718133e-06	4.04138376980278e-06
s__Bacteroides fragilis	0.00015723184553703272	7.24541622494547e-05	5.76980775000577e-06
s__Barnesiella viscericola DSM 18177	0.08860895686894059	0.08052302640242413	0.10241229089083716
s__Bifidobacterium animalis	7.817202535900503e-06	1.4496030986715836e-05	8.22770972527488e-05
s__Bifidobacterium breve	5.047907710919934e-05	3.4584604317542004e-06	0.0
s__Bifidobacterium pullorum	1.616111925875547e-05	1.794491559617547e-05	1.0681478316599017e-05
s__Bittarella massiliensis	6.125868893346554e-06	1.8579971419957613e-05	1.2748042867484458e-05
s__Butyricicoccus pullicaecorum 1.2	0.00028799980565376705	0.0002682629120932101	4.350026560537596e-05
s__Candidatus Soleaferrea massiliensis	1.9543006339751257e-06	1.474780370091919e-05	0.0
s__Clostridiales bacterium 10-3b	0.00019299464951419323	7.109274196959529e-05	4.421029224659905e-05
s__Clostridiales bacterium CHKCI006	0.00010127764958539627	0.0002668179546254656	0.00011977312429159766
s__Clostridiales bacterium Marseille-P2846	4.171568259371428e-06	3.672109053728281e-05	4.714157941198083e-05
s__Clostridiales bacterium canine oral taxon 386	1.0295286312483098e-05	6.075192089695982e-06	6.716713321263814e-06
s__Clostridium sp. Marseille-P3244	0.0	0.0	4.04138376980278e-06
s__Coriobacteriaceae bacterium CHKCI002	4.9138393924449724e-05	0.00013961203721056707	7.894820831579867e-05
s__Denitrobacterium sp. CCUG 45665	3.908601267950251e-06	2.899206197343168e-06	2.780883097236358e-06
s__Desulfotomaculum ruminis DSM 2154	4.363958450869267e-05	7.428567112725624e-05	1.4320498597247897e-05
s__Desulfovibrio fairfieldensis	2.5062140638455453e-05	6.147112701164263e-06	1.9222652855161746e-05
s__Enterococcus faecalis	1.7404031281596747e-05	1.51689115567854e-05	9.330300522205442e-06
s__Escherichia coli	0.0032224574951898763	0.0004545640849641622	0.0009751594775816507
s__Eubacteriaceae bacterium CHKCI005	0.0	2.7666017611497736e-05	3.935830224027457e-06
s__Eubacterium sp. Marseille-P3202	0.0	1.474780370091919e-05	0.0
s__Ezakiella massiliensis	0.0	1.7292302158771002e-05	0.0
s__Faecalibaculum rodentium	0.0	0.0	4.04138376980278e-06
s__Firmicutes bacterium CAG:822	0.0	3.888831331856927e-05	0.0
s__Firmicutes bacterium M10-2	4.694571197866787e-06	1.4160148445719033e-05	8.550690847242127e-06
s__Flavobacterium ummariense	1.2514704778114284e-05	0.0	2.02069188490139e-06
s__Fournierella massiliensis	1.408371359360036e-05	0.0	0.0
s__Geobacter soli	9.77228337398774e-06	2.3932755915891443e-05	8.436875191629218e-06
s__Geovibrio ferrireducens	3.320317687996388e-06	0.0	5.956522108928847e-06
s__Gorbachella massiliensis	0.0006100664178878965	4.531929389948496e-05	9.49921488716347e-05
s__Haliotis discus hannai (Japanese disc abalone)	8.361093532974126e-05	4.25191805587178e-05	7.262867846639524e-05
s__Helicobacter canis	6.648871831841913e-06	2.0307261146883297e-05	1.2702170201500408e-05
s__Holdemania sp. Marseille-P2844	2.6979408509733924e-05	7.484644146225389e-05	8.144149957846508e-05
s__Ihubacter massiliensis	4.171568259371428e-06	6.916920863508401e-06	3.935830224027457e-06
s__Intestinimonas massiliensis	9.389142395733574e-06	6.916920863508401e-06	2.780883097236358e-06
s__Lachnospiraceae bacterium COE1	4.694571197866787e-06	3.6216137911053166e-06	1.5100108272211212e-05
s__Lactobacillus aviarius subsp. araffinosus DSM 20653	0.00038714081527172313	0.00010575871627575244	1.9524437068539545e-05
s__Lactobacillus brevis	1.1201430229232623e-05	0.0	0.0
s__Lactobacillus gasseri	0.0004854250698209492	0.0014402836020677822	0.0009192954146760496
s__Lactobacillus murinus	1.13434430297087e-05	5.307884121623498e-05	3.0175851641526437e-05
s__Lactobacillus plantarum	1.9018632765133127e-05	0.0	0.0
s__Lactobacillus sakei	4.876484505856935e-05	0.0	0.0
s__Lactobacillus salivarius	0.0005321627020376298	0.0004140480141533814	0.0003788397357475713
s__Lactobacillus sp. KC45b	0.0	8.697618592029501e-06	0.0
s__Lactobacillus sp. oral clone HT002	0.0	4.90715659718133e-06	0.0
s__Lactococcus lactis	3.320317687996388e-06	0.0	2.855690534528154e-06
s__Leuconostoc citreum	0.0001265226630779081	0.0	0.0
s__Mailhella massiliensis	0.0008762670119306006	0.0002661580163124901	0.0011144522368528359
s__Massilioclostridium coli	4.171568259371428e-06	8.697618592029501e-06	2.02069188490139e-06
s__Massiliomicrobiota timonensis	2.1378693395117617e-05	3.328606939668656e-05	1.967915112013728e-05
s__Mesorhizobium ciceri	2.9806159047404823e-05	1.0142433779553801e-05	2.365079911945334e-05
s__Mycobacterium abscessus subsp. bolletii	3.650841286570869e-05	4.729876739412171e-06	2.855690534528154e-06
s__Negativibacillus massiliensis	0.00011623430247199627	0.00013776550626084665	4.636248080882449e-05
s__Parasutterella secunda	8.014888885863174e-06	0.0006201927146516106	0.0007384769653197891
s__Pediococcus pentosaceus	7.555015748591437e-06	0.0	0.0
s__Pseudomonas fluorescens	6.532955643824251e-05	7.217059041760936e-05	7.204563923777695e-05
s__Rhodococcus erythropolis	3.6464144806411853e-06	1.9421700193770033e-05	3.5604927721996724e-06
s__Saccharomonospora viridis DSM 43017	0.0	8.351490530517488e-06	5.561766194472716e-06
s__Saccharopolyspora rectivirgula	1.7579878817916333e-05	0.0	0.0
s__Schrenkiella parvula	0.0	5.912038730344865e-06	2.855690534528154e-06
s__Selenomonadales bacterium Marseille-P2399	0.0	4.90715659718133e-06	0.0
s__Sphingobacterium daejeonense	0.0	0.0	1.649715873258884e-05
s__Staphylococcus saprophyticus subsp. saprophyticus	1.2503537277918153e-05	2.899206197343168e-06	1.0727350982583066e-05
s__Staphylococcus sciuri	0.0	2.0965510084982824e-05	0.0
s__Streptomyces sp.	0.00025209818448463896	5.798412394686336e-06	0.0001696913746404898
s__Tamlana agarivorans	0.0	4.90715659718133e-06	7.496322996227129e-06
s__Thalassobius sp. CZ-E4	1.9407139645332104e-05	1.1987230820040846e-05	3.219460696271461e-05
s__Thermoactinomyces sp. Gus2-1	2.9171315845129482e-05	0.0	0.0
s__Traorella massiliensis	6.640635375992775e-05	0.0001039761810719424	0.0008000895235325682
s__Weissella confusa	0.00010387100296378092	4.729876739412171e-06	3.14125958798097e-05
s__Wolinella succinogenes	2.4499173892916448e-05	1.937429962518804e-05	2.780883097236358e-06
s__[Clostridium] spiroforme	0.0	1.528253789244393e-05	0.0
s__bacterium 'New Zealand D'	0.0	0.0008015782294499449	0.0
s__bacterium YE57	2.62469612890691e-05	8.462890190706432e-05	2.5205072029112326e-05
s__bacterium ic1272	5.862901901925378e-06	0.0	0.0
s__bacterium ic1277	8.494499627848397e-05	0.0002339516256777592	0.0001333775809702401
s__bacterium ic1311	1.4585657922564741e-05	0.0	0.0
s__bacterium ic1379	0.006109627780153607	0.004550149415275765	0.002117152249561785
s__bacterium ic1391	0.0006972143463991566	0.0005173848480540885	0.0006109108671160596
s__bacterium ic1395	7.2928289612823705e-06	0.0	0.0
s__gut metagenome	0.009718410056063014	0.02397968279702951	0.008679114290822586
s__human gut metagenome	0.0009107255251882525	0.000849946713691488	0.0009680523901583493
s__marine metagenome	8.603172465817037e-06	3.6216137911053166e-06	9.330300522205442e-06
s__metagenome	0.0038111316448389185	0.0042229674430783815	0.003205059562999308
s__uncultured Acidimicrobidae bacterium	4.171568259371428e-06	0.0	3.5604927721996724e-06
s__uncultured Acidobacteria bacterium	3.320317687996388e-06	1.0528289134098506e-05	5.636573631764513e-06
s__uncultured Acidobacterium sp.	0.0	0.0	1.153961550001154e-05
s__uncultured Aquabacterium sp.	0.00025649959170184506	0.00034602273275509063	0.00021431766082146756
s__uncultured Bacteroidales bacterium	0.00010792491900508895	9.335565463464348e-05	9.985552496666383e-05
s__uncultured Bacteroidetes bacterium	0.0	8.600690999754927e-06	0.0
s__uncultured Butyricicoccus sp.	1.0939243441923558e-05	1.2150384179391964e-05	1.153961550001154e-05
s__uncultured Chelatococcus sp.	1.875644597782406e-05	1.0876989440576435e-05	8.625498284533924e-06
s__uncultured Chloroflexi bacterium	4.171568259371428e-06	1.4709157159614855e-05	1.5475445724038997e-05
s__uncultured Clostridia bacterium	0.001011097840910756	0.0026098342900795816	0.0005495112622358773
s__uncultured Clostridiaceae bacterium	0.00019426969063323707	0.00029220622749362906	0.00015512972933560016
s__uncultured Clostridiales bacterium	7.351890518944571e-05	4.806824446021365e-05	3.0066885029375317e-05
s__uncultured Clostridium sp.	1.5515011289080127e-05	0.0	0.0
s__uncultured Dysgonomonas sp.	6.125868893346554e-06	3.4584604317542004e-06	1.5613249710692012e-05
s__uncultured Firmicutes bacterium	0.00025062062407351645	4.9936218074302476e-05	0.00011631278936855732
s__uncultured Gemmatimonadetes bacterium	0.0	0.0	4.801574982137749e-06
s__uncultured Gemmatimonas sp.	0.0	5.912038730344865e-06	1.10568157684268e-05
s__uncultured Lactobacillaceae bacterium	0.00013112348274515906	0.00021715057219981397	0.0011447422618576582
s__uncultured Paracoccus sp.	9.801719162157609e-06	1.1054269298345592e-05	7.120985544399345e-06
s__uncultured Pedobacter sp.	3.6464144806411853e-06	0.0	9.330300522205442e-06
s__uncultured Porphyromonadaceae bacterium	3.2467546612044025e-05	3.6216137911053166e-06	4.04138376980278e-06
s__uncultured Pseudoalteromonas sp.	1.6739015542625313e-05	1.235895967616751e-05	5.956522108928847e-06
s__uncultured Psychrobacter sp.	1.0034470161296804e-05	2.0470414506234413e-05	2.8117451803672737e-05
s__uncultured Rhodospirillaceae bacterium	0.0	3.6216137911053166e-06	8.342649291709075e-06
s__uncultured Sedimentibacter sp.	1.4259561129919946e-05	5.912038730344865e-06	5.711381069056308e-06
s__uncultured Solirubrobacter sp.	4.171568259371428e-06	1.1945525095850598e-05	0.0
s__uncultured Sphingomonadaceae bacterium	0.00010492781052097624	7.835295562009512e-05	5.050494565279668e-05
s__uncultured Thermoanaerobacterales bacterium	2.6542105340905694e-05	2.1964532809085973e-05	4.390468129184433e-05
s__uncultured Turicibacter sp.	7.2894028566546e-05	2.2416020116898866e-05	2.5365503477744124e-05
s__uncultured Verrucomicrobiales bacterium HF0070_30L02	0.0	9.04631889850743e-06	5.636573631764513e-06
s__uncultured bacterium	0.21841846421075442	0.300462505838957	0.3043002245377438
s__uncultured beta proteobacterium	2.672193110819053e-05	1.2156079023783702e-05	1.1481188819062078e-05
s__uncultured compost bacterium	0.0	0.0	1.3144224273846823e-05
s__uncultured cyanobacterium	6.091532903554026e-05	0.0	2.8205324327736924e-05
s__uncultured marine bacterium	9.446186581342941e-06	1.3764047570659116e-05	2.780883097236358e-06
s__uncultured organism	0.0009877038501095866	0.0009999175023563832	0.001008235269006598
s__uncultured rumen bacterium	0.01238892866274778	0.0037457233557170295	0.006713826176906413
s__uncultured soil bacterium	4.694571197866787e-06	0.0	2.02069188490139e-06
s__unidentified	0.00010849120746541406	8.046308266674428e-05	0.00012467664822348365
