# Supplementary material for: Effects of dietary tryptophan supplementation on rectal temperature, humoral immunity, and cecal microflora composition of heat-stressed broilers
Source: Front Vet Sci. 2023 Sep 28;10:1247260. doi: 10.3389/fvets.2023.1247260 (PMC10572358; doi:10.3389/fvets.2023.1247260)
Supplement: Supplementary file 3 [file Data_Sheet_1.ZIP › 03_Community/community/Top10_group/Class/Class_group_top10.csv]

	c__Bacteroidia	c__Clostridia	c__Bacilli	c__Negativicutes	c__Deltaproteobacteria	c__Erysipelotrichia	c__Gammaproteobacteria	c__Mollicutes	c__Alphaproteobacteria	c__Actinobacteria	Others
HS	0.4919727741031609	0.4162646038836207	0.062060906617199575	0.0025734482939230472	0.00405864491701599	0.003786001954712189	0.002895520412587137	0.0023580266336049147	0.0008220197296431135	0.00041660130726564647	0.012791452147266841
HS_Trp	0.5121881019218179	0.43384879467237397	0.014893123522833633	0.00890221129162919	0.004350884637495244	0.0052993036441275265	0.0024819126214052785	0.00453510994345262	0.0012175964962697966	0.0004098022709754473	0.011873158977619327
TN	0.576708153634614	0.36809538478087767	0.015076423489022377	0.0065743416138326904	0.007086537975749953	0.0046778246290238345	0.004533126812579111	0.0030035045274950773	0.001052272551304293	0.0006727813855419234	0.012519648599958992
