# Supplementary material for: Effects of dietary tryptophan supplementation on rectal temperature, humoral immunity, and cecal microflora composition of heat-stressed broilers
Source: Front Vet Sci. 2023 Sep 28;10:1247260. doi: 10.3389/fvets.2023.1247260 (PMC10572358; doi:10.3389/fvets.2023.1247260)
Supplement: Supplementary file 3 [file Data_Sheet_1.ZIP › 03_Community/community/Top10_group/Family/Family_group_top10.csv]

	f__Barnesiellaceae	f__Ruminococcaceae	f__Rikenellaceae	f__Lachnospiraceae	f__Lactobacillaceae	f__Christensenellaceae	f__Clostridiales vadinBB60 group	f__Prevotellaceae	f__Acidaminococcaceae	f__Desulfovibrionaceae	Others
HS	0.32294100886629035	0.3477617609177412	0.1569335227969225	0.03514733298838465	0.0612017015960625	0.014952511562912186	0.007016535201853329	5.0756421512207266e-05	0.0025734482939230472	0.004032460284573155	0.047388961069824855
HS_Trp	0.29371055638138244	0.31759817816393876	0.18484937519476588	0.049079232360044196	0.014448582267764451	0.026666961575566833	0.017697518589496048	0.01870138309383594	0.008875544296741795	0.004326951881579353	0.06404571619488429
TN	0.33942778315226785	0.2811669046442627	0.22564382863346122	0.0435183834347987	0.013670700107182687	0.013286438541014167	0.01007675302823428	0.002448004381870767	0.006555712207661425	0.007067256375993398	0.0571382354932528
