# Supplementary material for: Effects of dietary tryptophan supplementation on rectal temperature, humoral immunity, and cecal microflora composition of heat-stressed broilers
Source: Front Vet Sci. 2023 Sep 28;10:1247260. doi: 10.3389/fvets.2023.1247260 (PMC10572358; doi:10.3389/fvets.2023.1247260)
Supplement: Supplementary file 3 [file Data_Sheet_1.ZIP › 03_Community/community/Top10_group/Genus/Genus_group_top10.csv]

	g__Barnesiella	g__Faecalibacterium	g__Alistipes	g__Ruminococcaceae UCG-014	g__Lactobacillus	g__Christensenellaceae R-7 group	g__[Eubacterium] coprostanoligenes group	g__Subdoligranulum	g__Ruminococcaceae UCG-005	g__[Ruminococcus] torques group	Others
HS	0.32257197	0.252028509	0.156788963	0.026477756	0.061179038	0.014869697	0.010566192	0.013486477	0.003573632	0.005194106	0.13326366
HS_Trp	0.290891932	0.187249607	0.184640477	0.02698543	0.014448582	0.026506581	0.011411105	0.010193776	0.012509229	0.010614443	0.224548837
TN	0.338905537	0.156783666	0.225429292	0.035059217	0.013663145	0.013130729	0.008102051	0.007181089	0.009547145	0.008700975	0.183497153
	tissue	traits	counts
	TN	g__Barnesiella	0.338905537
	TN	g__Faecalibacterium	0.156783666
	TN	g__Alistipes	0.225429292
	TN	g__Ruminococcaceae UCG-014	0.035059217
	TN	g__Lactobacillus	0.013663145
	TN	g__Christensenellaceae R-7 group	0.013130729
	TN	g__[Eubacterium] coprostanoligenes group	0.008102051
	TN	g__Subdoligranulum	0.007181089
	TN	g__Ruminococcaceae UCG-005	0.009547145
	TN	g__[Ruminococcus] torques group	0.008700975
	TN	Others	0.183497153
	HS	g__Barnesiella	0.32257197
	HS	g__Faecalibacterium	0.252028509
	HS	g__Alistipes	0.156788963
	HS	g__Ruminococcaceae UCG-014	0.026477756
	HS	g__Lactobacillus	0.061179038
	HS	g__Christensenellaceae R-7 group	0.014869697
	HS	g__[Eubacterium] coprostanoligenes group	0.010566192
	HS	g__Subdoligranulum	0.013486477
	HS	g__Ruminococcaceae UCG-005	0.003573632
	HS	g__[Ruminococcus] torques group	0.005194106
	HS	Others	0.13326366
	HS_Trp	g__Barnesiella	0.290891932
	HS_Trp	g__Faecalibacterium	0.187249607
	HS_Trp	g__Alistipes	0.184640477
	HS_Trp	g__Ruminococcaceae UCG-014	0.02698543
	HS_Trp	g__Lactobacillus	0.014448582
	HS_Trp	g__Christensenellaceae R-7 group	0.026506581
	HS_Trp	g__[Eubacterium] coprostanoligenes group	0.011411105
	HS_Trp	g__Subdoligranulum	0.010193776
	HS_Trp	g__Ruminococcaceae UCG-005	0.012509229
	HS_Trp	g__[Ruminococcus] torques group	0.010614443
	HS_Trp	Others	0.224548837
