# Supplementary material for: Effects of dietary tryptophan supplementation on rectal temperature, humoral immunity, and cecal microflora composition of heat-stressed broilers
Source: Front Vet Sci. 2023 Sep 28;10:1247260. doi: 10.3389/fvets.2023.1247260 (PMC10572358; doi:10.3389/fvets.2023.1247260)
Supplement: Supplementary file 3 [file Data_Sheet_1.ZIP › 03_Community/community/Top10_group/Order/Order_group_top10.csv]

	o__Bacteroidales	o__Clostridiales	o__Lactobacillales	o__Selenomonadales	o__Desulfovibrionales	o__Erysipelotrichales	o__Mollicutes RF39	o__Enterobacteriales	o__Flavobacteriales	o__Betaproteobacteriales	Others
HS	0.4909291120677957	0.4160831839222299	0.06148083284859338	0.0025734482939230472	0.004032460284573155	0.003786001954712189	0.0021698236361888013	0.0009893043207759606	0.0008707556970276491	0.0013491741990269033	0.015735902775153184
HS_Trp	0.5106955391964275	0.43354789303976876	0.014605033774701777	0.00890221129162919	0.004326951881579353	0.0052993036441275265	0.004229645842002305	0.0004650923740982607	0.0013848206023665433	0.0012953240331633833	0.015248184320135383
TN	0.5755631605610022	0.36779742469772575	0.014193562016957687	0.0065743416138326904	0.007067256375993398	0.0046778246290238345	0.0028840024935342383	0.0033462113421761142	0.001033373847729593	0.0006469781261657929	0.016215864295858824
