# Supplementary material for: Effects of dietary tryptophan supplementation on rectal temperature, humoral immunity, and cecal microflora composition of heat-stressed broilers
Source: Front Vet Sci. 2023 Sep 28;10:1247260. doi: 10.3389/fvets.2023.1247260 (PMC10572358; doi:10.3389/fvets.2023.1247260)
Supplement: Supplementary file 3 [file Data_Sheet_1.ZIP › 03_Community/community/Top10_group/Phylum/Phylum_group_top10.csv]

	p__Bacteroidetes	p__Firmicutes	p__Proteobacteria	p__Tenericutes	p__Actinobacteria	p__Cyanobacteria	p__Synergistetes	p__Chloroflexi	p__Epsilonbacteraeota	p__Deferribacteres	Others
HS	0.491974795	0.485951131	0.007783976	0.002358027	0.000746493	0.000667187	0.000663986	7.67E-05	6.76E-05	7.74E-05	0.009632805		49.1974795	48.5951131	0.7783976	0.2358027	0.0746493	0.0667187	0.0663986	0.00767	0.00676	0.00774	0.9632805
HS_Trp	0.512188102	0.464392937	0.008057311	0.00453511	0.000865156	0.000247598	3.62E-05	6.10E-05	8.25E-05	8.27E-05	0.009451342		51.2188102	46.4392937	0.8057311	0.453511	0.0865156	0.0247598	0.00362	0.0061	0.00825	0.00827	0.9451342
TN	0.576712848	0.396344837	0.012682877	0.003003505	0.00102798	0.000928799	9.39E-06	6.61E-05	3.45E-05	4.28E-05	0.009146471		57.6712848	39.6344837	1.2682877	0.3003505	0.102798	0.0928799	0.000939	0.00661	0.00345	0.00428	0.9146471
		tissue	traits	counts
		TN	p__Bacteroidetes	0.576712848
		TN	p__Firmicutes	0.396344837
		TN	p__Proteobacteria	0.012682877
		TN	p__Tenericutes	0.003003505
		TN	p__Actinobacteria	0.00102798
		TN	p__Cyanobacteria	0.000928799
		TN	p__Synergistetes	9.39E-06
		TN	p__Chloroflexi	6.61E-05
		TN	p__Epsilonbacteraeota	3.45E-05
		TN	p__Deferribacteres	4.28E-05
		TN	Others	0.009146471
		HS	p__Bacteroidetes	0.491974795
		HS	p__Firmicutes	0.485951131
		HS	p__Proteobacteria	0.007783976
		HS	p__Tenericutes	0.002358027
		HS	p__Actinobacteria	0.000746493
		HS	p__Cyanobacteria	0.000667187
		HS	p__Synergistetes	0.000663986
		HS	p__Chloroflexi	7.67E-05
		HS	p__Epsilonbacteraeota	6.76E-05
		HS	p__Deferribacteres	7.74E-05
		HS	Others	0.009632805
		HS_Trp	p__Bacteroidetes	0.512188102
		HS_Trp	p__Firmicutes	0.464392937
		HS_Trp	p__Proteobacteria	0.008057311
		HS_Trp	p__Tenericutes	0.00453511
		HS_Trp	p__Actinobacteria	0.000865156
		HS_Trp	p__Cyanobacteria	0.000247598
		HS_Trp	p__Synergistetes	3.62E-05
		HS_Trp	p__Chloroflexi	6.10E-05
		HS_Trp	p__Epsilonbacteraeota	8.25E-05
		HS_Trp	p__Deferribacteres	8.27E-05
		HS_Trp	Others	0.009451342
