# Supplementary material for: Effects of dietary tryptophan supplementation on rectal temperature, humoral immunity, and cecal microflora composition of heat-stressed broilers
Source: Front Vet Sci. 2023 Sep 28;10:1247260. doi: 10.3389/fvets.2023.1247260 (PMC10572358; doi:10.3389/fvets.2023.1247260)
Supplement: Supplementary file 3 [file Data_Sheet_1.ZIP › 03_Community/community/Top10_group/Species/Species_group_top10.csv]

	s__uncultured bacterium	s__Barnesiella viscericola DSM 18177	s__gut metagenome	s__uncultured rumen bacterium	s__bacterium ic1379	s__metagenome	s__Escherichia coli	s__uncultured Clostridia bacterium	s__Lactobacillus gasseri	s__uncultured organism	Others
HS	0.3043002245377438	0.10241229089083716	0.008679114290822586	0.006713826176906413	0.002117152249561785	0.003205059562999308	0.0009751594775816507	0.0005495112622358773	0.0009192954146760496	0.001008235269006598	0.5691201308676287
HS_Trp	0.300462505838957	0.08052302640242413	0.02397968279702951	0.0037457233557170295	0.004550149415275765	0.0042229674430783815	0.0004545640849641622	0.0026098342900795816	0.0014402836020677822	0.0009999175023563832	0.5770113452680502
TN	0.21841846421075442	0.08860895686894059	0.009718410056063014	0.01238892866274778	0.006109627780153607	0.0038111316448389185	0.0032224574951898763	0.001011097840910756	0.0004854250698209492	0.0009877038501095866	0.6552377965204704
