# Supplementary material for: Effects of dietary tryptophan supplementation on rectal temperature, humoral immunity, and cecal microflora composition of heat-stressed broilers
Source: Front Vet Sci. 2023 Sep 28;10:1247260. doi: 10.3389/fvets.2023.1247260 (PMC10572358; doi:10.3389/fvets.2023.1247260)
Supplement: Supplementary file 3 [file Data_Sheet_1.ZIP › 03_Community/community/Top10_sample/Class/Class_top10.csv]

	c__Bacteroidia	c__Clostridia	c__Bacilli	c__Negativicutes	c__Deltaproteobacteria	c__Erysipelotrichia	c__Gammaproteobacteria	c__Mollicutes	c__Alphaproteobacteria	c__Actinobacteria	Others
HS_1	0.3939653547624351	0.57368538286243	0.004283535801792231	0.0019190240392029196	0.008155852166612408	0.002844267772390042	0.002107499614481778	0.001610609461473879	0.0007367681579082638	0.0002741462913147028	0.010417559069958707
HS_2	0.40022848438690023	0.2484940801772485	0.3096309630963096	0.005123589282005124	0.00411964273350412	0.0012462784740012462	0.006889150453506889	0.004050405040504051	0.0015924669390015925	0.00045004500450045	0.018174894412518176
HS_3	0.6520447833413979	0.28570236764386897	0.031101396559491432	0.0019521799342599236	0.0062569869687818065	0.004354862930272137	0.002402682996012214	0.0031535214322660305	0.0006507266447533078	0.0002002235830010178	0.012180267965895249
HS_4	0.6062807092501602	0.3515915402691733	0.01760307626575518	2.1362956633198035e-05	0.003823969237342448	0.0027558214056825465	0.0010040589617603076	0.00249946592608417	0.0009399700918607135	0.0006836146122623371	0.012796411023285622
HS_5	0.27621241513094086	0.6871483996120271	0.0038191076624636278	0.0063773035887487875	0.001806498545101843	0.008232298739088264	0.0013094083414161009	0.0013700290979631426	0.0003273520853540252	0.00023035887487875847	0.013166828322017458
HS_6	0.6231048977471307	0.35096585273697634	0.005927360317385349	4.7229962688329476e-05	0.0001889198507533179	0.0032824824068388987	0.0036603221083455345	0.0014641288433382138	0.0006848344589807774	0.0006612194776366127	0.01001275208992585
HS_Trp_1	0.30328624645004243	0.6525283074539888	0.005864345516910707	0.004241507763803341	0.009478847785195295	0.006417585660015491	0.0029506140965588463	0.003909563677940472	0.002176077896212149	0.0005163574668977982	0.008630546232434625
HS_Trp_2	0.6697340268234557	0.2670690764868579	0.004870666411536521	0.03414685059230783	0.0021917998851914344	0.0046445283281437546	0.0032181188790509157	0.0023657522570320246	0.0008697618592029503	0.0003652999808652391	0.010524118496355699
HS_Trp_3	0.4166028736309033	0.47947827111058766	0.05884171475680132	0.009495348015545873	0.0045783771051701805	0.0089359321634672	0.0020315628312330704	0.008023201036391474	0.0008391237781180073	0.00013249322812389588	0.011041102343657992
HS_Trp_4	0.36691498412566664	0.5962524122761511	0.0033823743022556078	0.0	0.0024485899856819737	0.005457450561308128	0.0018883193957377933	0.003693635741113486	0.0008300305036210081	0.0007262766906683821	0.018405926417795853
HS_Trp_5	0.7644719687092568	0.21544980443285527	0.005019556714471969	0.0004780530204259018	0.0031508039982616255	0.0026510212950890915	0.0013689700130378097	0.001499348109517601	0.0010864841373315949	0.000434593654932638	0.004389395914819644
HS_Trp_6	0.5521185117915827	0.3923148962738031	0.011380083435025683	0.0050515083576921985	0.004256889065470954	0.0036893038567414934	0.003433890512813236	0.007719158838720663	0.0015041008031330704	0.00028379260436473024	0.018247864460652154
TN_1	0.5410614696328983	0.4215848501562787	0.002482073910645339	3.064288778574493e-05	0.009376723662437948	0.004565790280075995	0.0031868603297174726	0.003401360544217687	0.0006741435312863885	0.0008886437457866029	0.01274744131886989
TN_2	0.5150551898480715	0.4265011388381348	0.0074337346381998844	0.017019998498235427	0.005781793607488799	0.0036292643856531423	0.0021024704027232	0.002678146822516457	0.0013015292969238855	0.0007258528771306285	0.017770880784922283
TN_3	0.5763231014943007	0.3904215984422517	0.0035443148751832325	0.0007219900671669548	0.004069398560395563	0.007373050079856477	0.0020565777670816287	0.004638239219375588	0.0008095040147023431	0.0009845319097731202	0.009057693569912704
TN_4	0.8234328463216154	0.10861612063506954	0.022044511151239416	0.012734222930981918	0.01119814263267747	0.0031659670270397034	0.009122675359395887	0.003224596046058957	0.0005276611711732839	0.00029314509509626883	0.005640111629652213
TN_5	0.6364252131643956	0.3227747230855048	0.010618375966212448	0.002629691608893139	0.00392461550721173	0.0022910192047175073	0.0034066459478842934	0.0013746115228305043	0.000916407681887003	0.0006375009960953064	0.015001195314367678
TN_6	0.367951101346403	0.5386738775280265	0.044335530392653935	0.006309503689932962	0.008168553884288209	0.0070418567968001805	0.007323531068672187	0.002704073009971269	0.0020843896118528534	0.000507013689369613	0.014900568982029181
