# Supplementary material for: Effects of dietary tryptophan supplementation on rectal temperature, humoral immunity, and cecal microflora composition of heat-stressed broilers
Source: Front Vet Sci. 2023 Sep 28;10:1247260. doi: 10.3389/fvets.2023.1247260 (PMC10572358; doi:10.3389/fvets.2023.1247260)
Supplement: Supplementary file 3 [file Data_Sheet_1.ZIP › 03_Community/community/Top10_sample/Family/Family_top10.csv]

	f__Barnesiellaceae	f__Ruminococcaceae	f__Rikenellaceae	f__Lachnospiraceae	f__Lactobacillaceae	f__Christensenellaceae	f__Clostridiales vadinBB60 group	f__Prevotellaceae	f__Acidaminococcaceae	f__Desulfovibrionaceae	Others
HS_1	0.06817675582132515	0.517708137004609	0.3194146976680431	0.03154395764439799	0.003067011634083238	0.012953412264619707	0.0029128043452187175	3.426828641433785e-05	0.0019190240392029196	0.00812158388019807	0.034148347411887665
HS_2	0.2916637817627917	0.17714463754067714	0.08917814858408918	0.037630686145537634	0.30796925846430795	0.010697223568510697	0.00868933047150869	0.0	0.005123589282005124	0.004085023887004085	0.06781832029356782
HS_3	0.6218110223082443	0.20694775833013532	0.028014616321559074	0.03987786361436938	0.030801061184989906	0.020956735020773196	0.002536165384679559	0.0	0.0019521799342599236	0.00622361637161497	0.04087898152937447
HS_4	0.5245674001281777	0.25473189489425335	0.056291390728476824	0.026490066225165563	0.016684469130527665	0.033454390087588125	0.021875667592394787	2.1362956633198035e-05	2.1362956633198035e-05	0.003781243324076052	0.06208075197607349
HS_5	0.26782250242483024	0.6364330746847721	0.004291949563530553	0.03743937924345296	0.003091658583899127	0.004946653734238604	0.0019762366634335595	3.637245392822502e-05	0.0063773035887487875	0.0017943743937924345	0.03579049466537342
HS_6	0.1636045907523733	0.2936050630520002	0.44441033391583623	0.037902045057384405	0.0055967505785670425	0.006706654701742786	0.004109006753884664	0.00021253483209748264	4.7229962688329476e-05	0.0001889198507533179	0.04361687054267227
HS_Trp_1	0.03791539114078118	0.4780363663187401	0.2468188691771475	0.09275993066056873	0.0055324014310478365	0.020322354590049056	0.027883303212481097	0.00033194408586287023	0.004204625087596356	0.009441965108988308	0.07675284918673698
HS_Trp_2	0.5939081879381425	0.20020178475133507	0.004992433071824934	0.02678866526345087	0.004314018821646633	0.018978203767808375	0.0027484474750813226	0.06818932976151129	0.034112060117939706	0.0021570094108233164	0.043609859620435926
HS_Trp_3	0.3511953833470734	0.3253297609233306	0.06082911317865976	0.059754445883877044	0.05788481922035096	0.041028736309033094	0.020624779177953127	0.0	0.009407019196796608	0.004548934165587092	0.06939700859733836
HS_Trp_4	0.24840737897117718	0.45483596522172187	0.10537237243468697	0.04160527899400303	0.003091863625988255	0.039779211886036815	0.03276545413043929	6.225228777157561e-05	0.0	0.0024278392230914487	0.07165238322508352
HS_Trp_5	0.07770534550195567	0.17411994784876142	0.6346371142981313	0.021860060843111692	0.004715341156019122	0.010691003911342895	0.0030638852672750976	0.04356801390699696	0.0004780530204259018	0.0031290743155149934	0.026032159930465017
HS_Trp_6	0.4531316513891648	0.27306524391974346	0.056446349008144846	0.05170701251525385	0.0111530493515339	0.029202258989130744	0.019099242273746347	5.6758520872946054e-05	0.0050515083576921985	0.004256889065470954	0.09683003660924597
TN_1	0.4882637739780597	0.3159894588466017	0.04795611938469081	0.048691548691548694	0.00217564503278789	0.013421584850156279	0.01832444689587547	6.128577557148986e-05	3.064288778574493e-05	0.009376723662437948	0.05570876999448428
TN_2	0.4444722548995069	0.313293119415313	0.06602758240933096	0.06334943558681451	0.006482617075063199	0.014016469351487999	0.0056566465597076565	0.0	0.016994969088679198	0.005756764197932571	0.063950141416164
TN_3	0.22425449055943292	0.3099744021703459	0.3474303717154922	0.04598857942984663	0.0012689522392631326	0.007132386724134159	0.011880018377928982	4.3756973767694225e-05	0.0007219900671669548	0.004025641586627869	0.047279410155993615
TN_4	0.15944748012476256	0.06042306700124293	0.6592012382448816	0.02067259210618888	0.021235430688773715	0.008993691517553528	0.006730611383410333	3.5177411411552265e-05	0.012687319715766516	0.011151239417462067	0.03942215238854623
TN_5	0.43752490238265995	0.22912184237787872	0.16573033707865167	0.05086062634472866	0.008187903418599091	0.011395330305203602	0.01474221053470396	0.014463303848912264	0.002589847796637182	0.00392461550721173	0.061459080404813134
TN_6	0.28260379696918486	0.4581995380541941	0.06751732296772013	0.03154751844966481	0.04267365218860909	0.024759168497549434	0.00312658441777928	8.450228156160216e-05	0.006309503689932962	0.008168553884288209	0.07500985859951552
