# Supplementary material for: Effects of dietary tryptophan supplementation on rectal temperature, humoral immunity, and cecal microflora composition of heat-stressed broilers
Source: Front Vet Sci. 2023 Sep 28;10:1247260. doi: 10.3389/fvets.2023.1247260 (PMC10572358; doi:10.3389/fvets.2023.1247260)
Supplement: Supplementary file 3 [file Data_Sheet_1.ZIP › 03_Community/community/Top10_sample/Genus/Genus_top10.csv]

	g__Barnesiella	g__Faecalibacterium	g__Alistipes	g__Ruminococcaceae UCG-014	g__Lactobacillus	g__Christensenellaceae R-7 group	g__[Eubacterium] coprostanoligenes group	g__Subdoligranulum	g__Ruminococcaceae UCG-005	g__[Ruminococcus] torques group	Others
HS_1	0.068125353	0.414406388	0.319380429	0.019087436	0.003067012	0.012919144	0.017459692	0.010280486	0.007127804	0.002056097	0.12609016
HS_2	0.291248356	0.039880911	0.08883196	0.042477325	0.307900021	0.01048951	0.004846639	0.04050405	0.00508897	0.010316416	0.158415842
HS_3	0.621610799	0.120918359	0.027981246	0.023843292	0.03073432	0.020889994	0.01842057	0.007107937	0.001501677	0.002352627	0.12463918
HS_4	0.523606067	0.152937407	0.055992309	0.044264046	0.016684469	0.033326212	0.00151677	0.006387524	0.004229865	0.001837214	0.159218116
HS_5	0.267543647	0.554655674	0.004255577	0.009735694	0.003091659	0.004910281	0.017870999	0.013191077	0.001297284	0.009808438	0.11363967
HS_6	0.163297596	0.229372314	0.444292259	0.019458745	0.005596751	0.00668304	0.003282482	0.003447787	0.002196193	0.004793841	0.117578992
HS_Trp_1	0.023088555	0.284844908	0.246118098	0.036993324	0.005532401	0.019990411	0.027588242	0.005495519	0.01364659	0.020764947	0.315937004
HS_Trp_2	0.593821212	0.114547637	0.004957643	0.018143232	0.004314019	0.018908623	0.023744499	0.014003166	0.000817576	0.003131143	0.203611251
HS_Trp_3	0.350341538	0.113458368	0.060784949	0.057914262	0.057884819	0.040837357	0.009451184	0.014014839	0.036170651	0.015634201	0.243507832
HS_Trp_4	0.247909361	0.343342118	0.105289369	0.020501753	0.003091864	0.039675458	0.001182793	0.01143367	0.003963396	0.013550248	0.21005997
HS_Trp_5	0.077683616	0.116014776	0.634615385	0.008409387	0.004715341	0.010538896	0.002129509	0.008496306	0.007062147	0.003085615	0.127249022
HS_Trp_6	0.452507308	0.151289837	0.056077419	0.01995062	0.011153049	0.029088742	0.004370406	0.007719159	0.013395011	0.007520504	0.246927945
TN_1	0.487528345	0.175951462	0.047956119	0.057976344	0.002175645	0.01326837	0.012808727	0.003033646	0.005607648	0.003217503	0.19047619
TN_2	0.44382149	0.14244237	0.065877406	0.056316172	0.006482617	0.013816234	0.011338323	0.015618352	0.011213175	0.013490852	0.21958301
TN_3	0.223707528	0.146848404	0.347211587	0.011529963	0.001247074	0.007022994	0.003675586	0.012426981	0.026976174	0.015599361	0.203754348
TN_4	0.159060529	0.01816327	0.658919819	0.011714078	0.021211979	0.008958514	0.003201144	0.001958209	0.001829225	0.004420628	0.110562604
TN_5	0.43676787	0.131962706	0.165431508	0.013188302	0.008187903	0.011156267	0.004462507	0.003486334	0.007769543	0.012012909	0.205574149
TN_6	0.282547462	0.325333784	0.067179314	0.059630443	0.042673652	0.024561997	0.013126021	0.006563011	0.003887105	0.003464594	0.171032618
