# Supplementary material for: Effects of dietary tryptophan supplementation on rectal temperature, humoral immunity, and cecal microflora composition of heat-stressed broilers
Source: Front Vet Sci. 2023 Sep 28;10:1247260. doi: 10.3389/fvets.2023.1247260 (PMC10572358; doi:10.3389/fvets.2023.1247260)
Supplement: Supplementary file 3 [file Data_Sheet_1.ZIP › 03_Community/community/Top10_sample/Order/Order_top10.csv]

	o__Bacteroidales	o__Clostridiales	o__Lactobacillales	o__Selenomonadales	o__Desulfovibrionales	o__Erysipelotrichales	o__Mollicutes RF39	o__Enterobacteriales	o__Flavobacteriales	o__Betaproteobacteriales	Others
HS_1	0.39305724517245516	0.5735997121463942	0.003392560355019447	0.0019190240392029196	0.00812158388019807	0.002844267772390042	0.001576341175059541	0.00042835358017922316	0.0008395730171512774	0.0009423778763942909	0.013278960985555918
HS_2	0.3984283043688984	0.248009416326248	0.3082115903898082	0.005123589282005124	0.004085023887004085	0.0012462784740012462	0.0036695977290036696	0.0005539015440005539	0.0015578480925015578	0.0054005400540054005	0.023713909852523713
HS_3	0.6512272037108104	0.285502144060868	0.03085111708074016	0.0019521799342599236	0.00622361637161497	0.004354862930272137	0.0029532978492650126	0.0014683062753407972	0.0008008943320040712	0.0005172442560859627	0.014149133198738591
HS_4	0.6048707541123691	0.35135654774620806	0.017004913480025637	2.1362956633198035e-05	0.003781243324076052	0.0027558214056825465	0.0023071993163853877	4.272591326639607e-05	0.0008545182653279214	0.0004486220892971587	0.016556291390728478
HS_5	0.27561833171677985	0.6871362754607178	0.0037099903006789525	0.0063773035887487875	0.0017943743937924345	0.008232298739088264	0.0012609117361784676	0.0007032007759456838	0.0005577109602327837	0.0002667313288069835	0.014342870999030068
HS_6	0.6223728333254617	0.35089500779294386	0.005714825485287867	4.7229962688329476e-05	0.0001889198507533179	0.0032824824068388987	0.0012515940112407312	0.0027393378359231095	0.0006139895149482832	0.0005195295895716243	0.012374250224342322
HS_Trp_1	0.3000036882676207	0.652196363368126	0.005679932135875779	0.004241507763803341	0.009441965108988308	0.006417585660015491	0.003393206211042673	0.0008851842289676539	0.002876848744144875	0.0009958322575886107	0.013867886253826577
HS_Trp_2	0.668916450675805	0.2670690764868579	0.004592342616591577	0.03414685059230783	0.0021570094108233164	0.0046445283281437546	0.0018612903786943136	0.0005392523527058291	0.0007479951989145372	0.0024005427314001426	0.01292466122775584
HS_Trp_3	0.414998233423625	0.47887469084913437	0.0580320339182664	0.009495348015545873	0.004548934165587092	0.0089359321634672	0.007817100459309858	4.4164409374631964e-05	0.0015751972676952067	0.0014868684489459428	0.014191496879048405
HS_Trp_4	0.3653379261687867	0.5958166462617501	0.0032371189641219314	0.0	0.0024278392230914487	0.005457450561308128	0.0032163682015314064	8.30030503621008e-05	0.001535556431698865	0.0013903010935651886	0.021497790043784108
HS_Trp_5	0.7638200782268579	0.2153846153846154	0.004737070838765754	0.0004780530204259018	0.0031290743155149934	0.0026510212950890915	0.0014558887440243372	0.000217296827466319	0.0006084311169056931	0.0007605388961321165	0.006757931334202521
HS_Trp_6	0.5510968584158696	0.39194596588812897	0.01135170417458921	0.0050515083576921985	0.004256889065470954	0.0036893038567414934	0.007634021057411244	0.001021653375713029	0.0009648948548400828	0.0007378607713482986	0.022249340182194852
TN_1	0.5402034687748973	0.4214009928295643	0.0022369308083593797	3.064288778574493e-05	0.009376723662437948	0.004565790280075995	0.0032787889930747075	0.002512716798431084	0.000858000858000858	0.0005209290923576638	0.015015015015015015
TN_2	0.5136285135033665	0.42620078592346006	0.006707881761069256	0.017019998498235427	0.005756764197932571	0.0036292643856531423	0.0025279703651790854	0.0005005881911245714	0.0013766175255925713	0.0006757940580181714	0.021975821590368684
TN_3	0.574988513794386	0.3902684490340648	0.0021659702015008643	0.0007219900671669548	0.004025641586627869	0.007373050079856477	0.004441332837420964	0.0004375697376769423	0.001159559804843897	0.0008751394753538845	0.013542783381101363
TN_4	0.822436152998288	0.1080063788372693	0.021704462840927745	0.012734222930981918	0.011151239417462067	0.0031659670270397034	0.0032128702422551066	0.008348772308341737	0.0009615159119157618	0.0004573063483501794	0.007821111137168452
TN_5	0.6352697426089728	0.3225157383058411	0.009024623475974181	0.002629691608893139	0.00392461550721173	0.0022910192047175073	0.0011953143676786994	0.0023906287353573988	0.0010558610247828513	0.00033867240417563153	0.019364092756394932
TN_6	0.3668525716861022	0.5383922032561546	0.04332150301391471	0.006309503689932962	0.008168553884288209	0.0070418567968001805	0.0026477381555968676	0.005886992282124951	0.0007886879612416202	0.001014027378739226	0.0195763618951045
