# Supplementary material for: Effects of dietary tryptophan supplementation on rectal temperature, humoral immunity, and cecal microflora composition of heat-stressed broilers
Source: Front Vet Sci. 2023 Sep 28;10:1247260. doi: 10.3389/fvets.2023.1247260 (PMC10572358; doi:10.3389/fvets.2023.1247260)
Supplement: Supplementary file 3 [file Data_Sheet_1.ZIP › 03_Community/community/Top10_sample/Phylum/Phylum_top10.csv]

	p__Bacteroidetes	p__Firmicutes	p__Proteobacteria	p__Tenericutes	p__Actinobacteria	p__Cyanobacteria	p__Synergistetes	p__Chloroflexi	p__Epsilonbacteraeota	p__Deferribacteres	Others
HS_1	0.393965355	0.583092027	0.01100012	0.001610609	0.000668232	0.002244573	1.71E-05	5.14E-05	0.000119939	1.71E-05	0.007213474
HS_2	0.400228484	0.567852939	0.012635879	0.004050405	0.000692377	0.000103857	0.00391193	0.000103857	0	3.46E-05	0.010385654
HS_3	0.652044783	0.325380008	0.009310397	0.003153521	0.000667412	0.000166853	0	0.000116797	6.67E-05	8.34E-05	0.009010061		p__Bacteroidetes
HS_4	0.606280709	0.372548601	0.005767998	0.002499466	0.000875881	0.000598163	4.27E-05	2.14E-05	0.000170904	2.14E-05	0.011172826		p__Firmicutes
HS_5	0.276224539	0.706256062	0.003455383	0.001370029	0.000630456	0.000157614	1.21E-05	4.85E-05	2.42E-05	2.42E-05	0.011796799		p__Proteobacteria
HS_6	0.623104898	0.36057715	0.004534076	0.001464129	0.000944599	0.000732064	0	0.000118075	2.36E-05	0.00028338	0.008218014		p__Tenericutes
HS_Trp_1	0.303286246	0.670416405	0.01460554	0.003909564	0.001475307	7.38E-05	0	0.000110648	0.000110648	0.000295061	0.005716815		p__Actinobacteria
HS_Trp_2	0.669734027	0.313270826	0.006279681	0.002365752	0.000869762	0.000226138	0	5.22E-05	8.70E-05	3.48E-05	0.007079862		p__Cyanobacteria
HS_Trp_3	0.416602874	0.558738664	0.007449064	0.008023201	0.000309151	0.000309151	0.000132493	0	2.94E-05	0.00010305	0.008302909		p__Synergistetes
HS_Trp_4	0.366914984	0.605777012	0.005208441	0.003693636	0.001162043	0.000435766	4.15E-05	0.000124505	0.000124505	4.15E-05	0.016476105		p__Chloroflexi
HS_Trp_5	0.764471969	0.223902651	0.005606258	0.001499348	0.000608431	4.35E-05	4.35E-05	2.17E-05	8.69E-05	2.17E-05	0.003694046		p__Epsilonbacteraeota
HS_Trp_6	0.552118512	0.414252065	0.00919488	0.007719159	0.00076624	0.00039731	0	5.68E-05	5.68E-05	0	0.015438318		p__Deferribacteres
TN_1	0.54106147	0.429552001	0.013237728	0.003401361	0.001195073	0.000827358	0	0	0	0	0.010725011		Others
TN_2	0.51505519	0.458038195	0.009185793	0.002678147	0.000951118	0.001576853	0	0.000175206	0	0.000125147	0.012214352
TN_3	0.576323101	0.402586037	0.007001116	0.004638239	0.001247074	0.000568841	0	2.19E-05	4.38E-05	0	0.007569956
TN_4	0.823432846	0.147686499	0.020848479	0.003224596	0.000996693	0.000891161	0	3.52E-05	5.86E-05	3.52E-05	0.002790741
TN_5	0.636425213	0.339648578	0.008247669	0.001374612	0.000876564	0.000159375	0	7.97E-05	1.99E-05	3.98E-05	0.013128536
TN_6	0.367979269	0.600557715	0.017576475	0.002704073	0.000901358	0.001549208	5.63E-05	8.45E-05	8.45E-05	5.63E-05	0.008450228
