# Supplementary material for: Effects of dietary tryptophan supplementation on rectal temperature, humoral immunity, and cecal microflora composition of heat-stressed broilers
Source: Front Vet Sci. 2023 Sep 28;10:1247260. doi: 10.3389/fvets.2023.1247260 (PMC10572358; doi:10.3389/fvets.2023.1247260)
Supplement: Supplementary file 3 [file Data_Sheet_1.ZIP › 03_Community/community/Top10_sample/Species/Species_top10.csv]

	s__uncultured bacterium	s__Barnesiella viscericola DSM 18177	s__gut metagenome	s__uncultured rumen bacterium	s__bacterium ic1379	s__metagenome	s__Escherichia coli	s__uncultured Clostridia bacterium	s__Lactobacillus gasseri	s__uncultured organism	Others
HS_1	0.4513133320768295	0.01242225382519747	0.0035467676438839676	0.005825608690437435	0.000925243733187122	0.0023816459057964807	0.00042835358017922316	0.0007539023011154327	0.0002912804345218717	0.000462621866593561	0.521648989942258
HS_2	0.12774354358512774	0.08928200512358928	0.033926469570033924	0.003461884650003462	0.0012116596275012117	0.0029426019525029424	0.0005539015440005539	0.00045004500450045	0.00045004500450045	0.004708163124004708	0.7352696808142353
HS_3	0.16213104633507416	0.4279278527689253	0.003003353745015267	0.005706372115529008	0.0008342649291709076	0.004888792484941518	0.0014683062753407972	0.0004004471660020356	0.0008509502277543257	0.0002335941801678541	0.3925550197720788
HS_4	0.21217688528092288	0.04915616321298868	0.0015167699209570605	0.0217261268959624	0.003930784020508438	0.00489211706900235	4.272591326639607e-05	0.0009613330484939116	0.0013031403546250801	0.00021362956633198035	0.7040803247169408
HS_5	0.5996362754607177	0.018659068865179436	0.008050436469447139	0.0016973811833171678	0.00013336566440349176	0.0019762366634335595	0.0006183317167798254	0.00042434529582929196	0.0013215324927255093	0.00024248302618816683	0.3672405431619787
HS_6	0.27280026448779104	0.017026401549142776	0.0020308883955981673	0.0018655835261890143	0.0056675955225995375	0.0021489633023189913	0.0027393378359231095	0.0003069947574741416	0.0012988239739290606	0.0001889198507533179	0.6939262267982809
HS_Trp_1	0.5048131892450116	0.003909563677940472	0.07756426806329067	0.002286725924833106	0.014236713015896433	0.0032087928300077455	0.0008851842289676539	0.0037989156493195148	0.0019178991627632502	0.0015490724006933943	0.38582967580127614
HS_Trp_2	0.2298084784386035	0.25717118652912835	0.035016612451510776	0.0025918903404247916	0.0004522761667855341	0.0028702141353697357	0.0005044618783377112	0.0013568285003566023	0.0005566475898898882	0.0002957190321290031	0.4693756849374641
HS_Trp_3	0.20549699682016254	0.08154222117536215	0.01410316806029914	0.009024260982216464	0.00262042162289483	0.007625721352019786	4.4164409374631964e-05	0.0021346131197738784	0.004372276528088565	0.0009568955364503592	0.6720792603933576
HS_Trp_4	0.39241767134942207	0.03496503496503497	0.005415949036127078	0.0023033346475482973	0.0057064597123944304	0.005291444460583926	8.30030503621008e-05	0.001971322446099894	0.00035276296403892845	0.0023863376979103984	0.5491066796704779
HS_Trp_5	0.2088657105606258	0.017687961755758368	0.0031508039982616255	0.0036288570186875273	0.002411994784876141	0.002368535419382877	0.000217296827466319	0.0002390265102129509	0.0011299435028248588	0.0001303780964797914	0.7601694915254237
HS_Trp_6	0.2613729886199166	0.08786219031132049	0.0086272951726878	0.002639271220591991	0.0018730311888072197	0.003973096461106223	0.0009932741152765558	0.006158299514714647	0.0003121718648012033	0.0006811022504753526	0.6255072792803019
TN_1	0.23794202365630937	0.1335417049702764	0.0018385732671446957	0.015934301648587362	0.0009805724091438378	0.007599436170864743	0.002482073910645339	0.0037690751976466263	0.00018385732671446958	0.0006128577557148986	0.5951155236869523
TN_2	0.19758215903686832	0.07864240482567016	0.020198733511876454	0.017195204365129026	0.004605411358346057	0.001802117488048457	0.0004505293720121142	0.0008760293344679999	0.0006757940580181714	0.0009761469726929142	0.6769954696768703
TN_3	0.17752204257553547	0.07112696085938697	0.005907191458638721	0.0017721574375916163	0.019165554510250073	0.0019909423064300874	0.0004375697376769423	0.0004813267114446365	4.3756973767694225e-05	0.0008095040147023431	0.7207429934145755
TN_4	0.03850753969184587	0.03359442789803241	0.017061044534602846	0.0009615159119157618	0.007035482282310453	0.0041509345465631665	0.008290143289322482	9.380643043080603e-05	8.208062662695528e-05	0.0012194835956004784	0.8890035411927487
TN_5	0.24531835205992508	0.07179854968523389	0.005896884213881584	0.0018527372699019841	0.002251175392461551	0.002450394453741334	0.0023507849231014424	0.0006773448083512631	3.984381225595665e-05	0.0017730496453900709	0.6655908837357558
TN_6	0.4136386682440426	0.14294969297504365	0.0074080333502337895	0.036617655343360936	0.002619570728409667	0.004872964903385724	0.0053236437383809366	0.0001690045631232043	0.0018872176215424482	0.0005351811165568137	0.38397836741592023
