# Supplementary material for: Effects of dietary tryptophan supplementation on rectal temperature, humoral immunity, and cecal microflora composition of heat-stressed broilers
Source: Front Vet Sci. 2023 Sep 28;10:1247260. doi: 10.3389/fvets.2023.1247260 (PMC10572358; doi:10.3389/fvets.2023.1247260)
Supplement: Supplementary file 3 [file Data_Sheet_1.ZIP › 03_Community/taxa_heatmap/cluster_sample/Class.csv]

	HS_1	HS_2	HS_3	HS_4	HS_5	HS_6	HS_Trp_1	HS_Trp_2	HS_Trp_3	HS_Trp_4	HS_Trp_5	HS_Trp_6	TN_1	TN_2	TN_3	TN_4	TN_5	TN_6
c__AD3	1.7134143207168924e-05	0.0	0.0	0.0	0.0	0.0	3.688267620698558e-05	1.7395237184059006e-05	0.0	2.07507625905252e-05	0.0	0.0	0.0	7.508822866868571e-05	0.0	1.1725803803850754e-05	0.0	0.0
c__Acidimicrobiia	1.7134143207168924e-05	0.0	3.33705971668363e-05	4.272591326639607e-05	1.2124151309408341e-05	0.0	3.688267620698558e-05	3.479047436811801e-05	4.4164409374631964e-05	0.0	6.51890482398957e-05	5.6758520872946054e-05	0.0	5.005881911245714e-05	0.0	1.1725803803850754e-05	1.9921906127978326e-05	0.0
c__Acidobacteriia	5.140242962150678e-05	6.923769300006924e-05	1.668529858341815e-05	0.0	1.2124151309408341e-05	2.3614981344164738e-05	3.688267620698558e-05	5.218571155217701e-05	1.4721469791543988e-05	0.0	2.17296827466319e-05	0.00014189630218236512	0.0	0.00015017645733737142	0.0001312709213030827	2.3451607607701508e-05	5.9765718383934975e-05	5.633485437440144e-05
c__Actinobacteria	0.0002741462913147028	0.00045004500450045	0.0002002235830010178	0.0006836146122623371	0.00023035887487875847	0.0006612194776366127	0.0005163574668977982	0.0003652999808652391	0.00013249322812389588	0.0007262766906683821	0.000434593654932638	0.00028379260436473024	0.0008886437457866029	0.0007258528771306285	0.0009845319097731202	0.00029314509509626883	0.0006375009960953064	0.000507013689369613
c__Alphaproteobacteria	0.0007367681579082638	0.0015924669390015925	0.0006507266447533078	0.0009399700918607135	0.0003273520853540252	0.0006848344589807774	0.002176077896212149	0.0008697618592029503	0.0008391237781180073	0.0008300305036210081	0.0010864841373315949	0.0015041008031330704	0.0006741435312863885	0.0013015292969238855	0.0008095040147023431	0.0005276611711732839	0.000916407681887003	0.0020843896118528534
c__Anaerolineae	0.0	0.0	6.67411943336726e-05	0.0	0.0	7.084494403249421e-05	0.0	0.0	0.0	0.0	0.0	0.0	0.0	5.005881911245714e-05	0.0	1.1725803803850754e-05	0.0	0.0
c__Bacilli	0.004283535801792231	0.3096309630963096	0.031101396559491432	0.01760307626575518	0.0038191076624636278	0.005927360317385349	0.005864345516910707	0.004870666411536521	0.05884171475680132	0.0033823743022556078	0.005019556714471969	0.011380083435025683	0.002482073910645339	0.0074337346381998844	0.0035443148751832325	0.022044511151239416	0.010618375966212448	0.044335530392653935
c__Bacteroidia	0.3939653547624351	0.40022848438690023	0.6520447833413979	0.6062807092501602	0.27621241513094086	0.6231048977471307	0.30328624645004243	0.6697340268234557	0.4166028736309033	0.36691498412566664	0.7644719687092568	0.5521185117915827	0.5410614696328983	0.5150551898480715	0.5763231014943007	0.8234328463216154	0.6364252131643956	0.367951101346403
c__Blastocatellia (Subgroup 4)	0.0	6.923769300006924e-05	0.0	0.0	0.0	0.0	0.0	0.0	0.0	0.0	0.0	0.0	0.0	0.0	0.0	0.0	0.0	0.0
c__Campylobacteria	0.00011993900245018248	0.0	6.67411943336726e-05	0.00017090365306558428	2.4248302618816682e-05	2.3614981344164738e-05	0.00011064802862095673	8.697618592029502e-05	2.9442939583087976e-05	0.00012450457554315122	8.69187309865276e-05	5.6758520872946054e-05	0.0	0.0	4.3756973767694225e-05	5.862901901925377e-05	1.9921906127978326e-05	8.450228156160216e-05
c__Chlamydiae	0.0	0.0	0.0	0.0	0.0	0.0	0.0	0.0	0.0	0.0	0.0	0.0	0.0	0.0	0.0	0.0	0.0	5.633485437440144e-05
c__Chloroflexia	0.0	3.461884650003462e-05	1.668529858341815e-05	0.0	0.0	0.0	0.0	0.0	0.0	0.0	0.0	0.0	0.0	0.0	0.0	0.0	0.0	0.0
c__Clostridia	0.57368538286243	0.2484940801772485	0.28570236764386897	0.3515915402691733	0.6871483996120271	0.35096585273697634	0.6525283074539888	0.2670690764868579	0.47947827111058766	0.5962524122761511	0.21544980443285527	0.3923148962738031	0.4215848501562787	0.4265011388381348	0.3904215984422517	0.10861612063506954	0.3227747230855048	0.5386738775280265
c__Coriobacteriia	0.00035981700735054743	0.0001730942325001731	0.0004004471660020356	0.0001281777397991882	0.00036372453928225026	0.00014168988806498843	0.0008483015527606683	0.0003826952180492981	0.00010305028854080792	0.0004357660144010292	0.0001086484137331595	0.0003689303856741493	0.00018385732671446958	0.00012514704778114285	0.00021878486883847114	0.0006449192092117914	0.00021914096740776158	0.0003098416990592079
c__Deferribacteres	1.7134143207168924e-05	3.461884650003462e-05	8.342649291709075e-05	2.1362956633198035e-05	2.4248302618816682e-05	0.00028337977612997685	0.0002950614096558846	3.479047436811801e-05	0.00010305028854080792	4.15015251810504e-05	2.17296827466319e-05	0.0	0.0	0.00012514704778114285	0.0	3.5177411411552265e-05	3.984381225595665e-05	5.633485437440144e-05
c__Deltaproteobacteria	0.008155852166612408	0.00411964273350412	0.0062569869687818065	0.003823969237342448	0.001806498545101843	0.0001889198507533179	0.009478847785195295	0.0021917998851914344	0.0045783771051701805	0.0024485899856819737	0.0031508039982616255	0.004256889065470954	0.009376723662437948	0.005781793607488799	0.004069398560395563	0.01119814263267747	0.00392461550721173	0.008168553884288209
c__Erysipelotrichia	0.002844267772390042	0.0012462784740012462	0.004354862930272137	0.0027558214056825465	0.008232298739088264	0.0032824824068388987	0.006417585660015491	0.0046445283281437546	0.0089359321634672	0.005457450561308128	0.0026510212950890915	0.0036893038567414934	0.004565790280075995	0.0036292643856531423	0.007373050079856477	0.0031659670270397034	0.0022910192047175073	0.0070418567968001805
c__Fibrobacteria	0.0	0.0	0.0	0.0	0.0	0.0	7.376535241397116e-05	0.0	0.0	0.0	0.0	0.0	0.0	0.0	0.0	0.0	0.0	0.0
c__Fusobacteriia	0.0	0.0	0.0	0.0	0.0	0.0	0.0	0.0	0.0	0.0	0.0	0.0	0.0	5.005881911245714e-05	0.0	0.0	0.0	0.0
c__Gammaproteobacteria	0.002107499614481778	0.006889150453506889	0.002402682996012214	0.0010040589617603076	0.0013094083414161009	0.0036603221083455345	0.0029506140965588463	0.0032181188790509157	0.0020315628312330704	0.0018883193957377933	0.0013689700130378097	0.003433890512813236	0.0031868603297174726	0.0021024704027232	0.0020565777670816287	0.009122675359395887	0.0034066459478842934	0.007323531068672187
c__Gemmatimonadetes	0.0	0.00024233192550024234	1.668529858341815e-05	6.40888698995941e-05	3.637245392822502e-05	9.445992537665895e-05	3.688267620698558e-05	0.0	2.9442939583087976e-05	2.07507625905252e-05	6.51890482398957e-05	2.8379260436473027e-05	3.064288778574493e-05	5.005881911245714e-05	2.1878486883847112e-05	7.035482282310453e-05	1.9921906127978326e-05	5.633485437440144e-05
c__Gitt-GS-136	0.0	0.0	1.668529858341815e-05	0.0	0.0	0.0	7.376535241397116e-05	0.0	0.0	0.0	0.0	0.0	0.0	0.0	0.0	0.0	5.9765718383934975e-05	0.0
c__JG30-KF-CM66	0.0	0.0	0.0	0.0	2.4248302618816682e-05	0.0	0.0	0.0	0.0	0.0	0.0	0.0	0.0	0.0	0.0	0.0	0.0	0.0
c__KD4-96	3.426828641433785e-05	6.923769300006924e-05	1.668529858341815e-05	2.1362956633198035e-05	2.4248302618816682e-05	4.7229962688329476e-05	0.0	1.7395237184059006e-05	0.0	0.00010375381295262601	2.17296827466319e-05	5.6758520872946054e-05	0.0	5.005881911245714e-05	0.0	1.1725803803850754e-05	1.9921906127978326e-05	2.816742718720072e-05
c__Lentisphaeria	1.7134143207168924e-05	0.0	0.0	0.0	0.0	2.3614981344164738e-05	0.0	0.0	0.0	0.0	0.0	2.8379260436473027e-05	0.0	0.0	4.3756973767694225e-05	0.0	0.0	0.0
c__MB-A2-108	1.7134143207168924e-05	0.0	0.0	2.1362956633198035e-05	0.0	9.445992537665895e-05	0.0	0.0	0.0	0.0	0.0	5.6758520872946054e-05	0.0	2.502940955622857e-05	0.0	0.0	0.0	2.816742718720072e-05
c__Melainabacteria	0.0003084145777290407	6.923769300006924e-05	0.0001334823886673452	0.0005127109591967528	3.637245392822502e-05	2.3614981344164738e-05	3.688267620698558e-05	6.958094873623602e-05	0.00014721469791543988	0.00010375381295262601	2.17296827466319e-05	0.0003121718648012033	0.0006128577557148986	0.0010512352013616	2.1878486883847112e-05	0.0008325320700734035	9.960953063989162e-05	0.00011266970874880288
c__Mollicutes	0.001610609461473879	0.004050405040504051	0.0031535214322660305	0.00249946592608417	0.0013700290979631426	0.0014641288433382138	0.003909563677940472	0.0023657522570320246	0.008023201036391474	0.003693635741113486	0.001499348109517601	0.007719158838720663	0.003401360544217687	0.002678146822516457	0.004638239219375588	0.003224596046058957	0.0013746115228305043	0.002704073009971269
c__Negativicutes	0.0019190240392029196	0.005123589282005124	0.0019521799342599236	2.1362956633198035e-05	0.0063773035887487875	4.7229962688329476e-05	0.004241507763803341	0.03414685059230783	0.009495348015545873	0.0	0.0004780530204259018	0.0050515083576921985	3.064288778574493e-05	0.017019998498235427	0.0007219900671669548	0.012734222930981918	0.002629691608893139	0.006309503689932962
c__Nitriliruptoria	0.0	0.0	1.668529858341815e-05	0.0	0.0	0.0	0.0	0.0	0.0	0.0	0.0	0.0	3.064288778574493e-05	0.0	0.0	0.0	0.0	0.0
c__Nitrospira	1.7134143207168924e-05	3.461884650003462e-05	1.668529858341815e-05	0.0	0.0	0.0	3.688267620698558e-05	0.0	0.0	0.0	2.17296827466319e-05	0.0	3.064288778574493e-05	2.502940955622857e-05	0.0	0.0	0.0	0.0
c__Oxyphotobacteria	0.0019361581824100887	3.461884650003462e-05	3.33705971668363e-05	8.545182653279214e-05	0.00012124151309408342	0.0007084494403249422	3.688267620698558e-05	0.00015655713465653106	0.00016193616770698386	0.0003320122014484032	2.17296827466319e-05	8.513778130941908e-05	0.0002145002145002145	0.0005256176006808	0.0005469621720961778	5.862901901925377e-05	5.9765718383934975e-05	0.0014365387865472369
c__Phycisphaerae	0.0	3.461884650003462e-05	0.0	2.1362956633198035e-05	0.0	0.0	0.0	0.0	0.0	0.0	2.17296827466319e-05	0.0	0.0	0.0	0.0	0.0	1.9921906127978326e-05	0.0
c__Rhodothermia	0.0	0.0	0.0	0.0	1.2124151309408341e-05	0.0	0.0	0.0	0.0	0.0	0.0	0.0	0.0	0.0	0.0	0.0	0.0	2.816742718720072e-05
c__S0134 terrestrial group	0.0	0.0	1.668529858341815e-05	0.0	1.2124151309408341e-05	0.0	0.0	0.0	0.0	0.0	0.0	0.0	0.0	0.0	0.0	0.0	0.0	0.0
c__Saccharimonadia	0.0	0.0	3.33705971668363e-05	0.0	0.0	0.0	0.0	0.0	0.0	0.0	0.0	0.0	0.0	0.0	0.0	0.0	9.960953063989162e-05	0.0
c__Spirochaetia	0.0	0.00013847538600013847	3.33705971668363e-05	2.1362956633198035e-05	2.4248302618816682e-05	0.0	7.376535241397116e-05	5.218571155217701e-05	0.0	2.07507625905252e-05	8.69187309865276e-05	5.6758520872946054e-05	0.0	5.005881911245714e-05	4.3756973767694225e-05	0.0	5.9765718383934975e-05	5.633485437440144e-05
c__Synergistia	1.7134143207168924e-05	0.003911929654503912	0.0	4.272591326639607e-05	1.2124151309408341e-05	0.0	0.0	0.0	0.00013249322812389588	4.15015251810504e-05	4.34593654932638e-05	0.0	0.0	0.0	0.0	0.0	0.0	5.633485437440144e-05
c__TK10	0.0	0.0	0.0	0.0	0.0	0.0	0.0	1.7395237184059006e-05	0.0	0.0	0.0	0.0	0.0	0.0	2.1878486883847112e-05	0.0	0.0	0.0
c__Thermoleophilia	0.0	6.923769300006924e-05	1.668529858341815e-05	0.0	2.4248302618816682e-05	4.7229962688329476e-05	7.376535241397116e-05	8.697618592029502e-05	2.9442939583087976e-05	0.0	0.0	0.0	9.192866335723479e-05	2.502940955622857e-05	4.3756973767694225e-05	4.6903215215403016e-05	0.0	5.633485437440144e-05
c__Verrucomicrobiae	1.7134143207168924e-05	0.0001730942325001731	1.668529858341815e-05	2.1362956633198035e-05	3.637245392822502e-05	2.3614981344164738e-05	0.0002581787334488991	0.0	0.0	0.0	4.34593654932638e-05	8.513778130941908e-05	0.0	5.005881911245714e-05	2.1878486883847112e-05	5.862901901925377e-05	1.9921906127978326e-05	0.0
c__uncultured Firmicutes bacterium	3.426828641433785e-05	0.0	0.0	0.0	0.0	0.0	0.0	0.0	0.0	0.0	0.0	0.0	0.0	0.0	0.0	0.0	0.0	0.0
c__uncultured bacterium	3.426828641433785e-05	0.0	0.0	0.0	0.0	0.0	0.0	0.0	0.0	0.0	0.0	0.0	0.0	0.0	0.0	0.0	0.0	0.0
