# Supplementary material for: Effects of dietary tryptophan supplementation on rectal temperature, humoral immunity, and cecal microflora composition of heat-stressed broilers
Source: Front Vet Sci. 2023 Sep 28;10:1247260. doi: 10.3389/fvets.2023.1247260 (PMC10572358; doi:10.3389/fvets.2023.1247260)
Supplement: Supplementary file 3 [file Data_Sheet_1.ZIP › 03_Community/taxa_heatmap/cluster_sample/Order.csv]

	HS_1	HS_2	HS_3	HS_4	HS_5	HS_6	HS_Trp_1	HS_Trp_2	HS_Trp_3	HS_Trp_4	HS_Trp_5	HS_Trp_6	TN_1	TN_2	TN_3	TN_4	TN_5	TN_6
o__Acetobacterales	1.7134143207168924e-05	0.0	1.668529858341815e-05	0.0	0.0	0.0	7.376535241397116e-05	1.7395237184059006e-05	0.0	0.0	2.17296827466319e-05	2.8379260436473027e-05	0.0	0.0	0.0	1.1725803803850754e-05	0.0	0.0
o__Acholeplasmatales	1.7134143207168924e-05	0.0	1.668529858341815e-05	0.0	0.0	0.0	7.376535241397116e-05	0.0	0.0	2.07507625905252e-05	0.0	0.0	0.0	0.0	6.563546065154134e-05	0.0	3.984381225595665e-05	2.816742718720072e-05
o__Acidobacteriales	5.140242962150678e-05	3.461884650003462e-05	1.668529858341815e-05	0.0	1.2124151309408341e-05	2.3614981344164738e-05	3.688267620698558e-05	5.218571155217701e-05	1.4721469791543988e-05	0.0	0.0	0.00011351704174589211	0.0	2.502940955622857e-05	8.751394753538845e-05	2.3451607607701508e-05	1.9921906127978326e-05	5.633485437440144e-05
o__Actinomarinales	0.0	0.0	1.668529858341815e-05	0.0	0.0	0.0	0.0	1.7395237184059006e-05	0.0	0.0	6.51890482398957e-05	0.0	0.0	2.502940955622857e-05	0.0	1.1725803803850754e-05	1.9921906127978326e-05	0.0
o__Alteromonadales	0.0	0.0	0.0	0.0	1.2124151309408341e-05	2.3614981344164738e-05	0.0	1.7395237184059006e-05	0.0	0.0	0.0	5.6758520872946054e-05	0.0	2.502940955622857e-05	4.3756973767694225e-05	1.1725803803850754e-05	1.9921906127978326e-05	0.0
o__Anaeroplasmatales	1.7134143207168924e-05	6.923769300006924e-05	1.668529858341815e-05	0.0	2.4248302618816682e-05	0.00014168988806498843	3.688267620698558e-05	0.0	0.0	4.15015251810504e-05	2.17296827466319e-05	2.8379260436473027e-05	3.064288778574493e-05	0.0	2.1878486883847112e-05	0.0	1.9921906127978326e-05	0.0
o__Azospirillales	0.0	0.00010385653950010386	3.33705971668363e-05	4.272591326639607e-05	1.2124151309408341e-05	0.0	3.688267620698558e-05	0.0	1.4721469791543988e-05	0.00010375381295262601	2.17296827466319e-05	2.8379260436473027e-05	0.0	7.508822866868571e-05	0.00010939243441923557	1.1725803803850754e-05	1.9921906127978326e-05	0.0
o__Bacillales	0.0008909754467727841	0.0014193727065014193	0.0002002235830010178	0.000598162785729545	0.00010911736178467507	0.00021253483209748264	0.0001844133810349279	0.00022613808339276705	0.0008096808385349194	0.00014525533813367642	0.0002824858757062147	2.8379260436473027e-05	0.00024514310228595945	0.0006757940580181714	0.0013783446736823682	0.0003400483103116719	0.001533986771854331	0.0008450228156160216
o__Bacteroidales	0.39305724517245516	0.3984283043688984	0.6512272037108104	0.6048707541123691	0.27561833171677985	0.6223728333254617	0.3000036882676207	0.668916450675805	0.414998233423625	0.3653379261687867	0.7638200782268579	0.5510968584158696	0.5402034687748973	0.5136285135033665	0.574988513794386	0.822436152998288	0.6352697426089728	0.3668525716861022
o__Bdellovibrionales	1.7134143207168924e-05	3.461884650003462e-05	0.0	0.0	0.0	0.0	0.0	0.0	0.0	0.0	0.0	0.0	0.0	0.0	2.1878486883847112e-05	0.0	0.0	0.0
o__Betaproteobacteriales	0.0009423778763942909	0.0054005400540054005	0.0005172442560859627	0.0004486220892971587	0.0002667313288069835	0.0005195295895716243	0.0009958322575886107	0.0024005427314001426	0.0014868684489459428	0.0013903010935651886	0.0007605388961321165	0.0007378607713482986	0.0005209290923576638	0.0006757940580181714	0.0008751394753538845	0.0004573063483501794	0.00033867240417563153	0.001014027378739226
o__Bifidobacteriales	1.7134143207168924e-05	3.461884650003462e-05	0.0	0.00014954069643238624	0.0	0.000543144570915789	0.0	0.00017395237184059003	0.0	4.15015251810504e-05	0.0001303780964797914	0.0	0.0005515719801434088	0.00010011763822491427	2.1878486883847112e-05	0.0001289838418423583	1.9921906127978326e-05	2.816742718720072e-05
o__Blastocatellales	0.0	6.923769300006924e-05	0.0	0.0	0.0	0.0	0.0	0.0	0.0	0.0	0.0	0.0	0.0	0.0	0.0	0.0	0.0	0.0
o__Campylobacterales	0.00011993900245018248	0.0	6.67411943336726e-05	0.00017090365306558428	2.4248302618816682e-05	2.3614981344164738e-05	0.00011064802862095673	8.697618592029502e-05	2.9442939583087976e-05	0.00012450457554315122	8.69187309865276e-05	5.6758520872946054e-05	0.0	0.0	4.3756973767694225e-05	5.862901901925377e-05	1.9921906127978326e-05	8.450228156160216e-05
o__Caulobacterales	0.00010280485924301356	0.0	1.668529858341815e-05	6.40888698995941e-05	0.0	0.0	3.688267620698558e-05	3.479047436811801e-05	1.4721469791543988e-05	2.07507625905252e-05	6.51890482398957e-05	5.6758520872946054e-05	0.0	0.00010011763822491427	8.751394753538845e-05	4.6903215215403016e-05	5.9765718383934975e-05	0.00011266970874880288
o__Cellvibrionales	0.0	0.0	6.67411943336726e-05	0.0	1.2124151309408341e-05	0.0	0.0	0.0	0.0	0.0	0.0	0.0	0.0	0.0	0.0	0.0	0.0	0.0
o__Chitinophagales	0.0	3.461884650003462e-05	1.668529858341815e-05	2.1362956633198035e-05	0.0	0.0	0.0	3.479047436811801e-05	0.0	0.0	0.0	0.0	0.0	0.0	4.3756973767694225e-05	1.1725803803850754e-05	0.0	2.816742718720072e-05
o__Chlamydiales	0.0	0.0	0.0	0.0	0.0	0.0	0.0	0.0	0.0	0.0	0.0	0.0	0.0	0.0	0.0	0.0	0.0	5.633485437440144e-05
o__Chloroplast	0.0019018898959957508	0.0	0.0	2.1362956633198035e-05	4.8496605237633365e-05	0.0006139895149482832	3.688267620698558e-05	0.00013916189747247205	0.00016193616770698386	0.000311261438857878	2.17296827466319e-05	2.8379260436473027e-05	0.0	0.00035041173378719996	0.0004375697376769423	2.3451607607701508e-05	1.9921906127978326e-05	0.0014083713593600361
o__Chthoniobacterales	1.7134143207168924e-05	3.461884650003462e-05	1.668529858341815e-05	0.0	2.4248302618816682e-05	0.0	0.0	0.0	0.0	0.0	2.17296827466319e-05	0.0	0.0	5.005881911245714e-05	2.1878486883847112e-05	5.862901901925377e-05	1.9921906127978326e-05	0.0
o__Clostridiales	0.5735997121463942	0.248009416326248	0.285502144060868	0.35135654774620806	0.6871362754607178	0.35089500779294386	0.652196363368126	0.2670690764868579	0.47887469084913437	0.5958166462617501	0.2153846153846154	0.39194596588812897	0.4214009928295643	0.42620078592346006	0.3902684490340648	0.1080063788372693	0.3225157383058411	0.5383922032561546
o__Coriobacteriales	0.00035981700735054743	0.0001730942325001731	0.0004004471660020356	0.0001281777397991882	0.00036372453928225026	0.00014168988806498843	0.0008483015527606683	0.0003826952180492981	0.00010305028854080792	0.0004357660144010292	0.0001086484137331595	0.0003689303856741493	0.00018385732671446958	0.00012514704778114285	0.00021878486883847114	0.0006449192092117914	0.00021914096740776158	0.0003098416990592079
o__Corynebacteriales	0.0	0.0	0.0	2.1362956633198035e-05	0.0	0.0	3.688267620698558e-05	1.7395237184059006e-05	0.0	6.225228777157561e-05	0.0	0.0	0.0	0.0	2.1878486883847112e-05	0.0	0.0	0.0
o__Cytophagales	0.0	0.0	0.0	2.1362956633198035e-05	1.2124151309408341e-05	0.0	0.0	0.0	0.0	0.0	0.0	0.0	0.0	0.0	2.1878486883847112e-05	1.1725803803850754e-05	1.9921906127978326e-05	8.450228156160216e-05
o__DTU014	8.567071603584463e-05	0.00045004500450045	0.0001668529858341815	0.00023499252296517838	1.2124151309408341e-05	7.084494403249421e-05	0.0002581787334488991	0.0	0.0005741373218702155	0.0004357660144010292	6.51890482398957e-05	0.0003689303856741493	0.00018385732671446958	0.00030035291467474283	0.00015314940818692978	0.0006097417978002392	0.0002589847796637182	0.0002816742718720072
o__Deferribacterales	1.7134143207168924e-05	3.461884650003462e-05	8.342649291709075e-05	2.1362956633198035e-05	2.4248302618816682e-05	0.00028337977612997685	0.0002950614096558846	3.479047436811801e-05	0.00010305028854080792	4.15015251810504e-05	2.17296827466319e-05	0.0	0.0	0.00012514704778114285	0.0	3.5177411411552265e-05	3.984381225595665e-05	5.633485437440144e-05
o__Desulfovibrionales	0.00812158388019807	0.004085023887004085	0.00622361637161497	0.003781243324076052	0.0017943743937924345	0.0001889198507533179	0.009441965108988308	0.0021570094108233164	0.004548934165587092	0.0024278392230914487	0.0031290743155149934	0.004256889065470954	0.009376723662437948	0.005756764197932571	0.004025641586627869	0.011151239417462067	0.00392461550721173	0.008168553884288209
o__Desulfuromonadales	1.7134143207168924e-05	0.0	0.0	2.1362956633198035e-05	1.2124151309408341e-05	0.0	3.688267620698558e-05	3.479047436811801e-05	2.9442939583087976e-05	2.07507625905252e-05	2.17296827466319e-05	0.0	0.0	2.502940955622857e-05	2.1878486883847112e-05	1.1725803803850754e-05	0.0	0.0
o__Dongiales	0.0	3.461884650003462e-05	1.668529858341815e-05	0.0	0.0	0.0	3.688267620698558e-05	0.0	1.4721469791543988e-05	0.0	0.0	0.0	6.128577557148986e-05	0.0	0.0	0.0	0.0	0.0
o__Elsterales	0.0	0.0	0.0	0.0	0.0	0.0	0.0	0.0	0.0	0.0	0.0	0.0	0.0	0.0	0.0	2.3451607607701508e-05	0.0	0.0
o__Enterobacteriales	0.00042835358017922316	0.0005539015440005539	0.0014683062753407972	4.272591326639607e-05	0.0007032007759456838	0.0027393378359231095	0.0008851842289676539	0.0005392523527058291	4.4164409374631964e-05	8.30030503621008e-05	0.000217296827466319	0.001021653375713029	0.002512716798431084	0.0005005881911245714	0.0004375697376769423	0.008348772308341737	0.0023906287353573988	0.005886992282124951
o__Erysipelotrichales	0.002844267772390042	0.0012462784740012462	0.004354862930272137	0.0027558214056825465	0.008232298739088264	0.0032824824068388987	0.006417585660015491	0.0046445283281437546	0.0089359321634672	0.005457450561308128	0.0026510212950890915	0.0036893038567414934	0.004565790280075995	0.0036292643856531423	0.007373050079856477	0.0031659670270397034	0.0022910192047175073	0.0070418567968001805
o__Fibrobacterales	0.0	0.0	0.0	0.0	0.0	0.0	7.376535241397116e-05	0.0	0.0	0.0	0.0	0.0	0.0	0.0	0.0	0.0	0.0	0.0
o__Flavobacteriales	0.0008395730171512774	0.0015578480925015578	0.0008008943320040712	0.0008545182653279214	0.0005577109602327837	0.0006139895149482832	0.002876848744144875	0.0007479951989145372	0.0015751972676952067	0.001535556431698865	0.0006084311169056931	0.0009648948548400828	0.000858000858000858	0.0013766175255925713	0.001159559804843897	0.0009615159119157618	0.0010558610247828513	0.0007886879612416202
o__Frankiales	5.140242962150678e-05	0.00010385653950010386	0.0	0.0	1.2124151309408341e-05	2.3614981344164738e-05	3.688267620698558e-05	0.0	0.0	2.07507625905252e-05	2.17296827466319e-05	5.6758520872946054e-05	0.0	5.005881911245714e-05	4.3756973767694225e-05	0.0	3.984381225595665e-05	2.816742718720072e-05
o__Fusobacteriales	0.0	0.0	0.0	0.0	0.0	0.0	0.0	0.0	0.0	0.0	0.0	0.0	0.0	5.005881911245714e-05	0.0	0.0	0.0	0.0
o__Gaiellales	0.0	6.923769300006924e-05	1.668529858341815e-05	0.0	2.4248302618816682e-05	4.7229962688329476e-05	7.376535241397116e-05	8.697618592029502e-05	2.9442939583087976e-05	0.0	0.0	0.0	9.192866335723479e-05	2.502940955622857e-05	4.3756973767694225e-05	4.6903215215403016e-05	0.0	5.633485437440144e-05
o__Gammaproteobacteria Incertae Sedis	0.0	0.0	0.0	0.0	0.0	0.0	0.0	0.0	0.0	0.0	0.0	0.0	6.128577557148986e-05	0.0	0.0	0.0	0.0	0.0
o__Gastranaerophilales	0.0003084145777290407	6.923769300006924e-05	0.0001334823886673452	0.0005127109591967528	3.637245392822502e-05	2.3614981344164738e-05	3.688267620698558e-05	6.958094873623602e-05	0.00014721469791543988	0.00010375381295262601	2.17296827466319e-05	0.0003121718648012033	0.0006128577557148986	0.0010512352013616	2.1878486883847112e-05	0.0008325320700734035	9.960953063989162e-05	0.00011266970874880288
o__Gemmatimonadales	0.0	0.00024233192550024234	1.668529858341815e-05	6.40888698995941e-05	3.637245392822502e-05	9.445992537665895e-05	3.688267620698558e-05	0.0	2.9442939583087976e-05	2.07507625905252e-05	6.51890482398957e-05	2.8379260436473027e-05	3.064288778574493e-05	5.005881911245714e-05	2.1878486883847112e-05	7.035482282310453e-05	1.9921906127978326e-05	5.633485437440144e-05
o__Izimaplasmatales	0.0	0.0	1.668529858341815e-05	0.0	0.0	0.0	3.688267620698558e-05	0.0	2.9442939583087976e-05	6.225228777157561e-05	0.0	0.0	9.192866335723479e-05	0.0	0.0	0.0	0.0	0.0
o__Lactobacillales	0.003392560355019447	0.3082115903898082	0.03085111708074016	0.017004913480025637	0.0037099903006789525	0.005714825485287867	0.005679932135875779	0.004592342616591577	0.0580320339182664	0.0032371189641219314	0.004737070838765754	0.01135170417458921	0.0022369308083593797	0.006707881761069256	0.0021659702015008643	0.021704462840927745	0.009024623475974181	0.04332150301391471
o__Micrococcales	0.00018847557527885817	0.00024233192550024234	0.00011679709008392705	0.0004913480025635548	0.00021823472356935015	9.445992537665895e-05	0.0003688267620698558	0.00017395237184059003	0.00013249322812389588	0.0005602705899441804	0.0002607561929595828	0.00014189630218236512	0.00018385732671446958	0.0005256176006808	0.0003500557901415538	0.0001524354494500598	0.0004582038409435015	0.0004225114078080108
o__Micromonosporales	1.7134143207168924e-05	0.0	0.0	0.0	0.0	0.0	0.0	0.0	0.0	4.15015251810504e-05	0.0	0.0	0.0	2.502940955622857e-05	0.0	1.1725803803850754e-05	0.0	0.0
o__Micropepsales	1.7134143207168924e-05	3.461884650003462e-05	0.0	0.0	1.2124151309408341e-05	4.7229962688329476e-05	0.0	3.479047436811801e-05	0.0	0.0	2.17296827466319e-05	0.0	0.0	2.502940955622857e-05	0.0	1.1725803803850754e-05	1.9921906127978326e-05	2.816742718720072e-05
o__Microtrichales	1.7134143207168924e-05	0.0	1.668529858341815e-05	4.272591326639607e-05	1.2124151309408341e-05	0.0	3.688267620698558e-05	1.7395237184059006e-05	4.4164409374631964e-05	0.0	0.0	5.6758520872946054e-05	0.0	2.502940955622857e-05	0.0	0.0	0.0	0.0
o__Mollicutes RF39	0.001576341175059541	0.0036695977290036696	0.0029532978492650126	0.0023071993163853877	0.0012609117361784676	0.0012515940112407312	0.003393206211042673	0.0018612903786943136	0.007817100459309858	0.0032163682015314064	0.0014558887440243372	0.007634021057411244	0.0032787889930747075	0.0025279703651790854	0.004441332837420964	0.0032128702422551066	0.0011953143676786994	0.0026477381555968676
o__Mycoplasmatales	0.0	0.00024233192550024234	0.00015016768725076337	0.0001922666096987823	8.486905916585839e-05	7.084494403249421e-05	0.0003688267620698558	0.0005044618783377112	0.00017665763749852786	0.00035276296403892845	2.17296827466319e-05	5.6758520872946054e-05	0.0	0.00015017645733737142	0.00010939243441923557	1.1725803803850754e-05	0.00011953143676786995	2.816742718720072e-05
o__Myxococcales	0.0	0.0	3.33705971668363e-05	2.1362956633198035e-05	0.0	0.0	0.0	0.0	0.0	0.0	0.0	0.0	0.0	0.0	0.0	0.0	0.0	0.0
o__Nitriliruptorales	0.0	0.0	1.668529858341815e-05	0.0	0.0	0.0	0.0	0.0	0.0	0.0	0.0	0.0	3.064288778574493e-05	0.0	0.0	0.0	0.0	0.0
o__Nitrospirales	1.7134143207168924e-05	3.461884650003462e-05	1.668529858341815e-05	0.0	0.0	0.0	3.688267620698558e-05	0.0	0.0	0.0	2.17296827466319e-05	0.0	3.064288778574493e-05	2.502940955622857e-05	0.0	0.0	0.0	0.0
o__Nostocales	0.0	0.0	0.0	0.0	4.8496605237633365e-05	9.445992537665895e-05	0.0	0.0	0.0	0.0	0.0	0.0	0.00012257155114297973	0.00010011763822491427	2.1878486883847112e-05	0.0	0.0	0.0
o__Oceanospirillales	3.426828641433785e-05	0.0	0.0	0.0	0.0	0.0	0.0	0.0	4.4164409374631964e-05	0.0	0.0	0.00039730964611062235	0.0	0.0	0.0	0.0	1.9921906127978326e-05	0.0
o__Phycisphaerales	0.0	3.461884650003462e-05	0.0	0.0	0.0	0.0	0.0	0.0	0.0	0.0	0.0	0.0	0.0	0.0	0.0	0.0	1.9921906127978326e-05	0.0
o__Propionibacteriales	0.0	3.461884650003462e-05	3.33705971668363e-05	2.1362956633198035e-05	0.0	0.0	7.376535241397116e-05	0.0	0.0	0.0	0.0	0.0	0.00015321443892872465	0.0	2.1878486883847112e-05	0.0	3.984381225595665e-05	0.0
o__Pseudomonadales	0.000685365728286757	0.0007616146230007616	0.00030033537450152673	0.00040589617603076266	0.00024248302618816683	0.0003542247201624711	0.0008851842289676539	0.00015655713465653106	0.00042692262395477564	0.00039426448921997884	0.0003259452411994785	0.0009932741152765558	6.128577557148986e-05	0.0008509999249117714	0.0006782330933992605	0.0003048708989001196	0.0006175790899673281	0.0004225114078080108
o__Pseudonocardiales	0.0	0.0	3.33705971668363e-05	0.0	0.0	0.0	0.0	0.0	0.0	0.0	2.17296827466319e-05	2.8379260436473027e-05	0.0	0.0	6.563546065154134e-05	0.0	3.984381225595665e-05	0.0
o__Puniceispirillales	0.0	0.0	1.668529858341815e-05	0.0	1.2124151309408341e-05	0.0	0.0	1.7395237184059006e-05	0.0	0.0	0.0	2.8379260436473027e-05	0.0	0.0	0.0	0.0	0.0	0.0
o__Rhizobiales	0.00015420728886452034	0.0005885203905005885	0.00015016768725076337	0.00014954069643238624	6.062075654704171e-05	0.00011807490672082369	0.0002581787334488991	0.0002957190321290031	0.00020610057708161583	0.0001867568633147268	0.0002390265102129509	0.00028379260436473024	0.00012257155114297973	0.00032538232423097137	0.00024066335572231826	0.0001524354494500598	0.00021914096740776158	0.0004225114078080108
o__Rhodobacterales	0.0	6.923769300006924e-05	3.33705971668363e-05	0.00027771843623157445	6.062075654704171e-05	0.0003542247201624711	0.0002581787334488991	5.218571155217701e-05	0.0002355435166647038	2.07507625905252e-05	2.17296827466319e-05	0.00028379260436473024	3.064288778574493e-05	5.005881911245714e-05	0.0	4.6903215215403016e-05	0.0001593752490238266	0.0001408371359360036
o__Rhodospirillales	5.140242962150678e-05	0.0001730942325001731	0.00015016768725076337	4.272591326639607e-05	6.062075654704171e-05	4.7229962688329476e-05	0.0007745362003466972	1.7395237184059006e-05	7.360734895771994e-05	2.07507625905252e-05	4.34593654932638e-05	2.8379260436473027e-05	0.0	0.00012514704778114285	0.0	3.5177411411552265e-05	0.00013945334289584827	0.0002535068446848065
o__Rhodothermales	0.0	0.0	0.0	0.0	1.2124151309408341e-05	0.0	0.0	0.0	0.0	0.0	0.0	0.0	0.0	0.0	0.0	0.0	0.0	2.816742718720072e-05
o__Rickettsiales	0.00023987800490036495	0.0	0.0	0.0	0.0	0.0	0.0	0.0	1.4721469791543988e-05	2.07507625905252e-05	0.0	0.0	0.0	0.0	0.0	2.3451607607701508e-05	0.0	0.0005351811165568137
o__SAR11 clade	0.0	3.461884650003462e-05	0.0	4.272591326639607e-05	0.0	4.7229962688329476e-05	0.0	0.0	2.9442939583087976e-05	0.0	4.34593654932638e-05	2.8379260436473027e-05	3.064288778574493e-05	0.0	0.0	0.0	5.9765718383934975e-05	0.0
o__SBR1031	0.0	0.0	6.67411943336726e-05	0.0	0.0	7.084494403249421e-05	0.0	0.0	0.0	0.0	0.0	0.0	0.0	5.005881911245714e-05	0.0	1.1725803803850754e-05	0.0	0.0
o__Saccharimonadales	0.0	0.0	3.33705971668363e-05	0.0	0.0	0.0	0.0	0.0	0.0	0.0	0.0	0.0	0.0	0.0	0.0	0.0	9.960953063989162e-05	0.0
o__Salinisphaerales	0.0	0.0	0.0	0.0	0.0	0.0	0.0	0.0	0.0	0.0	0.0	5.6758520872946054e-05	0.0	0.0	0.0	0.0	0.0	0.0
o__Selenomonadales	0.0019190240392029196	0.005123589282005124	0.0019521799342599236	2.1362956633198035e-05	0.0063773035887487875	4.7229962688329476e-05	0.004241507763803341	0.03414685059230783	0.009495348015545873	0.0	0.0004780530204259018	0.0050515083576921985	3.064288778574493e-05	0.017019998498235427	0.0007219900671669548	0.012734222930981918	0.002629691608893139	0.006309503689932962
o__Solibacterales	0.0	3.461884650003462e-05	0.0	0.0	0.0	0.0	0.0	0.0	0.0	0.0	2.17296827466319e-05	2.8379260436473027e-05	0.0	0.00012514704778114285	4.3756973767694225e-05	0.0	3.984381225595665e-05	0.0
o__Sphingobacteriales	3.426828641433785e-05	0.0001730942325001731	0.0	0.0004913480025635548	2.4248302618816682e-05	4.7229962688329476e-05	3.688267620698558e-05	0.0	0.0	0.0	0.0	0.0	0.0	5.005881911245714e-05	4.3756973767694225e-05	1.1725803803850754e-05	1.9921906127978326e-05	0.0
o__Sphingomonadales	0.00015420728886452034	0.0005539015440005539	0.0001668529858341815	0.0003204443494979705	0.00010911736178467507	7.084494403249421e-05	0.000700770847932726	0.0004000904552333571	0.0002355435166647038	0.00045651677699155445	0.0005867014341590613	0.0007378607713482986	0.000429000429000429	0.0006007058293494857	0.0003719342770254009	0.00016416125325391056	0.00019921906127978324	0.0005915159709312151
o__Spirochaetales	0.0	0.00013847538600013847	3.33705971668363e-05	2.1362956633198035e-05	2.4248302618816682e-05	0.0	7.376535241397116e-05	5.218571155217701e-05	0.0	2.07507625905252e-05	8.69187309865276e-05	5.6758520872946054e-05	0.0	5.005881911245714e-05	4.3756973767694225e-05	0.0	5.9765718383934975e-05	5.633485437440144e-05
o__Streptomycetales	0.0	3.461884650003462e-05	1.668529858341815e-05	0.0	0.0	0.0	0.0	0.0	0.0	0.0	0.0	5.6758520872946054e-05	0.0	2.502940955622857e-05	0.0001312709213030827	0.0	3.984381225595665e-05	0.0
o__Streptosporangiales	0.0	0.0	0.0	0.0	0.0	0.0	0.0	0.0	0.0	0.0	0.0	0.0	0.0	0.0	2.1878486883847112e-05	0.0	0.0	2.816742718720072e-05
o__Synechococcales	3.426828641433785e-05	3.461884650003462e-05	3.33705971668363e-05	6.40888698995941e-05	2.4248302618816682e-05	0.0	0.0	1.7395237184059006e-05	0.0	2.07507625905252e-05	0.0	5.6758520872946054e-05	9.192866335723479e-05	7.508822866868571e-05	8.751394753538845e-05	3.5177411411552265e-05	3.984381225595665e-05	2.816742718720072e-05
o__Synergistales	1.7134143207168924e-05	0.003911929654503912	0.0	4.272591326639607e-05	1.2124151309408341e-05	0.0	0.0	0.0	0.00013249322812389588	4.15015251810504e-05	4.34593654932638e-05	0.0	0.0	0.0	0.0	0.0	0.0	5.633485437440144e-05
o__Tepidisphaerales	0.0	0.0	0.0	2.1362956633198035e-05	0.0	0.0	0.0	0.0	0.0	0.0	2.17296827466319e-05	0.0	0.0	0.0	0.0	0.0	0.0	0.0
o__Thermomicrobiales	0.0	3.461884650003462e-05	1.668529858341815e-05	0.0	0.0	0.0	0.0	0.0	0.0	0.0	0.0	0.0	0.0	0.0	0.0	0.0	0.0	0.0
o__Verrucomicrobiales	0.0	0.00013847538600013847	0.0	2.1362956633198035e-05	1.2124151309408341e-05	2.3614981344164738e-05	0.0002581787334488991	0.0	0.0	0.0	2.17296827466319e-05	8.513778130941908e-05	0.0	0.0	0.0	0.0	0.0	0.0
o__Victivallales	1.7134143207168924e-05	0.0	0.0	0.0	0.0	2.3614981344164738e-05	0.0	0.0	0.0	0.0	0.0	2.8379260436473027e-05	0.0	0.0	4.3756973767694225e-05	0.0	0.0	0.0
o__Xanthomonadales	1.7134143207168924e-05	0.0001730942325001731	5.005589575025445e-05	0.00010681478316599017	7.274490785645004e-05	2.3614981344164738e-05	0.0001844133810349279	0.00010437142310435402	2.9442939583087976e-05	2.07507625905252e-05	6.51890482398957e-05	0.00017027556261883816	3.064288778574493e-05	5.005881911245714e-05	2.1878486883847112e-05	0.0	1.9921906127978326e-05	0.0
o__metagenome	1.7134143207168924e-05	0.0	0.0	2.1362956633198035e-05	0.0	4.7229962688329476e-05	0.0	0.0	0.0	0.0	0.0	0.0	0.0	0.0	0.0	0.0	0.0	0.0
o__uncultured	0.0	0.0	5.005589575025445e-05	0.0	0.0	0.0	0.0	0.0	0.0	0.0	2.17296827466319e-05	0.0	0.0	0.0	0.0	0.0	0.0	0.0
o__uncultured Chloroflexi bacterium	0.0	6.923769300006924e-05	0.0	0.0	0.0	2.3614981344164738e-05	0.0	1.7395237184059006e-05	0.0	2.07507625905252e-05	2.17296827466319e-05	2.8379260436473027e-05	0.0	2.502940955622857e-05	0.0	0.0	0.0	0.0
o__uncultured Firmicutes bacterium	3.426828641433785e-05	0.0	0.0	0.0	0.0	0.0	0.0	0.0	0.0	0.0	0.0	0.0	0.0	0.0	0.0	0.0	0.0	0.0
o__uncultured Gemmatimonadetes bacterium	0.0	0.0	1.668529858341815e-05	0.0	1.2124151309408341e-05	0.0	0.0	0.0	0.0	0.0	0.0	0.0	0.0	0.0	0.0	0.0	0.0	0.0
o__uncultured bacterium	8.567071603584463e-05	0.0	3.33705971668363e-05	2.1362956633198035e-05	4.8496605237633365e-05	7.084494403249421e-05	0.00011064802862095673	1.7395237184059006e-05	0.0	0.00010375381295262601	0.0	8.513778130941908e-05	0.0	0.00012514704778114285	0.0	2.3451607607701508e-05	7.96876245119133e-05	5.633485437440144e-05
