# Supplementary material for: Effects of dietary tryptophan supplementation on rectal temperature, humoral immunity, and cecal microflora composition of heat-stressed broilers
Source: Front Vet Sci. 2023 Sep 28;10:1247260. doi: 10.3389/fvets.2023.1247260 (PMC10572358; doi:10.3389/fvets.2023.1247260)
Supplement: Supplementary file 3 [file Data_Sheet_1.ZIP › 03_Community/taxa_stat/taxa_stat.csv]

	Kingdom	Phylum	Class	Order	Family	Genus	Species
HS_1	58363.0	57952.0	57931.0	57929.0	57438.0	54318.0	28327.0
HS_2	28886.0	28608.0	28510.0	28506.0	27805.0	26374.0	8156.0
HS_3	59933.0	59402.0	59266.0	59261.0	58656.0	56148.0	36847.0
HS_4	46810.0	46293.0	46266.0	46265.0	44641.0	42063.0	14146.0
HS_5	82480.0	81517.0	81460.0	81460.0	80839.0	77170.0	52890.0
HS_6	42346.0	42005.0	41990.0	41987.0	41211.0	39263.0	13184.0
HS_Trp_1	27113.0	26972.0	26935.0	26923.0	26173.0	22715.0	17032.0
HS_Trp_2	57487.0	57086.0	56940.0	56934.0	56478.0	54625.0	30821.0
HS_Trp_3	67928.0	67367.0	67232.0	67228.0	65743.0	59428.0	22931.0
HS_Trp_4	48191.0	47399.0	47364.0	47362.0	46356.0	42004.0	21995.0
HS_Trp_5	46020.0	45862.0	45848.0	45846.0	45433.0	44115.0	11231.0
HS_Trp_6	35237.0	34705.0	34641.0	34639.0	32636.0	30085.0	13406.0
TN_1	32634.0	32286.0	32257.0	32257.0	31673.0	29427.0	13464.0
TN_2	39953.0	39482.0	39342.0	39340.0	38427.0	35402.0	13280.0
TN_3	45707.0	45373.0	45346.0	45328.0	44789.0	40179.0	13242.0
TN_4	85282.0	85057.0	84961.0	84958.0	84496.0	81795.0	9921.0
TN_5	50196.0	49551.0	49484.0	49476.0	48079.0	44880.0	17169.0
TN_6	35502.0	35210.0	35059.0	35046.0	34218.0	32231.0	22171.0
