# Supplementary material for: Effects of dietary tryptophan supplementation on rectal temperature, humoral immunity, and cecal microflora composition of heat-stressed broilers
Source: Front Vet Sci. 2023 Sep 28;10:1247260. doi: 10.3389/fvets.2023.1247260 (PMC10572358; doi:10.3389/fvets.2023.1247260)
Supplement: Supplementary file 3 [file Data_Sheet_1.ZIP › 04_Alpha_diversity/alpha_diversity_index.csv]

	shannon	simpson	ace	goods_coverage	chao1	observed_species	PD_whole_tree
HS_1	3.62889975295	0.7396161236	1538.40329185	0.993420489008	1425.71659919	1128.0	99.39685
HS_2	5.32755168313	0.909675438595	1409.51764942	0.98822959219	1293.82781457	1103.0	87.86368
HS_3	4.43100805771	0.821311724833	1805.91430522	0.993225768775	1685.05263158	1479.0	99.50218
HS_4	4.259111688	0.753834009964	1710.41106487	0.991540269173	1581.9047619	1375.0	97.0301
HS_5	3.1890390734	0.661787175164	1518.43860534	0.995489815713	1440.14876033	1155.0	84.54645
HS_6	3.73418225029	0.770906872322	1359.12800969	0.991711141548	1290.20454545	1011.0	79.27508
HS_Trp_1	6.01514280451	0.917442895233	1679.8804635	0.985173164165	1553.94842407	1323.0	94.47865
HS_Trp_2	4.22914021467	0.831346549291	1615.95620417	0.993146276549	1511.23028391	1267.0	89.56712
HS_Trp_3	6.09621862111	0.914047513155	2476.66299552	0.993537274762	2313.73782235	2176.0	128.66516
HS_Trp_4	5.09199867149	0.863168463457	1974.60470637	0.99014338777	1831.03731343	1551.0	109.68118
HS_Trp_5	3.13711988855	0.628962501612	1301.074647	0.992459800087	1217.00483092	927.0	78.31173
HS_Trp_6	5.0795938893	0.843454898946	1740.71815926	0.988705054346	1608.61597938	1405.0	97.72128
TN_1	5.11756300288	0.849999886758	1581.82656281	0.989121774836	1459.60404624	1278.0	91.03659
TN_2	5.3673903831	0.847347281242	2117.55248981	0.988035942232	1947.84475806	1718.0	108.06832
TN_3	4.98967881572	0.85471315383	1757.96508177	0.991664296497	1626.19847328	1442.0	93.61686
TN_4	3.07167695849	0.592378000607	1640.41683433	0.995274501067	1488.625	1229.0	101.6315
TN_5	4.8906938868	0.846655692521	1881.76451248	0.991573033708	1735.47404063	1534.0	102.73537
TN_6	5.15025796428	0.877496577644	1653.37596212	0.988958368543	1484.87605634	1269.0	95.87906
