# Supplementary material for: Effects of dietary tryptophan supplementation on rectal temperature, humoral immunity, and cecal microflora composition of heat-stressed broilers
Source: Front Vet Sci. 2023 Sep 28;10:1247260. doi: 10.3389/fvets.2023.1247260 (PMC10572358; doi:10.3389/fvets.2023.1247260)
Supplement: Supplementary file 3 [file Data_Sheet_1.ZIP › 05_Beta_diversity/Beta_div_diff/unweighted_unifrac/result.csv]

groupvs	p_value	method
HS_vs_TN	0.095053291046051	t-test
HS_Trp_vs_HS	0.682714169766367	t-test
HS_Trp_vs_TN	0.0889066848818271	t-test
