# Supplementary material for: Effects of dietary tryptophan supplementation on rectal temperature, humoral immunity, and cecal microflora composition of heat-stressed broilers
Source: Front Vet Sci. 2023 Sep 28;10:1247260. doi: 10.3389/fvets.2023.1247260 (PMC10572358; doi:10.3389/fvets.2023.1247260)
Supplement: Supplementary file 3 [file Data_Sheet_1.ZIP › 05_Beta_diversity/Beta_div_diff/weighted_unifrac/result.csv]

groupvs	p_value	method
HS_vs_TN	0.00700671217930172	t-test
HS_Trp_vs_HS	0.0352138762656433	t-test
HS_Trp_vs_TN	0.386469158694372	t-test
